# Supplementary material for: Transcriptional Stages of Conidia Germination and Associated Genes in Aspergillus flavus: An Essential Role for Redox Genes
Source: Toxins (Basel). 2022 Aug 18;14(8):560. doi: 10.3390/toxins14080560 (PMC9412981; doi:10.3390/toxins14080560)
Supplement: Supplementary file 1 [file toxins-14-00560-s001.zip]

Archive with 3 entries (3 files):
- Excel S1 All DEGs between 0 h vs 5 h.xls
- Excel S2  All DEGs between 5 h vs 10 h.xls
- toxins-1826145--supplementary.pdf
