# Supplementary material for: Transcriptional Stages of Conidia Germination and Associated Genes in Aspergillus flavus: An Essential Role for Redox Genes
Source: Toxins (Basel). 2022 Aug 18;14(8):560. doi: 10.3390/toxins14080560 (PMC9412981; doi:10.3390/toxins14080560)
Supplement: Supplementary file 1 [file toxins-14-00560-s001.zip › Excel S1 All DEGs between 0 h vs 5 h.xls]

GeneID	geneLength	Means-5h	Means-10h	log2Ratio(10h/5h)	Up-Down-Regulation(10h/5h)	Probability	Description	KEGG Orthology	GO Component	GO Function	GO Process	Blast nr
7919622	3274.00	9.35666666666667	95.8233333333333	3.3563104371478	Up	0.911599010161638	Aspergillus flavus NRRL3357 phosphofructokinase, putative, mRNA	K00850|1|0.0|1252|afv:AFLA_119290|6-phosphofructokinase 1 [EC:2.7.1.11]	GO:0043234//protein complex;GO:0044424	GO:0008443//phosphofructokinase activity;GO:0032550	GO:0006796//phosphate-containing compound metabolic process;GO:0006007//glucose catabolic process	gi|238506871|ref|XP_002384637.1|/0/phosphofructokinase, putative [Aspergillus flavus NRRL3357]
7912755	957.00	17.7466666666667	93.84	2.40265494283777	Up	0.890485968514716	Aspergillus flavus NRRL3357 conserved hypothetical protein, mRNA	-	-	-	-	gi|238491772|ref|XP_002377123.1|/1.52587e-71/conserved hypothetical protein [Aspergillus flavus NRRL3357]
7914480	1284.00	0.46	13.3833333333333	4.86265981562651	Up	0.802098141420523	Aspergillus flavus NRRL3357 conserved hypothetical protein, mRNA	-	-	-	-	gi|238491004|ref|XP_002376739.1|/0/conserved hypothetical protein [Aspergillus flavus NRRL3357]
7915479	255.00	17.34	56.15	1.69518212406613	Up	0.839954193650292	Aspergillus flavus NRRL3357 hypothetical protein, mRNA	-	-	-	-	gi|238497049|ref|XP_002379760.1|/6.95148e-23/hypothetical protein AFLA_137470 [Aspergillus flavus NRRL3357]
7911856	1617.00	35.7266666666667	83.3466666666667	1.22212318646753	Up	0.806902543042173	Aspergillus flavus NRRL3357 conserved lysine-rich protein, putative, mRNA	-	-	-	-	gi|770304330|gb|KJK62322.1|/3.33344e-68/Pleckstrin homology domain protein [Aspergillus parasiticus SU-1]
7916282	1266.00	3.78	25.9933333333333	2.78168351445541	Up	0.824974990786079	Aspergillus flavus NRRL3357 C2H2 type conidiation transcription factor BrlA, mRNA	K09465|1|0.0|842|afv:AFLA_082850|zinc finger protein BrlA	-	-	-	gi|768704805|gb|KJJ31626.1|/0/C2H2 type conidiation transcription factor BrlA [Aspergillus flavus AF70]
7911415	891.00	0.766666666666667	54.9033333333333	6.16215047633753	Up	0.941794345285105	Aspergillus flavus NRRL3357 short-chain dehydrogenase, putative, mRNA	K14729|1|7e-18|91.7|ela:UCREL1_3297|multifunctional beta-oxidation protein [EC:4.2.1.- 1.1.1.-];K17652|2|6e-12|72.0|pan:PODANSg8562|5'-hydroxyaverantin dehydrogenase [EC:1.1.1.352];K00069|3|4e-10|65.9|afm:AFUA_3G09480|15-hydroxyprostaglandin dehydrogenase (NAD) [EC:1.1.1.141]	-	GO:0036094//small molecule binding;GO:0003824//catalytic activity	GO:0044710	gi|238492297|ref|XP_002377385.1|/3.25676e-166/short-chain dehydrogenase, putative [Aspergillus flavus NRRL3357]
7914920	465.00	8.35	38.4	2.2012582082471	Up	0.839269730953509	Aspergillus flavus NRRL3357 conserved hypothetical protein, mRNA	-	-	-	-	gi|238489489|ref|XP_002375982.1|/1.54812e-84/conserved hypothetical protein [Aspergillus flavus NRRL3357]
7913934	909.00	1358.13	2910.33	1.09956116770468	Up	0.839177591744327	Aspergillus flavus NRRL3357 HLH DNA binding domain protein, putative, mRNA	-	-	-	-	gi|169782848|ref|XP_001825886.1|/5.61287e-137/HLH DNA binding domain protein [Aspergillus oryzae RIB40]
7910611	1410.00	11.3433333333333	47.9166666666667	2.07868289964145	Up	0.850945085031327	Aspergillus flavus NRRL3357 fatty acid desaturase family protein, mRNA	K00507|1|0.0|945|afv:AFLA_004460|stearoyl-CoA desaturase (Delta-9 desaturase) [EC:1.14.19.1]	GO:0043231//intracellular membrane-bounded organelle;GO:0031224//intrinsic component of membrane	GO:0046906//tetrapyrrole binding;GO:0046914//transition metal ion binding;GO:0016215//acyl-CoA desaturase activity	GO:0006631//fatty acid metabolic process	gi|169776133|ref|XP_001822533.1|/0/acyl-CoA desaturase [Aspergillus oryzae RIB40]
7909598	606.00	22.6133333333333	102.62	2.18206635634937	Up	0.886089611962302	Aspergillus flavus NRRL3357 fatty acid repression mutant protein, putative, mRNA	K07078|1|3e-116|417|afv:AFLA_123710|uncharacterized protein	-	GO:0003824//catalytic activity	GO:0044710	gi|238500660|ref|XP_002381564.1|/1.59956e-115/fatty acid repression mutant protein, putative [Aspergillus flavus NRRL3357]
7919834	621.00	239.143333333333	117.67	-1.02312902172081	Down	0.802427210024746	Aspergillus flavus NRRL3357 cyanate hydratase, putative, mRNA	K01725|1|1e-75|282|afv:AFLA_003110|cyanate lyase [EC:4.2.1.104]	-	GO:0003676//nucleic acid binding;GO:0016840	GO:0006082//organic acid metabolic process	gi|317376131|sp|B8NQ08.1|CYNS_ASPFN/6.46866e-75/RecName: Full=Cyanate hydratase; Short=Cyanase; AltName: Full=Cyanate hydrolase; AltName: Full=Cyanate lyase
7916047	480.00	3.39	61.98	4.19244557644987	Up	0.91362607276365	Aspergillus flavus NRRL3357 conserved hypothetical protein, mRNA	-	-	-	-	gi|238502267|ref|XP_002382367.1|/6.08592e-90/conserved hypothetical protein [Aspergillus flavus NRRL3357]
7914246	1380.00	0.626666666666667	79.09	6.97965322812011	Up	0.961683251724319	Aspergillus flavus NRRL3357 dimethylallyl tryptophan synthase, putative, mRNA	K14131|1|1e-43|178|afm:AFUA_3G12930|tryptophan 7-dimethylallyltransferase [EC:2.5.1.80];K18391|5|2e-31|137|afv:AFLA_045490|dimethylallyldiphosphate transferase [EC:2.5.1.-]	-	GO:0016765//transferase activity, transferring alkyl or aryl (other than methyl) groups	GO:1901564	gi|238495152|ref|XP_002378812.1|/0/dimethylallyl tryptophan synthase, putative [Aspergillus flavus NRRL3357]
7917460	321.00	33.5133333333333	132.713333333333	1.98550622805619	Up	0.885615753172221	Aspergillus flavus NRRL3357 conserved hypothetical protein, mRNA	-	-	-	-	gi|238506731|ref|XP_002384567.1|/2.41603e-47/conserved hypothetical protein [Aspergillus flavus NRRL3357]
7916954	291.00	17.78	50.5333333333333	1.50698002350753	Up	0.812615174011478	Aspergillus flavus NRRL3357 hypothetical protein, mRNA	-	-	-	-	gi|914761055|gb|KOC14870.1|/3.22315e-52/hypothetical protein AFLA70_91g002961 [Aspergillus flavus AF70]
7917482	972.00	53.1333333333333	12.9233333333333	-2.03963898912665	Down	0.855433580792924	Aspergillus flavus NRRL3357 short-chain dehydrogenase, putative, mRNA	K03686|1|6e-55|214|maw:MAC_01367|molecular chaperone DnaJ;K00218|2|5e-47|188|mgr:MGG_08430|protochlorophyllide reductase [EC:1.3.1.33];K11153|3|2e-39|163|psq:PUNSTDRAFT_55413|retinol dehydrogenase 12 [EC:1.1.1.300];K20367|5|5e-30|132|gtr:GLOTRDRAFT_121678|endoplasmic reticulum-Golgi intermediate compartment protein 3	-	GO:0036094//small molecule binding;GO:0003824//catalytic activity	GO:0044710	gi|169785867|ref|XP_001827394.1|/4.13916e-173/short-chain dehydrogenase/reductase family protein [Aspergillus oryzae RIB40]
7920947	594.00	18.6733333333333	97.3666666666667	2.38244846964203	Up	0.891302058653188	Aspergillus flavus NRRL3357 GPI anchored cell wall protein, putative, mRNA	-	-	-	-	gi|238500602|ref|XP_002381535.1|/3.6043e-64/GPI anchored cell wall protein, putative [Aspergillus flavus NRRL3357]
7911509	891.00	8.91666666666667	30.8533333333333	1.79084997293162	Up	0.800071078818512	Aspergillus flavus NRRL3357 cell division control protein 14, mRNA	K02925|1|3e-68|258|tml:GSTUM_00011061001|large subunit ribosomal protein L3e	-	-	GO:0044763	gi|238489225|ref|XP_002375850.1|/3.2719e-150/cell division control protein 14 [Aspergillus flavus NRRL3357]
7914694	612.00	52.83	251.343333333333	2.25023010828741	Up	0.905636287053125	Aspergillus flavus NRRL3357 GPI anchored protein, putative, mRNA	-	-	-	-	gi|169784032|ref|XP_001826478.1|/7.05671e-34/GPI anchored protein [Aspergillus oryzae RIB40]
7921950	852.00	16.7966666666667	75.36	2.16562400936419	Up	0.875730532301374	Aspergillus flavus NRRL3357 conserved hypothetical protein, mRNA	K01749|1|2e-28|126|maw:MAC_07960|hydroxymethylbilane synthase [EC:2.5.1.61]	-	-	-	gi|238501122|ref|XP_002381795.1|/2.56665e-165/conserved hypothetical protein [Aspergillus flavus NRRL3357]
7914199	1350.00	5.75	31.3566666666667	2.44713834244587	Up	0.833320170589164	Aspergillus flavus NRRL3357 ammonium transporter, putative, mRNA	K03320|1|0.0|722|ani:AN0496.2|ammonium transporter, Amt family	GO:0031224//intrinsic component of membrane	GO:0008509//anion transmembrane transporter activity	GO:0015696//ammonium transport	gi|169772987|ref|XP_001820962.1|/0/ammonium transporter [Aspergillus oryzae RIB40]
7921566	597.00	5.29666666666667	26.2066666666667	2.30677723907557	Up	0.811377876059601	Aspergillus flavus NRRL3357 cytosolic Cu/Zn superoxide dismutase, putative, mRNA	K04565|1|3e-17|88.6|pic:PICST_41302|superoxide dismutase, Cu-Zn family [EC:1.15.1.1]	-	GO:0003824//catalytic activity;GO:0016209//antioxidant activity;GO:0043169//cation binding	GO:0044710;GO:0072593//reactive oxygen species metabolic process	gi|238498264|ref|XP_002380367.1|/1.73576e-98/cytosolic Cu/Zn superoxide dismutase, putative [Aspergillus flavus NRRL3357]
7915869	915.00	0.57	15.02	4.71977908334953	Up	0.813628705312484	Aspergillus flavus NRRL3357 conserved hypothetical protein, mRNA	-	-	-	-	gi|238485366|ref|XP_002373921.1|/1.38878e-159/conserved hypothetical protein [Aspergillus flavus NRRL3357]
7920080	1977.00	1.65333333333333	29.7	4.16701340602241	Up	0.871571105144	Aspergillus flavus NRRL3357 cellular morphogenesis protein Boi1-like, putative, mRNA	-	-	GO:0008289//lipid binding	-	gi|238489949|ref|XP_002376212.1|/0/cellular morphogenesis protein Boi1-like, putative [Aspergillus flavus NRRL3357]
7918532	939.00	292.186666666667	75.2266666666667	-1.95757427492854	Down	0.897541199389249	Aspergillus flavus NRRL3357 cytochrome c peroxidase, putative, mRNA	K00428|1|0.0|652|afv:AFLA_009020|cytochrome c peroxidase [EC:1.11.1.5]	-	GO:0004601//peroxidase activity;GO:0046906//tetrapyrrole binding	GO:0044710;GO:0006950//response to stress	gi|169784882|ref|XP_001826902.1|/0/heme-binding peroxidase [Aspergillus oryzae RIB40]
7918480	1315.00	167.553333333333	70.9	-1.24076285546083	Down	0.831832780498078	Aspergillus flavus NRRL3357 mitochondrial carnitine:acyl carnitine carrier, putative, mRNA	K15109|1|8e-145|514|afv:AFLA_008490|solute carrier family 25 (mitochondrial carnitine/acylcarnitine transporter), member 20/29	GO:0031224//intrinsic component of membrane	-	GO:0051234//establishment of localization	gi|238507788|ref|XP_002385095.1|/4.82452e-144/mitochondrial carnitine:acyl carnitine carrier, putative [Aspergillus flavus NRRL3357]
7915033	694.00	7.57	110.873333333333	3.87247530741761	Up	0.923814036750382	Aspergillus flavus NRRL3357 conserved hypothetical protein, mRNA	-	-	-	-	gi|238488385|ref|XP_002375430.1|/4.86257e-59/conserved hypothetical protein [Aspergillus flavus NRRL3357]
7910166	1872.00	2.51666666666667	50.0666666666667	4.31426435818919	Up	0.90557047333228	Aspergillus flavus NRRL3357 cell division cycle protein Cdc20, putative, mRNA	K03363|1|0.0|1206|afv:AFLA_033180|cell division cycle 20, cofactor of APC complex	-	-	-	gi|169770411|ref|XP_001819675.1|/0/WD repeat-containing protein slp1 [Aspergillus oryzae RIB40]
7912671	1479.00	50.92	8.89	-2.51797709507159	Down	0.868069815195072	Aspergillus flavus NRRL3357 conserved hypothetical protein, mRNA	K09244|1|3e-10|67.4|afm:AFUA_1G03860|transcriptional regulatory protein AMDR	GO:0043231//intracellular membrane-bounded organelle	GO:0046914//transition metal ion binding;GO:0003676//nucleic acid binding	GO:0010467//gene expression	gi|238494990|ref|XP_002378731.1|/0/conserved hypothetical protein [Aspergillus flavus NRRL3357]
7921370	625.00	0.45	65.8933333333333	7.19406369827795	Up	0.956523456010109	Aspergillus flavus NRRL3357 hypothetical protein, mRNA	-	-	-	-	gi|238508408|ref|XP_002385398.1|/7.09826e-69/hypothetical protein AFLA_011530 [Aspergillus flavus NRRL3357]
7917521	2385.00	15.9233333333333	84.2166666666667	2.40296339803405	Up	0.886787237403254	Aspergillus flavus NRRL3357 extracellular serine-rich protein, putative, mRNA	-	-	-	-	gi|238484785|ref|XP_002373631.1|/0/extracellular serine-rich protein, putative [Aspergillus flavus NRRL3357]
7909223	306.00	6.64333333333333	27.8333333333333	2.06683448740972	Up	0.807758121413152	Aspergillus flavus NRRL3357 hypothetical protein, mRNA	-	-	-	-	gi|169771795|ref|XP_001820367.1|/2.35441e-55/hypothetical protein AOR_1_2286154 [Aspergillus oryzae RIB40]
7911413	1239.00	0.41	42.3133333333333	6.68934462194354	Up	0.934989206549781	Aspergillus flavus NRRL3357 cytochrome P450, putative, mRNA	K18388|1|7e-47|188|afv:AFLA_045540|cytochrome P450 monooxygenase [EC:1.14.13.-];K17826|3|3e-40|166|pcs:Pc21g15450|fumitremorgin C monooxygenase [EC:1.14.13.177]	-	GO:0046914//transition metal ion binding;GO:0016491//oxidoreductase activity;GO:0046906//tetrapyrrole binding	GO:0044710	gi|238492293|ref|XP_002377383.1|/0/cytochrome P450, putative [Aspergillus flavus NRRL3357]
7918331	918.00	7.21666666666667	31.09	2.10704609244813	Up	0.819499289211815	Aspergillus flavus NRRL3357 Ctr copper transporter family protein, mRNA	K14686|1|2e-104|379|afv:AFLA_091980|solute carrier family 31 (copper transporter), member 1	GO:0031224//intrinsic component of membrane	GO:0022890//inorganic cation transmembrane transporter activity	GO:0006825//copper ion transport	gi|238499567|ref|XP_002381018.1|/1.41152e-103/Ctr copper transporter family protein [Aspergillus flavus NRRL3357]
7909642	975.00	55.23	19.5433333333333	-1.49877557139575	Down	0.817301110935608	Aspergillus flavus NRRL3357 conserved hypothetical protein, mRNA	-	-	GO:0016830//carbon-carbon lyase activity	-	gi|169782293|ref|XP_001825609.1|/7.34416e-170/hypothetical protein AOR_1_174064 [Aspergillus oryzae RIB40]
7917816	1719.00	166.146666666667	60.6966666666667	-1.45276815512319	Down	0.85403832991102	Aspergillus flavus NRRL3357 conserved hypothetical protein, mRNA	-	-	-	-	gi|238485996|ref|XP_002374236.1|/0/conserved hypothetical protein [Aspergillus flavus NRRL3357]
7921499	1584.00	2.90666666666667	31.83	3.45294961758015	Up	0.859277102090244	Aspergillus flavus NRRL3357 phytase, putative, mRNA	K01083|1|0.0|724|afm:AFUA_7G01240|3-phytase [EC:3.1.3.8];K01078|4|4e-28|126|clu:CLUG_04585|acid phosphatase [EC:3.1.3.2]	-	-	-	gi|391866267|gb|EIT75539.1|/0/multiple inositol polyphosphate phosphatase [Aspergillus oryzae 3.042]
7916650	186.00	183.076666666667	79.1766666666667	-1.20930069331992	Down	0.829924182593587	Aspergillus flavus NRRL3357 hypothetical protein, mRNA	-	-	-	-	gi|238499927|ref|XP_002381198.1|/1.74113e-21/hypothetical protein AFLA_093780 [Aspergillus flavus NRRL3357]
7918746	1215.00	5.78333333333333	89.1333333333333	3.94599189751509	Up	0.920181119359764	Aspergillus flavus NRRL3357 FAD binding domain protein, mRNA	K00450|1|1e-57|224|tmn:UCRPA7_5977|gentisate 1,2-dioxygenase [EC:1.13.11.4];K00505|2|8e-16|85.5|pte:PTT_04675|tyrosinase [EC:1.14.18.1];K15319|5|1e-13|78.2|tve:TRV_00388|monooxygenase	-	GO:0003824//catalytic activity	GO:0044710	gi|238505563|ref|XP_002384001.1|/0/FAD binding domain protein [Aspergillus flavus NRRL3357]
7920963	159.00	128.856666666667	19.91	-2.69420205377489	Down	0.90485968514716	Aspergillus flavus NRRL3357 hypothetical protein, mRNA	-	-	-	-	gi|238500634|ref|XP_002381551.1|/2.31403e-10/hypothetical protein AFLA_123580 [Aspergillus flavus NRRL3357]
7915491	729.00	4.44333333333333	45.75	3.36405746369095	Up	0.883154320012636	Aspergillus flavus NRRL3357 hypothetical protein, mRNA	-	-	-	-	gi|238497073|ref|XP_002379772.1|/1.17782e-146/hypothetical protein AFLA_137590 [Aspergillus flavus NRRL3357]
7909949	1086.00	127.823333333333	60.8633333333333	-1.07050596114591	Down	0.800268519981046	Aspergillus flavus NRRL3357 nucleoside diphosphatase Gda1, mRNA	-	-	-	-	gi|238483651|ref|XP_002373064.1|/9.93183e-166/nucleoside diphosphatase Gda1 [Aspergillus flavus NRRL3357]
7917580	990.00	0.52	24.4566666666667	5.55557235095963	Up	0.88143000052651	Aspergillus flavus NRRL3357 conserved hypothetical protein, mRNA	-	-	GO:0003824//catalytic activity	GO:0044710	gi|238497546|ref|XP_002380008.1|/2.8627e-169/conserved hypothetical protein [Aspergillus flavus NRRL3357]
7913607	1884.00	9.04666666666667	43.4433333333333	2.26367658289884	Up	0.850286947822882	Aspergillus flavus NRRL3357 conserved hypothetical protein, mRNA	-	-	-	-	gi|238496857|ref|XP_002379664.1|/0/conserved hypothetical protein [Aspergillus flavus NRRL3357]
7915890	1833.00	725.41	93.1566666666667	-2.96106571039222	Down	0.930763965671563	Aspergillus flavus NRRL3357 3-hydroxyacyl-CoA dehydrogenase, putative, mRNA	K00022|1|7e-17|89.7|cnb:CNBH2290|3-hydroxyacyl-CoA dehydrogenase [EC:1.1.1.35];K00074|3|9e-17|89.4|yli:YALI0C08811g|3-hydroxybutyryl-CoA dehydrogenase [EC:1.1.1.157]	-	GO:0036094//small molecule binding;GO:0048037//cofactor binding;GO:0016616//oxidoreductase activity, acting on the CH-OH group of donors, NAD or NADP as acceptor	GO:0032787//monocarboxylic acid metabolic process	gi|914759283|gb|KOC13138.1|/0/3-hydroxyacyl-CoA dehydrogenase, NAD binding domain [Aspergillus flavus AF70]
7921799	1858.00	16.8233333333333	97.9766666666667	2.54197462359419	Up	0.894000421207813	Aspergillus flavus NRRL3357 tripeptidyl peptidase A, mRNA	K01279|1|0.0|1172|afv:AFLA_000860|tripeptidyl-peptidase I [EC:3.4.14.9]	-	GO:0004175//endopeptidase activity	GO:0019538//protein metabolic process	gi|169776800|ref|XP_001822866.1|/0/tripeptidyl-peptidase sed2 [Aspergillus oryzae RIB40]
7919073	255.00	238.496666666667	58.3666666666667	-2.03075251958686	Down	0.898804822829464	Aspergillus flavus NRRL3357 hypothetical protein, mRNA	-	-	-	-	gi|238500896|ref|XP_002381682.1|/2.01321e-38/hypothetical protein AFLA_124890 [Aspergillus flavus NRRL3357]
7918467	564.00	14.8433333333333	56.2533333333333	1.92212347577645	Up	0.850958247775496	Aspergillus flavus NRRL3357 conserved hypothetical protein, mRNA	-	-	GO:0016407//acetyltransferase activity	-	gi|238507439|ref|XP_002384921.1|/1.78229e-99/conserved hypothetical protein [Aspergillus flavus NRRL3357]
7921346	1548.00	19.8533333333333	94.3033333333333	2.24792751344359	Up	0.885326172800505	Aspergillus flavus NRRL3357 efflux pump antibiotic resistance protein, putative, mRNA	K08165|1|8e-54|212|sce:YMR279C|MFS transporter, DHA2 family, multidrug resistance protein	GO:0031224//intrinsic component of membrane	-	GO:0044763	gi|238508358|ref|XP_002385374.1|/0/efflux pump antibiotic resistance protein, putative [Aspergillus flavus NRRL3357]
7914248	2146.00	0.726666666666667	46.6766666666667	6.00526399776173	Up	0.932554098878534	Aspergillus flavus NRRL3357 phenylalanine ammonia-lyase, putative, mRNA	K10775|1|0.0|1366|afv:AFLA_060700|phenylalanine ammonia-lyase [EC:4.3.1.24]	GO:0044424	GO:0016840	GO:0009699//phenylpropanoid biosynthetic process;GO:0006558//L-phenylalanine metabolic process	gi|238495156|ref|XP_002378814.1|/0/phenylalanine ammonia-lyase, putative [Aspergillus flavus NRRL3357]
7910374	759.00	3.4	33.9033333333333	3.31782047283159	Up	0.863160111620071	Aspergillus flavus NRRL3357 short chain type dehydrogenase, putative, mRNA	K17644|1|6e-43|174|npa:UCRNP2_9593|norsolorinic acid ketoreductase [EC:1.1.1.349]	-	GO:0036094//small molecule binding;GO:0003824//catalytic activity	GO:0044710	gi|238486286|ref|XP_002374381.1|/1.49824e-139/short chain type dehydrogenase, putative [Aspergillus flavus NRRL3357]
7915108	2334.00	11.6	155.51	3.74481064472345	Up	0.928631601116201	Aspergillus flavus NRRL3357 extracellular serine-threonine rich protein, mRNA	-	-	-	-	gi|914752928|gb|KOC07116.1|/5.9224e-104/extracellular serine-threonine rich protein [Aspergillus flavus AF70]
7916485	324.00	249.913333333333	88.99	-1.48971274237871	Down	0.864331595851103	Aspergillus flavus NRRL3357 conserved hypothetical protein, mRNA	-	-	-	-	gi|914764539|gb|KOC18348.1|/4.68111e-59/hypothetical protein AFLA70_13g005721 [Aspergillus flavus AF70]
7915665	1917.00	108.166666666667	34.8533333333333	-1.63388743197843	Down	0.862528299899963	Aspergillus flavus NRRL3357 lysophospholipase Plb1, mRNA	K13333|1|0.0|1259|afv:AFLA_110960|lysophospholipase [EC:3.1.1.5]	-	GO:0016298//lipase activity	GO:0006644//phospholipid metabolic process	gi|238491456|ref|XP_002376965.1|/0/lysophospholipase Plb1 [Aspergillus flavus NRRL3357]
7919624	411.00	19.4233333333333	183.896666666667	3.24303261444446	Up	0.922774179961038	Aspergillus flavus NRRL3357 conserved hypothetical protein, mRNA	-	-	-	-	gi|238506869|ref|XP_002384636.1|/3.21368e-60/conserved hypothetical protein [Aspergillus flavus NRRL3357]
7910711	999.00	178.876666666667	87.3433333333333	-1.03419571351786	Down	0.80021586900437	Aspergillus flavus NRRL3357 2-nitropropane dioxygenase family oxidoreductase, putative, mRNA	K00459|1|2e-13|77.4|zro:ZYRO0G15466g|nitronate monooxygenase [EC:1.13.12.16]	-	GO:0016703	GO:0044710	gi|317155053|ref|XP_001824883.2|/1.17703e-178/nitronate monooxygenase [Aspergillus oryzae RIB40]
7911858	1509.00	60.6666666666667	17.8866666666667	-1.7620194907129	Down	0.847641236244932	Aspergillus flavus NRRL3357 amidohydrolase family protein, mRNA	K01487|1|2e-11|71.6|mrr:Moror_850|guanine deaminase [EC:3.5.4.3]	-	GO:0016787//hydrolase activity	-	gi|238503848|ref|XP_002383156.1|/0/amidohydrolase family protein [Aspergillus flavus NRRL3357]
7915039	966.00	354.31	26.0033333333333	-3.76824370705707	Down	0.939280261148844	Aspergillus flavus NRRL3357 alcohol dehydrogenase, putative, mRNA	K00002|1|4e-39|162|aor:AOR_1_780144|alcohol dehydrogenase (NADP+) [EC:1.1.1.2]	-	GO:0046914//transition metal ion binding;GO:0036094//small molecule binding;GO:0003824//catalytic activity	GO:0044710	gi|238488397|ref|XP_002375436.1|/0/alcohol dehydrogenase, putative [Aspergillus flavus NRRL3357]
7915896	1932.00	518.23	157.123333333333	-1.72169509310502	Down	0.894118885905334	Aspergillus flavus NRRL3357 carnitine acetyl transferase, mRNA	K00624|1|0.0|1153|afv:AFLA_135240|carnitine O-acetyltransferase [EC:2.3.1.7]	-	GO:0016740//transferase activity	-	gi|238496603|ref|XP_002379537.1|/0/carnitine acetyl transferase [Aspergillus flavus NRRL3357]
7917860	1175.00	11.2466666666667	170.566666666667	3.92276635460984	Up	0.934278418364661	Aspergillus flavus NRRL3357 alcohol dehydrogenase, zinc-containing, putative, mRNA	K17818|1|0.0|642|afv:AFLA_029310|D-arabinitol dehydrogenase (NADP+) [EC:1.1.1.287]	-	GO:0046914//transition metal ion binding;GO:0036094//small molecule binding;GO:0003824//catalytic activity	GO:0044710	gi|317144273|ref|XP_001820010.2|/0/alcohol dehydrogenase, zinc-containing [Aspergillus oryzae RIB40]
7910876	966.00	121.92	38.5466666666667	-1.66125679473743	Down	0.868122466171747	Aspergillus flavus NRRL3357 acyl-CoA thioesterase II, mRNA	K01068|1|1e-133|476|aor:AOR_1_2070174|acyl-coenzyme A thioesterase 1/2/4 [EC:3.1.2.2];K11992|3|1e-12|74.7|abv:AGABI2DRAFT189998|acyl-CoA thioesterase 8 [EC:3.1.2.27]	-	GO:0016289//CoA hydrolase activity	GO:0006732	gi|238484223|ref|XP_002373350.1|/6.34901e-158/acyl-CoA thioesterase II [Aspergillus flavus NRRL3357]
7910964	741.00	48.1366666666667	172.773333333333	1.84367241452367	Up	0.8849049649871	Aspergillus flavus NRRL3357 conserved hypothetical protein, mRNA	-	-	-	-	gi|238504818|ref|XP_002383638.1|/4.2846e-144/conserved hypothetical protein [Aspergillus flavus NRRL3357]
7908872	855.00	7.19333333333333	40.1766666666667	2.48162550900184	Up	0.852787869214974	Aspergillus flavus NRRL3357 conserved hypothetical protein, mRNA	-	-	-	-	gi|914757780|gb|KOC11833.1|/8.96112e-134/hypothetical protein AFLA70_359g001180 [Aspergillus flavus AF70]
7920082	645.00	13.12	63.2233333333333	2.26868938071974	Up	0.871386826725636	Aspergillus flavus NRRL3357 conserved hypothetical protein, mRNA	-	-	-	-	gi|238489953|ref|XP_002376214.1|/8.6024e-97/conserved hypothetical protein [Aspergillus flavus NRRL3357]
7914124	1350.00	534.96	1158.92333333333	1.11528220283979	Up	0.838440478070868	Aspergillus flavus NRRL3357 adenosylhomocysteinase, mRNA	K01251|1|0.0|884|afv:AFLA_069590|adenosylhomocysteinase [EC:3.3.1.1]	-	GO:0036094//small molecule binding;GO:0016802	GO:0044237//cellular metabolic process	gi|169781754|ref|XP_001825340.1|/0/adenosylhomocysteinase [Aspergillus oryzae RIB40]
7921225	2565.00	40.3666666666667	97.9766666666667	1.27927375031093	Up	0.821473700837151	Aspergillus flavus NRRL3357 ribonucleotide reductase large subunit Rnr1, putative, mRNA	K10807|1|0.0|1722|afv:AFLA_113250|ribonucleoside-diphosphate reductase subunit M1 [EC:1.17.4.1]	GO:0043234//protein complex	GO:0032550;GO:0016728	GO:0006259//DNA metabolic process;GO:0044710	gi|317146285|ref|XP_001821413.2|/0/ribonucleoside-diphosphate reductase large chain [Aspergillus oryzae RIB40]
7914960	279.00	150.926666666667	339.893333333333	1.17123433237945	Up	0.83457063128521	Aspergillus flavus NRRL3357 conserved hypothetical protein, mRNA	-	-	-	-	gi|238489569|ref|XP_002376022.1|/7.80397e-30/conserved hypothetical protein [Aspergillus flavus NRRL3357]
7921590	1689.00	29.3433333333333	99.61	1.76325781685362	Up	0.867398515242458	Aspergillus flavus NRRL3357 conserved hypothetical protein, mRNA	-	-	-	-	gi|238498312|ref|XP_002380391.1|/0/conserved hypothetical protein [Aspergillus flavus NRRL3357]
7912618	1077.00	2.57333333333333	75.96	4.88352965360257	Up	0.933041120412784	Aspergillus flavus NRRL3357 PB1 domain protein, putative, mRNA	-	-	-	-	gi|238493439|ref|XP_002377956.1|/1.9086e-169/PB1 domain protein, putative [Aspergillus flavus NRRL3357]
7912339	3318.00	5.93333333333333	26.17	2.14099918391543	Up	0.804572737324277	Aspergillus flavus NRRL3357 nuclear condensin complex subunit 3, putative, mRNA	K06678|1|0.0|1792|afv:AFLA_003910|condensin complex subunit 3	GO:0000793//condensed chromosome	-	GO:0000070//mitotic sister chromatid segregation	gi|238502717|ref|XP_002382592.1|/0/nuclear condensin complex subunit 3, putative [Aspergillus flavus NRRL3357]
7919020	1577.00	92.4633333333333	242.596666666667	1.39160644938597	Up	0.856052229768862	Aspergillus flavus NRRL3357 autophagy cysteine endopeptidase Atg4, putative, mRNA	K08342|1|0.0|900|afv:AFLA_104050|cysteine protease ATG4 [EC:3.4.22.-]	GO:0044424	GO:0070011//peptidase activity, acting on L-amino acid peptides	GO:0044248;GO:0019538//protein metabolic process;GO:0045184//establishment of protein localization	gi|238506146|ref|XP_002384275.1|/0/autophagy cysteine endopeptidase Atg4, putative [Aspergillus flavus NRRL3357]
7910552	807.00	1.29333333333333	38.6466666666667	4.90117792808738	Up	0.903503922497762	Aspergillus flavus NRRL3357 conserved hypothetical protein, mRNA	K10746|1|1e-82|306|pbn:PADG_12138|exonuclease 1 [EC:3.1.-.-]	-	-	-	gi|770304779|gb|KJK62715.1|/3.75303e-115/Ca2+ regulator and membrane fusion protein Fig1 [Aspergillus parasiticus SU-1]
7910687	327.00	9.36666666666667	71.8033333333333	2.93844319025426	Up	0.893039540883483	Aspergillus flavus NRRL3357 conserved hypothetical protein, mRNA	-	-	-	-	gi|238504912|ref|XP_002383685.1|/5.54081e-44/conserved hypothetical protein [Aspergillus flavus NRRL3357]
7917024	1284.00	5.36666666666667	27.2166666666667	2.34239219744708	Up	0.817235297214763	Aspergillus flavus NRRL3357 conserved hypothetical protein, mRNA	-	-	-	-	gi|238499221|ref|XP_002380845.1|/0/conserved hypothetical protein [Aspergillus flavus NRRL3357]
7911875	957.00	0.21	38.12	7.50401498113118	Up	0.932935818459432	Aspergillus flavus NRRL3357 pterin-4-alpha-carbinolamine dehydratase, putative, mRNA	K01724|1|6e-175|613|afv:AFLA_032460|4a-hydroxytetrahydrobiopterin dehydratase [EC:4.2.1.96]	-	-	-	gi|169770543|ref|XP_001819741.1|/3.64672e-174/pterin-4-alpha-carbinolamine dehydratase [Aspergillus oryzae RIB40]
7920422	2427.00	18.4866666666667	75.6033333333333	2.03196472828025	Up	0.871268362028116	Aspergillus flavus NRRL3357 class III chitinase ChiA1, mRNA	K01183|1|0.0|795|afv:AFLA_006590|chitinase [EC:3.2.1.14]	-	-	-	gi|238503247|ref|XP_002382857.1|/0/class III chitinase ChiA1 [Aspergillus flavus NRRL3357]
7917186	768.00	218.936666666667	69.2233333333333	-1.6611832728977	Down	0.880864002527247	Aspergillus flavus NRRL3357 glutathione S-transferase, putative, mRNA	K00799|1|2e-146|518|afv:AFLA_082280|glutathione S-transferase [EC:2.5.1.18]	-	-	-	gi|169766998|ref|XP_001817970.1|/1.43264e-145/glutathione S-transferase [Aspergillus oryzae RIB40]
7912890	696.00	0.23	16.3633333333333	6.15268899458788	Up	0.849444532196072	Aspergillus flavus NRRL3357 elongation factor 1 gamma, putative, mRNA	K00799|1|8e-132|469|afv:AFLA_010790|glutathione S-transferase [EC:2.5.1.18]	-	GO:0008135//translation factor activity, RNA binding	GO:0006412//translation	gi|238508252|ref|XP_002385324.1|/4.80791e-131/elongation factor 1 gamma, putative [Aspergillus flavus NRRL3357]
7918859	483.00	2877.61	6308.68	1.13246709560998	Up	0.843600273785079	Aspergillus flavus NRRL3357 histone H3, mRNA	K11253|1|3e-71|267|aor:AOR_1_864194|histone H3	GO:0043231//intracellular membrane-bounded organelle;GO:0000785//chromatin	GO:0003676//nucleic acid binding;GO:0046983//protein dimerization activity	GO:0006259//DNA metabolic process;GO:0033554//cellular response to stress;GO:0034728//nucleosome organization	gi|154276502|ref|XP_001539096.1|/1.35229e-68/histone H3 [Histoplasma capsulatum NAm1]
7914418	822.00	29.8	8.26333333333333	-1.85051655998396	Down	0.800479123887748	Aspergillus flavus NRRL3357 conserved hypothetical protein, mRNA	-	-	-	-	gi|238498760|ref|XP_002380615.1|/9.77081e-159/conserved hypothetical protein [Aspergillus flavus NRRL3357]
7915054	1539.00	164.216666666667	57.5033333333333	-1.51388306321197	Down	0.859356078555257	Aspergillus flavus NRRL3357 acyl-CoA dehydrogenase family protein, mRNA	K15389|1|3e-78|293|maj:MAA_07601|acyl-CoA dehydrogenase	-	GO:0016627//oxidoreductase activity, acting on the CH-CH group of donors;GO:0000166//nucleotide binding;GO:0043169//cation binding;GO:0046906//tetrapyrrole binding	GO:0044710	gi|914754564|gb|KOC08729.1|/0/acyl-CoA dehydrogenase family protein, partial [Aspergillus flavus AF70]
7914380	1476.00	0.0833333333333333	13.8366666666667	7.37538702682888	Up	0.838545780024219	Aspergillus flavus NRRL3357 benzoate 4-monooxygenase cytochrome P450, putative, mRNA	K17645|1|1e-90|334|pan:PODANSg8563|averantin hydroxylase [EC:1.14.13.174];K17475|5|5e-55|216|tre:TRIREDRAFT_4517|tryprostatin B 6-hydroxylase [EC:1.14.13.176]	-	GO:0046914//transition metal ion binding;GO:0016491//oxidoreductase activity;GO:0046906//tetrapyrrole binding	GO:0044710	gi|238497530|ref|XP_002380000.1|/0/benzoate 4-monooxygenase cytochrome P450, putative [Aspergillus flavus NRRL3357]
7922246	1059.00	141.633333333333	56.36	-1.32941732616986	Down	0.838519454535882	Aspergillus flavus NRRL3357 peroxisomal carrier protein, putative, mRNA	K13354|1|1e-39|164|lbc:LACBIDRAFT_246468|solute carrier family 25 (peroxisomal adenine nucleotide transporter), member 17	GO:0031224//intrinsic component of membrane	-	GO:0051234//establishment of localization;GO:0044763	gi|238483375|ref|XP_002372926.1|/0/peroxisomal carrier protein, putative [Aspergillus flavus NRRL3357]
7920762	1092.00	22.7466666666667	68.7366666666667	1.59542474505256	Up	0.842047069973148	Aspergillus flavus NRRL3357 3-hydroxyisobutyrate dehydrogenase, mRNA	K00020|1|0.0|645|afv:AFLA_109320|3-hydroxyisobutyrate dehydrogenase [EC:1.1.1.31]	-	GO:0036094//small molecule binding;GO:0016616//oxidoreductase activity, acting on the CH-OH group of donors, NAD or NADP as acceptor;GO:0048037//cofactor binding	GO:0044710;GO:0006007//glucose catabolic process	gi|992227496|ref|XP_015410531.1|/7.39526e-177/3-hydroxyisobutyrate dehydrogenase [Aspergillus nomius NRRL 13137]
7911047	705.00	0.343333333333333	16.17	5.5575659370116	Up	0.839098615279313	Aspergillus flavus NRRL3357 conserved hypothetical protein, mRNA	-	GO:0031224//intrinsic component of membrane	-	GO:0050896//response to stimulus	gi|238485126|ref|XP_002373801.1|/1.64245e-134/conserved hypothetical protein [Aspergillus flavus NRRL3357]
7915622	741.00	49.0466666666667	5.35666666666667	-3.19474766234469	Down	0.883851945453588	Aspergillus flavus NRRL3357 3-hydroxyacyl-CoA dehyrogenase, putative, mRNA	K00022|1|8e-126|449|afv:AFLA_053430|3-hydroxyacyl-CoA dehydrogenase [EC:1.1.1.35]	-	GO:0036094//small molecule binding;GO:0043168//anion binding;GO:0016616//oxidoreductase activity, acting on the CH-OH group of donors, NAD or NADP as acceptor	GO:0032787//monocarboxylic acid metabolic process	gi|238504474|ref|XP_002383468.1|/4.45448e-125/3-hydroxyacyl-CoA dehyrogenase, putative [Aspergillus flavus NRRL3357]
7916609	1218.00	59.4933333333333	133.35	1.1644179069153	Up	0.815392513031117	Aspergillus flavus NRRL3357 ribonucleotide reductase small subunit RnrA, putative, mRNA	K10808|1|0.0|784|afv:AFLA_093370|ribonucleoside-diphosphate reductase subunit M2 [EC:1.17.4.1]	GO:0043234//protein complex	GO:0046872//metal ion binding;GO:0016728	GO:0009132//nucleoside diphosphate metabolic process	gi|169779219|ref|XP_001824074.1|/0/ribonucleoside-diphosphate reductase small chain [Aspergillus oryzae RIB40]
7909262	2283.00	0.626666666666667	45.9833333333333	6.197268984563	Up	0.933870373295425	Aspergillus flavus NRRL3357 C6 transcription factor NosA, mRNA	K09243|1|2e-10|68.6|ndi:NDAI_0C04790|transcriptional regulatory protein UME6	GO:0043231//intracellular membrane-bounded organelle	GO:0003700//transcription factor activity, sequence-specific DNA binding;GO:0046914//transition metal ion binding	GO:0006366//transcription from RNA polymerase II promoter	gi|238485690|ref|XP_002374083.1|/0/C6 transcription factor NosA [Aspergillus flavus NRRL3357]
7918748	1622.00	2.44666666666667	99.6433333333333	5.3478838168951	Up	0.948296740904544	Aspergillus flavus NRRL3357 MFS transporter, putative, mRNA	K08192|1|1e-63|244|pte:PTT_15822|MFS transporter, ACS family, allantoate permease	-	-	-	gi|914757152|gb|KOC11282.1|/0/putative MFS transporter [Aspergillus flavus AF70]
7912901	1099.00	2.01	26.8	3.73696559416621	Up	0.852945822145001	Aspergillus flavus NRRL3357 conserved hypothetical protein, mRNA	K08486|1|1e-144|513|afv:AFLA_100200|syntaxin 1B/2/3	-	-	-	gi|770311059|gb|KJK67911.1|/7.04649e-143/SNARE domain protein [Aspergillus parasiticus SU-1]
7913467	2019.00	103.216666666667	215.533333333333	1.06223506140856	Up	0.811180434897067	Aspergillus flavus NRRL3357 Hsp70 chaperone BiP/Kar2, putative, mRNA	K09490|1|0.0|1239|afv:AFLA_035620|heat shock 70kDa protein 5	GO:0005788//endoplasmic reticulum lumen	GO:0032550;GO:0005515//protein binding;GO:0017111//nucleoside-triphosphatase activity	GO:0043161//proteasome-mediated ubiquitin-dependent protein catabolic process;GO:0000741//karyogamy;GO:0035966//response to topologically incorrect protein;GO:0006620//posttranslational protein targeting to membrane;GO:0009154//purine ribonucleotide catabolic process;GO:0006614//SRP-dependent cotranslational protein targeting to membrane;GO:0046903//secretion	gi|169769993|ref|XP_001819466.1|/0/glucose-regulated protein [Aspergillus oryzae RIB40]
7920571	1401.00	3.70666666666667	43.6266666666667	3.55701596021824	Up	0.883193808245143	Aspergillus flavus NRRL3357 tripeptidyl-peptidase (TppA), putative, mRNA	K01279|1|0.0|905|afv:AFLA_040430|tripeptidyl-peptidase I [EC:3.4.14.9]	-	GO:0004175//endopeptidase activity	GO:0019538//protein metabolic process	gi|238492537|ref|XP_002377505.1|/0/tripeptidyl-peptidase (TppA), putative [Aspergillus flavus NRRL3357]
7910337	789.00	67.75	484.26	2.83748898930194	Up	0.926854630653399	Aspergillus flavus NRRL3357 GPI anchored serine-threonine rich protein, mRNA	-	-	-	-	gi|169771247|ref|XP_001820093.1|/1.26214e-75/extracellular serine-threonine rich protein [Aspergillus oryzae RIB40]
7917522	963.00	27.2466666666667	82.4566666666667	1.5975563984252	Up	0.850115832148686	Aspergillus flavus NRRL3357 endo alpha-1,4 polygalactosaminidase, putative, mRNA	-	-	-	-	gi|169767870|ref|XP_001818406.1|/7.70262e-164/endo alpha-1,4 polygalactosaminidase [Aspergillus oryzae RIB40]
7916208	1899.00	6.61333333333333	82.4766666666667	3.64053650168097	Up	0.911677986626652	Aspergillus flavus NRRL3357 myosin heavy chain, clone, putative, mRNA	-	-	-	-	gi|83764755|dbj|BAE54899.1|/2.59508e-123/unnamed protein product [Aspergillus oryzae RIB40]
7914748	789.00	163.326666666667	413.44	1.33991761335144	Up	0.857671247301637	Aspergillus flavus NRRL3357 translation elongation factor eEF-1B gamma subunit, putative, mRNA	K03233|1|5e-116|417|afv:AFLA_109860|elongation factor 1-gamma	-	-	-	gi|992091766|ref|XP_015409410.1|/5.44942e-95/translation elongation factor eEF-1B gamma subunit [Aspergillus nomius NRRL 13137]
7921234	921.00	147.693333333333	47.5766666666667	-1.63427860456988	Down	0.871110409098089	Aspergillus flavus NRRL3357 conserved hypothetical protein, mRNA	K06889|1|2e-30|133|afv:AFLA_037130|uncharacterized protein	-	-	-	gi|169773905|ref|XP_001821421.1|/8.52176e-157/X-Pro dipeptidyl-peptidase (S15 family) protein [Aspergillus oryzae RIB40]
7917948	761.00	0.366666666666667	16.9166666666667	5.52783239343524	Up	0.843968830621808	Aspergillus flavus NRRL3357 conserved hypothetical protein, mRNA	K19487|1|7e-26|117|bsc:COCSADRAFT_185038|transcription factor SFP1	-	-	-	gi|914758988|gb|KOC12881.1|/3.59096e-117/hypothetical protein AFLA70_9g006361 [Aspergillus flavus AF70]
7920424	1014.00	14.63	46.2	1.65896308216493	Up	0.824540620228505	Aspergillus flavus NRRL3357 lipase, putative, mRNA	K01046|1|1e-170|599|afm:AFUA_5G03770|triacylglycerol lipase [EC:3.1.1.3];K17648|2|4e-24|112|bze:COCCADRAFT_3427|versiconal hemiacetal acetate esterase [EC:3.1.1.94]	-	GO:0003824//catalytic activity	-	gi|635513937|gb|KDE85714.1|/0/arylacetamide deacetylase [Aspergillus oryzae 100-8]
7910547	1914.00	149.886666666667	39.79	-1.91339424832474	Down	0.884562733638709	Aspergillus flavus NRRL3357 cell surface protein, putative, mRNA	K20047|1|1e-27|125|spo:SPAC25G10.09c|actin cytoskeleton-regulatory complex protein PAN1	-	-	-	gi|238484543|ref|XP_002373510.1|/0/cell surface protein, putative [Aspergillus flavus NRRL3357]
7914089	1128.00	62.98	132.53	1.07335330805023	Up	0.801374190491234	Aspergillus flavus NRRL3357 conserved hypothetical protein, mRNA	-	-	-	-	gi|169765962|ref|XP_001817452.1|/1.78442e-165/hypothetical protein AOR_1_664174 [Aspergillus oryzae RIB40]
7916586	674.00	82.31	241.503333333333	1.55290347969933	Up	0.870676038540515	Aspergillus flavus NRRL3357 cytokinesis EF-hand protein Cdc4, putative, mRNA	K06877|1|6e-52|204|bsc:COCSADRAFT_25756|DEAD/DEAH box helicase domain-containing protein;K02183|2|2e-26|119|pfp:PFL1_00701|calmodulin	-	GO:0046872//metal ion binding	-	gi|317139453|ref|XP_003189166.1|/6.60558e-74/myosin regulatory light chain cdc4 [Aspergillus oryzae RIB40]
7918136	1530.00	253.503333333333	84.1833333333333	-1.59039817640493	Down	0.876704575369873	Aspergillus flavus NRRL3357 cytochrome P450 alkane hydroxylase, putative, mRNA	K00493|1|2e-82|306|pic:PICST_35590|unspecific monooxygenase [EC:1.14.14.1];K15388|2|2e-64|247|afv:AFLA_066930|cytochrome P450 monooxygenase	-	GO:0046914//transition metal ion binding;GO:0004497//monooxygenase activity;GO:0046906//tetrapyrrole binding	GO:0044710	gi|238499147|ref|XP_002380808.1|/0/cytochrome P450 alkane hydroxylase, putative [Aspergillus flavus NRRL3357]
7913190	726.00	9.65666666666667	35.66	1.88470951907575	Up	0.818248828515769	Aspergillus flavus NRRL3357 conserved hypothetical protein, mRNA	-	-	-	-	gi|238484353|ref|XP_002373415.1|/1.06843e-107/conserved hypothetical protein [Aspergillus flavus NRRL3357]
7920314	693.00	28.2466666666667	143.793333333333	2.34784425680149	Up	0.900147422734692	Aspergillus flavus NRRL3357 GPI anchored protein, putative, mRNA	K01527|1|6e-31|134|pte:PTT_12812|nascent polypeptide-associated complex subunit beta;K20280|2|1e-06|53.5|tmn:UCRPA7_5299|trafficking protein particle complex subunit 5	-	-	-	gi|914754825|gb|KOC08990.1|/3.01759e-93/GPI anchored protein [Aspergillus flavus AF70]
7912802	1266.00	44.9766666666667	98.3166666666667	1.12825925999529	Up	0.801282051282051	Aspergillus flavus NRRL3357 sphingolipid desaturase, putative, mRNA	K04712|1|0.0|801|afv:AFLA_113010|sphingolipid Delta-4 desaturase [EC:1.14.-.-]	GO:0031224//intrinsic component of membrane	GO:0016491//oxidoreductase activity	GO:0006631//fatty acid metabolic process	gi|391869057|gb|EIT78262.1|/0/fatty acid desaturase [Aspergillus oryzae 3.042]
7918477	1029.00	12.7266666666667	57.1833333333333	2.16774011804108	Up	0.863554993945138	Aspergillus flavus NRRL3357 conserved hypothetical protein, mRNA	-	-	GO:0016740//transferase activity	-	gi|238507782|ref|XP_002385092.1|/0/conserved hypothetical protein [Aspergillus flavus NRRL3357]
7916286	939.00	21.76	102.956666666667	2.24228678891561	Up	0.887590164797557	Aspergillus flavus NRRL3357 ribonuclease T2, putative, mRNA	K01166|1|8e-180|629|afv:AFLA_082890|ribonuclease T2 [EC:3.1.27.1]	-	GO:0003676//nucleic acid binding;GO:0016892//endoribonuclease activity, producing 3'-phosphomonoesters	-	gi|238483931|ref|XP_002373204.1|/4.76034e-179/ribonuclease T2, putative [Aspergillus flavus NRRL3357]
7911400	411.00	9.81666666666667	35.9533333333333	1.87282039979274	Up	0.818696361817512	Aspergillus flavus NRRL3357 MGMT family protein, mRNA	K07443|1|1e-76|284|afv:AFLA_039080|methylated-DNA-protein-cysteine methyltransferase related protein	-	-	GO:0006259//DNA metabolic process	gi|238492267|ref|XP_002377370.1|/7.1262e-76/MGMT family protein [Aspergillus flavus NRRL3357]
7918874	1884.00	7.1	30.39	2.09770574513025	Up	0.817143158005581	Aspergillus flavus NRRL3357 metalloreductase, putative, mRNA	K00521|1|9e-180|630|afm:AFUA_7G04970|ferric-chelate reductase [EC:1.16.1.7]	GO:0031224//intrinsic component of membrane	GO:0003824//catalytic activity	GO:0044710	gi|238492861|ref|XP_002377667.1|/0/metalloreductase, putative [Aspergillus flavus NRRL3357]
7909615	1161.00	9.34666666666667	97.9066666666667	3.38888325062425	Up	0.912401937555942	Aspergillus flavus NRRL3357 D-aminopeptidase, putative, mRNA	K01266|1|0.0|774|afv:AFLA_123880|D-aminopeptidase [EC:3.4.11.19]	-	GO:0008238//exopeptidase activity	-	gi|238500694|ref|XP_002381581.1|/0/D-aminopeptidase, putative [Aspergillus flavus NRRL3357]
7916227	1452.00	20.3866666666667	270.793333333333	3.7314944105209	Up	0.936647712315063	Aspergillus flavus NRRL3357 betaine-aldehyde dehydrogenase, putative, mRNA	K00128|1|0.0|857|afv:AFLA_050600|aldehyde dehydrogenase (NAD+) [EC:1.2.1.3]	-	-	-	gi|391863383|gb|EIT72694.1|/0/aldehyde dehydrogenase [Aspergillus oryzae 3.042]
7915318	801.00	0.25	14.97	5.90400231628369	Up	0.834952350866109	Aspergillus flavus NRRL3357 O-methyltransferase family protein, mRNA	K17649|1|5e-30|131|pan:PODANSg8572|demethylsterigmatocystin 6-O-methyltransferase [EC:2.1.1.109];K17650|3|1e-22|107|act:ACLA_002520|sterigmatocystin 8-O-methyltransferase [EC:2.1.1.110]	-	GO:0008168//methyltransferase activity	GO:0008152//metabolic process	gi|238488789|ref|XP_002375632.1|/6.4548e-152/O-methyltransferase family protein [Aspergillus flavus NRRL3357]
7918558	4308.00	0.466666666666667	15.13	5.01887575599293	Up	0.820697098931185	Aspergillus flavus NRRL3357 ATP-binding cassette transporter, putative, mRNA	K05658|1|1e-43|179|tve:TRV_05587|ATP-binding cassette, subfamily B (MDR/TAP), member 1 [EC:3.6.3.44]	GO:0031224//intrinsic component of membrane	GO:0017111//nucleoside-triphosphatase activity;GO:0032550;GO:0015405	GO:0009154//purine ribonucleotide catabolic process;GO:0044763;GO:0051234//establishment of localization	gi|238495622|ref|XP_002379047.1|/0/ATP-binding cassette transporter, putative [Aspergillus flavus NRRL3357]
7914514	954.00	4.25666666666667	29.5133333333333	2.79357084839514	Up	0.837282156584005	Aspergillus flavus NRRL3357 conserved hypothetical protein, mRNA	-	-	-	-	gi|238493693|ref|XP_002378083.1|/0/conserved hypothetical protein [Aspergillus flavus NRRL3357]
7913863	984.00	2454.45333333333	6867.74	1.48443368567572	Up	0.880745537829727	Aspergillus flavus NRRL3357 thiazole biosynthesis enzyme Sti35, mRNA	K03146|1|0.0|652|afv:AFLA_037160|thiamine thiazole synthase	GO:0043231//intracellular membrane-bounded organelle	GO:0043169//cation binding	GO:0006772//thiamine metabolic process	gi|238487974|ref|XP_002375225.1|/0/thiazole biosynthesis enzyme Sti35 [Aspergillus flavus NRRL3357]
7919773	993.00	105.283333333333	39.3733333333333	-1.41898631063381	Down	0.839059127046807	Aspergillus flavus NRRL3357 succinate:fumarate antiporter (Acr1), putative, mRNA	K15100|1|1e-178|625|afv:AFLA_002500|solute carrier family 25 (mitochondrial citrate transporter), member 1	GO:0031224//intrinsic component of membrane	-	GO:0051234//establishment of localization;GO:0044763	gi|169775789|ref|XP_001822361.1|/7.55376e-178/succinate/fumarate transporter [Aspergillus oryzae RIB40]
7911336	399.00	8.47333333333333	30.86	1.86473653228693	Up	0.80405939030169	Aspergillus flavus NRRL3357 conserved hypothetical protein, mRNA	-	-	-	-	gi|635508550|gb|KDE80532.1|/1.51664e-41/hypothetical protein AO1008_07453 [Aspergillus oryzae 100-8]
7916007	525.00	6.4	29.05	2.18239435340453	Up	0.815550465961144	Aspergillus flavus NRRL3357 conserved hypothetical protein, mRNA	-	-	-	-	gi|238491656|ref|XP_002377065.1|/1.41176e-94/conserved hypothetical protein [Aspergillus flavus NRRL3357]
7918519	1545.00	28.2966666666667	72.58	1.35893994251297	Up	0.818288316748276	Aspergillus flavus NRRL3357 glutamate decarboxylase, mRNA	K01580|1|0.0|1047|afv:AFLA_008890|glutamate decarboxylase [EC:4.1.1.15]	-	GO:0016831//carboxy-lyase activity;GO:0043168//anion binding	GO:0009064//glutamine family amino acid metabolic process	gi|169784908|ref|XP_001826915.1|/0/glutamate decarboxylase 1 [Aspergillus oryzae RIB40]
7918224	981.00	192.956666666667	498.253333333333	1.36860256682275	Up	0.862317695993261	Aspergillus flavus NRRL3357 cytochrome b5, putative, mRNA	K00326|1|9e-22|104|ang:ANI_1_2346074|cytochrome-b5 reductase [EC:1.6.2.2]	-	GO:0005488//binding	-	gi|770307243|gb|KJK64673.1|/9.34781e-64/Cytochrome b5-like Heme/Steroid binding domain protein [Aspergillus parasiticus SU-1]
7917627	1154.00	17.6366666666667	81.7333333333333	2.2123466561708	Up	0.879534565366188	Aspergillus flavus NRRL3357 conserved hypothetical protein, mRNA	-	-	-	-	gi|238497640|ref|XP_002380055.1|/1.15985e-151/conserved hypothetical protein [Aspergillus flavus NRRL3357]
7919870	681.00	0.123333333333333	22.25	7.49509875583333	Up	0.89103880376981	Aspergillus flavus NRRL3357 conserved hypothetical protein, mRNA	-	-	-	-	gi|169780620|ref|XP_001824774.1|/7.54438e-65/hypothetical protein AOR_1_802084 [Aspergillus oryzae RIB40]
7917057	810.00	0.0533333333333333	11.77	7.7858611057596	Up	0.818183014794925	Aspergillus flavus NRRL3357 conserved hypothetical protein, mRNA	-	-	-	-	gi|238499287|ref|XP_002380878.1|/8.44016e-107/conserved hypothetical protein [Aspergillus flavus NRRL3357]
7909255	675.00	1.79666666666667	113.133333333333	5.97655748167752	Up	0.961525298794293	Aspergillus flavus NRRL3357 conserved hypothetical protein, mRNA	-	-	-	-	gi|238485676|ref|XP_002374076.1|/5.96588e-115/conserved hypothetical protein [Aspergillus flavus NRRL3357]
7915698	1134.00	5.35333333333333	46.4633333333333	3.11758326633819	Up	0.878389406623493	Aspergillus flavus NRRL3357 conserved hypothetical protein, mRNA	K11131|1|3e-13|77.0|cthr:CTHT_0066610|H/ACA ribonucleoprotein complex subunit 4 [EC:5.4.99.-]	-	-	-	gi|238491522|ref|XP_002376998.1|/0/conserved hypothetical protein [Aspergillus flavus NRRL3357]
7910081	636.00	3.71666666666667	33	3.15038481504667	Up	0.855617859211288	Aspergillus flavus NRRL3357 conserved hypothetical protein, mRNA	K02925|1|2e-08|59.7|pbn:PADG_12253|large subunit ribosomal protein L3e	-	GO:0016829//lyase activity	-	gi|238495600|ref|XP_002379036.1|/2.87204e-129/conserved hypothetical protein [Aspergillus flavus NRRL3357]
7921173	384.00	281.473333333333	648.453333333333	1.20400450460583	Up	0.844982361922814	Aspergillus flavus NRRL3357 conserved hypothetical protein, mRNA	K01409|1|2e-21|101|afm:AFUA_7G05240|N6-L-threonylcarbamoyladenine synthase [EC:2.3.1.234]	-	-	-	gi|238482377|ref|XP_002372427.1|/2.13527e-56/conserved hypothetical protein [Aspergillus flavus NRRL3357]
7909163	921.00	12.9666666666667	71.8433333333333	2.47004663422887	Up	0.882904227873427	Aspergillus flavus NRRL3357 conserved hypothetical protein, mRNA	-	-	-	-	gi|238504124|ref|XP_002383294.1|/1.96459e-153/conserved hypothetical protein [Aspergillus flavus NRRL3357]
7915489	582.00	1.38333333333333	595.976666666667	8.75096320226863	Up	0.995050808192492	Aspergillus flavus NRRL3357 conserved hypothetical protein, mRNA	-	-	-	-	gi|238497069|ref|XP_002379770.1|/2.57446e-112/conserved hypothetical protein [Aspergillus flavus NRRL3357]
7913922	981.00	2480.82333333333	1026.00666666667	-1.27377889521451	Down	0.860856631390512	Aspergillus flavus NRRL3357 aquaporin, mRNA	K09885|1|4e-173|607|afv:AFLA_040140|aquaporin rerated protein, other eukaryote	GO:0031224//intrinsic component of membrane	-	GO:0051234//establishment of localization	gi|238492479|ref|XP_002377476.1|/2.72463e-172/aquaporin [Aspergillus flavus NRRL3357]
7913263	222.00	17.0466666666667	144.29	3.08140975252732	Up	0.915811088295688	Aspergillus flavus NRRL3357 conserved hypothetical protein, mRNA	-	-	-	-	gi|238503143|ref|XP_002382805.1|/3.90031e-37/conserved hypothetical protein [Aspergillus flavus NRRL3357]
7911123	1035.00	0.27	19.6866666666667	6.18811563824933	Up	0.870175854262097	Aspergillus flavus NRRL3357 conserved hypothetical protein, mRNA	-	-	-	GO:0008610//lipid biosynthetic process	gi|238488291|ref|XP_002375383.1|/0/conserved hypothetical protein [Aspergillus flavus NRRL3357]
7921759	429.00	28.6366666666667	72.0266666666667	1.33066756772969	Up	0.814497446427631	Aspergillus flavus NRRL3357 conserved hypothetical protein, mRNA	-	-	-	-	gi|914758900|gb|KOC12811.1|/4.62326e-14/hypothetical protein AFLA70_257g001700 [Aspergillus flavus AF70]
7919394	1881.00	1.56333333333333	18.2866666666667	3.5480947943329	Up	0.809837834991839	Aspergillus flavus NRRL3357 protein-tyrosine phosphatase, putative, mRNA	K06639|1|0.0|1251|afv:AFLA_030280|cell division cycle 14 [EC:3.1.3.16 3.1.3.48]	-	GO:0004721//phosphoprotein phosphatase activity	GO:0006470//protein dephosphorylation;GO:0007346//regulation of mitotic cell cycle	gi|238486600|ref|XP_002374538.1|/0/protein-tyrosine phosphatase, putative [Aspergillus flavus NRRL3357]
7916794	1452.00	103.266666666667	266.613333333333	1.36837428800659	Up	0.855038698467857	Aspergillus flavus NRRL3357 6-phosphogluconate dehydrogenase family protein, mRNA	K14458|1|2e-30|134|afv:AFLA_097500|2-acylglycerol O-acyltransferase 1 [EC:2.3.1.22];K20465|2|1e-26|122|fpu:FPSE_07314|oxysterol-binding protein-related protein 9/10/11;K00020|3|2e-10|68.2|cthr:CTHT_0036890|3-hydroxyisobutyrate dehydrogenase [EC:1.1.1.31]	-	GO:0016757//transferase activity, transferring glycosyl groups;GO:0036094//small molecule binding;GO:0016616//oxidoreductase activity, acting on the CH-OH group of donors, NAD or NADP as acceptor;GO:0048037//cofactor binding	GO:0044710;GO:0006007//glucose catabolic process	gi|238496451|ref|XP_002379461.1|/0/6-phosphogluconate dehydrogenase family protein [Aspergillus flavus NRRL3357]
7911190	1062.00	0.263333333333333	30.8	6.86989638812632	Up	0.915455694203127	Aspergillus flavus NRRL3357 RTA1 domain protein, mRNA	-	GO:0031224//intrinsic component of membrane	-	GO:0050896//response to stimulus	gi|238492169|ref|XP_002377321.1|/9.24219e-177/RTA1 domain protein [Aspergillus flavus NRRL3357]
7918514	5154.00	16.24	55.42	1.77085507829624	Up	0.843165903227505	Aspergillus flavus NRRL3357 DNA topoisomerase II, mRNA	K03164|1|0.0|2630|afv:AFLA_008840|DNA topoisomerase II [EC:5.99.1.3]	GO:0043232	GO:0008094//DNA-dependent ATPase activity;GO:0003677//DNA binding;GO:0032550	GO:0071103//DNA conformation change	gi|238507856|ref|XP_002385129.1|/0/DNA topoisomerase II [Aspergillus flavus NRRL3357]
7910668	1110.00	68.06	25.01	-1.44430209378404	Down	0.823474437950824	Aspergillus flavus NRRL3357 sorbitol/xylitol dehydrogenase, putative, mRNA	K00008|1|0.0|707|afv:AFLA_097930|L-iditol 2-dehydrogenase [EC:1.1.1.14]	-	GO:0046914//transition metal ion binding;GO:0036094//small molecule binding;GO:0003824//catalytic activity	GO:0044710	gi|169780914|ref|XP_001824921.1|/0/D-xylulose reductase A [Aspergillus oryzae RIB40]
7917998	603.00	14.2	61.82	2.12218272446618	Up	0.865884799663034	Aspergillus flavus NRRL3357 GPI anchored cell wall protein, putative, mRNA	-	-	-	-	gi|914760925|gb|KOC14740.1|/1.17127e-49/GPI anchored cell wall protein [Aspergillus flavus AF70]
7921977	1497.00	84.14	199.96	1.24884770891473	Up	0.83674248407308	Aspergillus flavus NRRL3357 dienelactone hydrolase, mRNA	K01061|1|2e-41|171|mrr:Moror_1464|carboxymethylenebutenolidase [EC:3.1.1.45]	-	GO:0003824//catalytic activity	-	gi|238492739|ref|XP_002377606.1|/0/dienelactone hydrolase [Aspergillus flavus NRRL3357]
7919205	327.00	189.606666666667	62.0233333333333	-1.6121267228017	Down	0.874137840256937	Aspergillus flavus NRRL3357 antibiotic biosynthesis monooxygenase family protein, mRNA	-	-	GO:0016491//oxidoreductase activity	-	gi|238502927|ref|XP_002382697.1|/2.24433e-53/antibiotic biosynthesis monooxygenase family protein [Aspergillus flavus NRRL3357]
7911448	999.00	53.2433333333333	139.14	1.38586442577135	Up	0.844587479597746	Aspergillus flavus NRRL3357 WW domain protein, mRNA	K19721|1|1e-07|58.2|mtm:MYCTH_95595|collagen, type V/XI/XXIV/XXVII, alpha	-	-	-	gi|238492363|ref|XP_002377418.1|/2.52938e-72/WW domain protein [Aspergillus flavus NRRL3357]
7918657	2381.00	8.95666666666667	67.98	2.92407654124966	Up	0.891183593955668	Aspergillus flavus NRRL3357 conserved hypothetical protein, mRNA	K01183|1|3e-09|65.1|pte:PTT_12469|chitinase [EC:3.2.1.14]	-	-	-	gi|238495819|ref|XP_002379145.1|/0/conserved hypothetical protein [Aspergillus flavus NRRL3357]
7912681	933.00	19.4733333333333	346.963333333333	4.15521144602822	Up	0.94678302532512	Aspergillus flavus NRRL3357 short-chain dehydrogenase, putative, mRNA	K16066|1|5e-16|85.5|pfj:MYCFIDRAFT_64321|3-hydroxy acid dehydrogenase / malonic semialdehyde reductase [EC:1.1.1.381 1.1.1.-]	-	GO:0036094//small molecule binding;GO:0003824//catalytic activity	GO:0044710	gi|914763285|gb|KOC17100.1|/2.28264e-173/putative short-chain dehydrogenase, partial [Aspergillus flavus AF70]
7914042	585.00	58.5066666666667	19.5733333333333	-1.57971155755998	Down	0.832267151055652	Aspergillus flavus NRRL3357 conserved hypothetical protein, mRNA	-	-	-	-	gi|238482483|ref|XP_002372480.1|/1.94103e-99/conserved hypothetical protein [Aspergillus flavus NRRL3357]
7910913	924.00	0.263333333333333	14.3733333333333	5.7703607145754	Up	0.828292002316643	Aspergillus flavus NRRL3357 conserved hypothetical protein, mRNA	-	-	-	-	gi|238504713|ref|XP_002383587.1|/0/conserved hypothetical protein [Aspergillus flavus NRRL3357]
7912216	2055.00	2.66666666666667	19.81	2.89311947583592	Up	0.802414047280577	Aspergillus flavus NRRL3357 subtilisin, putative, mRNA	-	-	GO:0004175//endopeptidase activity	GO:0019538//protein metabolic process	gi|238490156|ref|XP_002376315.1|/0/subtilisin, putative [Aspergillus flavus NRRL3357]
7918464	513.00	37.6133333333333	10.2833333333333	-1.87093617654879	Down	0.821921234138893	Aspergillus flavus NRRL3357 bifunctional catalase-peroxidase Cat2, mRNA	K03782|1|9e-95|345|afv:AFLA_122110|catalase-peroxidase [EC:1.11.1.21]	GO:0044424	GO:0046906//tetrapyrrole binding;GO:0043169//cation binding;GO:0004601//peroxidase activity	GO:0042743//hydrogen peroxide metabolic process;GO:0006950//response to stress;GO:0044710	gi|169786423|ref|XP_001827672.1|/5.07597e-94/catalase-peroxidase [Aspergillus oryzae RIB40]
7915320	462.00	24.65	86.49	1.81094569095079	Up	0.864910756594535	Aspergillus flavus NRRL3357 conidial pigment biosynthesis scytalone dehydratase Arp1, mRNA	K17740|1|3e-87|320|afv:AFLA_016140|scytalone dehydratase [EC:4.2.1.94]	-	GO:0016836//hydro-lyase activity	GO:0019748//secondary metabolic process	gi|238488793|ref|XP_002375634.1|/1.60808e-86/conidial pigment biosynthesis scytalone dehydratase Arp1 [Aspergillus flavus NRRL3357]
7913445	1821.00	5.79666666666667	60.41	3.38149195465113	Up	0.896514505344074	Aspergillus flavus NRRL3357 lysosomal protective protein precursor, putative, mRNA	K01288|1|1e-168|593|afm:AFUA_5G07330|carboxypeptidase D [EC:3.4.16.6]	-	GO:0004180//carboxypeptidase activity	GO:0019538//protein metabolic process	gi|238490866|ref|XP_002376670.1|/0/lysosomal protective protein precursor, putative [Aspergillus flavus NRRL3357]
7910001	1935.00	12.7566666666667	38.1333333333333	1.57980124599726	Up	0.802295582583057	Aspergillus flavus NRRL3357 C6 finger domain protein, putative, mRNA	-	-	-	-	gi|391868464|gb|EIT77679.1|/0/C6 finger domain protein [Aspergillus oryzae 3.042]
7914715	1286.00	3.18	20.95	2.71985157330236	Up	0.802545674722266	Aspergillus flavus NRRL3357 serine/threonine protein kinase (Ark1), putative, mRNA	K08850|1|0.0|769|afv:AFLA_047300|aurora kinase, other [EC:2.7.11.1]	-	-	-	gi|770303427|gb|KJK61540.1|/0/Catalytic domain of the Serine/Threonine kinase Aurora kinase [Aspergillus parasiticus SU-1]
7920421	774.00	58.03	169.256666666667	1.5443418256606	Up	0.862936344969199	Aspergillus flavus NRRL3357 WW domain protein, mRNA	-	-	-	-	gi|238503245|ref|XP_002382856.1|/1.17176e-86/WW domain protein [Aspergillus flavus NRRL3357]
7916972	636.00	86.9066666666667	262.503333333333	1.59479698613151	Up	0.877178434159954	Aspergillus flavus NRRL3357 conserved hypothetical protein, mRNA	-	-	-	-	gi|317137745|ref|XP_001727926.2|/1.49923e-29/histone H2A.Z-specific chaperone CHZ1 [Aspergillus oryzae RIB40]
7912867	435.00	15.7933333333333	566.52	5.16473928580607	Up	0.968870110040541	Aspergillus flavus NRRL3357 hypothetical protein, mRNA	-	-	-	-	gi|238505102|ref|XP_002383780.1|/4.68041e-67/hypothetical protein AFLA_099070 [Aspergillus flavus NRRL3357]
7917841	1296.00	4.24666666666667	79.3266666666667	4.22340315085479	Up	0.921958089822566	Aspergillus flavus NRRL3357 conserved hypothetical protein, mRNA	-	-	-	-	gi|238486368|ref|XP_002374422.1|/3.58766e-176/conserved hypothetical protein [Aspergillus flavus NRRL3357]
7919467	1809.00	56.3833333333333	210.106666666667	1.89778126291744	Up	0.890525456747223	Aspergillus flavus NRRL3357 cell wall glucanase (Scw11), putative, mRNA	K01210|1|3e-42|174|pic:PICST_89695|glucan 1,3-beta-glucosidase [EC:3.2.1.58];K00654|5|2e-13|78.2|val:VDBG_07422|serine palmitoyltransferase [EC:2.3.1.50]	-	GO:0016798//hydrolase activity, acting on glycosyl bonds	GO:0005976//polysaccharide metabolic process	gi|121805794|sp|Q2US39.1|BTGE_ASPOR/0/RecName: Full=Probable beta-glucosidase btgE; AltName: Full=Beta-D-glucoside glucohydrolase btgE; AltName: Full=Cellobiase btgE; AltName: Full=Gentiobiase btgE; Flags: Precursor
7910326	1614.00	25.1266666666667	77.8	1.63055086093035	Up	0.851103037961354	Aspergillus flavus NRRL3357 G2/M-specific cyclin NimE, mRNA	K02220|1|0.0|851|afv:AFLA_028230|G2/mitotic-specific cyclin 1/2	GO:0043231//intracellular membrane-bounded organelle	GO:0019900//kinase binding	GO:0051726//regulation of cell cycle	gi|238486190|ref|XP_002374333.1|/0/G2/M-specific cyclin NimE [Aspergillus flavus NRRL3357]
7909793	396.00	10.1666666666667	467.236666666667	5.52223484791822	Up	0.973792976359712	Aspergillus flavus NRRL3357 DUF124 domain protein, mRNA	-	-	-	-	gi|83766193|dbj|BAE56336.1|/4.25626e-60/unnamed protein product [Aspergillus oryzae RIB40]
7919627	780.00	352.593333333333	911.43	1.37012666096976	Up	0.867240562312431	Aspergillus flavus NRRL3357 conserved hypothetical protein, mRNA	-	-	GO:0005515//protein binding	-	gi|238506879|ref|XP_002384641.1|/1.53243e-134/conserved hypothetical protein [Aspergillus flavus NRRL3357]
7920298	960.00	30.5166666666667	75.2	1.30113527660146	Up	0.812931079871532	Aspergillus flavus NRRL3357 C2H2 finger domain protein, putative, mRNA	K09467|1|7e-09|62.0|sce:YGL209W|zinc-finger protein CreA/MIG	GO:0044464	GO:0097159//organic cyclic compound binding;GO:0046914//transition metal ion binding	-	gi|169778881|ref|XP_001823905.1|/1.56549e-116/C2H2 finger domain protein [Aspergillus oryzae RIB40]
7910630	1029.00	993.48	4585.41333333333	2.20648895590958	Up	0.919838888011373	Aspergillus flavus NRRL3357 thiamine biosynthesis protein (Nmt1), putative, mRNA	K18278|1|0.0|664|afv:AFLA_004650|pyrimidine precursor biosynthesis enzyme	-	-	-	gi|169776175|ref|XP_001822554.1|/0/protein NMT1 [Aspergillus oryzae RIB40]
7919354	1455.00	23.3	82.1766666666667	1.81839885675279	Up	0.863805086084347	Aspergillus flavus NRRL3357 FAD dependent oxidoreductase, putative, mRNA	K01593|1|3e-158|558|ani:AN2357.2|aromatic-L-amino-acid decarboxylase [EC:4.1.1.28];K18561|2|8e-77|288|zro:ZYRO0F05522g|FAD-dependent fumarate reductase [EC:1.3.8.-]	-	-	-	gi|238486520|ref|XP_002374498.1|/0/FAD dependent oxidoreductase, putative [Aspergillus flavus NRRL3357]
7914378	1789.00	2.1	74.36	5.14606553725336	Up	0.937042594640131	Aspergillus flavus NRRL3357 conserved hypothetical protein, mRNA	-	-	GO:0016740//transferase activity	GO:0044710	gi|238497526|ref|XP_002379998.1|/0/conserved hypothetical protein [Aspergillus flavus NRRL3357]
7916731	1023.00	56.2233333333333	20.22	-1.47538599260168	Down	0.815800558100353	Aspergillus flavus NRRL3357 conserved hypothetical protein, mRNA	-	GO:0044424	GO:0016903//oxidoreductase activity, acting on the aldehyde or oxo group of donors;GO:0000166//nucleotide binding	GO:0019752//carboxylic acid metabolic process	gi|238496003|ref|XP_002379237.1|/0/conserved hypothetical protein [Aspergillus flavus NRRL3357]
7909985	1130.00	172.446666666667	81.4166666666667	-1.08275418080874	Down	0.810561785921129	Aspergillus flavus NRRL3357 PKS-like enzyme, putative, mRNA	K15316|1|4e-65|249|afv:AFLA_139410|noranthrone synthase [EC:2.3.1.221]	-	GO:0003824//catalytic activity	-	gi|317140048|ref|XP_003189229.1|/4.09472e-178/PKS-like enzyme [Aspergillus oryzae RIB40]
7912906	1479.00	83.3633333333333	16.5366666666667	-2.33374450929465	Down	0.884747012057074	Aspergillus flavus NRRL3357 catalase Cat, mRNA	K03781|1|0.0|988|afv:AFLA_100250|catalase [EC:1.11.1.6]	-	GO:0046906//tetrapyrrole binding;GO:0043169//cation binding;GO:0004601//peroxidase activity	GO:0042743//hydrogen peroxide metabolic process;GO:0006950//response to stress;GO:0044710	gi|391872044|gb|EIT81187.1|/0/catalase [Aspergillus oryzae 3.042]
7911795	846.00	1.28666666666667	20.5266666666667	3.99578911477674	Up	0.834636445006055	Aspergillus flavus NRRL3357 conserved hypothetical protein, mRNA	K13704|1|4e-16|85.9|val:VDBG_07847|abhydrolase domain-containing protein 12 [EC:3.1.1.23]	-	-	-	gi|238503722|ref|XP_002383093.1|/5.47947e-152/conserved hypothetical protein [Aspergillus flavus NRRL3357]
7911458	171.00	3.74	27.06	2.8550516640889	Up	0.83301742747328	Aspergillus flavus NRRL3357 hypothetical protein, mRNA	-	-	-	-	gi|238489123|ref|XP_002375799.1|/3.43e-25/hypothetical protein AFLA_017790 [Aspergillus flavus NRRL3357]
7919225	297.00	1.03666666666667	31.9933333333333	4.94774732758559	Up	0.892223450745011	Aspergillus flavus NRRL3357 hypothetical protein, mRNA	-	-	-	-	gi|238502967|ref|XP_002382717.1|/3.91995e-50/hypothetical protein AFLA_005170 [Aspergillus flavus NRRL3357]
7921884	189.00	2.49666666666667	32.79	3.71518077865547	Up	0.868293581845943	Aspergillus flavus NRRL3357 hypothetical protein, mRNA	-	-	-	-	gi|238500990|ref|XP_002381729.1|/9.50933e-28/hypothetical protein AFLA_125360 [Aspergillus flavus NRRL3357]
7917785	1382.00	261.166666666667	128.873333333333	-1.01901700405379	Down	0.803730321697467	Aspergillus flavus NRRL3357 3-ketoacyl-coA thiolase peroxisomal A precursor, mRNA	K07513|1|0.0|821|afv:AFLA_026950|acetyl-CoA acyltransferase 1 [EC:2.3.1.16]	-	GO:0016746//transferase activity, transferring acyl groups	-	gi|238485934|ref|XP_002374205.1|/0/3-ketoacyl-coA thiolase peroxisomal A precursor [Aspergillus flavus NRRL3357]
7916943	792.00	53.3466666666667	116.02	1.12090349136146	Up	0.805362501974412	Aspergillus flavus NRRL3357 conserved hypothetical protein, mRNA	-	-	-	-	gi|238489981|ref|XP_002376228.1|/1.98342e-153/conserved hypothetical protein [Aspergillus flavus NRRL3357]
7911372	1734.00	27.4533333333333	73.27	1.41624128642834	Up	0.82496182804191	Aspergillus flavus NRRL3357 adenosine deaminase family protein, mRNA	K19572|1|0.0|1174|afv:AFLA_038790|adenosine deaminase CECR1 [EC:3.5.4.4];K01488|4|0.0|833|afm:AFUA_3G15090|adenosine deaminase [EC:3.5.4.4]	-	GO:0016814//hydrolase activity, acting on carbon-nitrogen (but not peptide) bonds, in cyclic amidines	GO:0009127//purine nucleoside monophosphate biosynthetic process	gi|169782582|ref|XP_001825753.1|/0/adenosine deaminase family protein [Aspergillus oryzae RIB40]
7918747	1059.00	0.746666666666667	16.1566666666667	4.4355214451088	Up	0.815905860053704	Aspergillus flavus NRRL3357 integral membrane protein, mRNA	K06123|1|2e-13|77.4|cmt:CCM_02900|1-acylglycerone phosphate reductase [EC:1.1.1.101];K14950|2|1e-10|68.2|ani:AN3146.2|cation-transporting ATPase 13A1 [EC:3.6.3.-];K02920|3|3e-08|60.1|ani:AN4452.2|large subunit ribosomal protein L36e;K01613|4|3e-08|60.1|ani:AN9039.2|phosphatidylserine decarboxylase [EC:4.1.1.65];K06110|5|7e-08|58.9|cthr:CTHT_0001930|exocyst complex component 3	-	-	-	gi|238505565|ref|XP_002384002.1|/4.87855e-178/integral membrane protein [Aspergillus flavus NRRL3357]
7912718	1020.00	0.273333333333333	26.3966666666667	6.59355054038326	Up	0.902187648080872	Aspergillus flavus NRRL3357 conserved hypothetical protein, mRNA	-	-	GO:0046914//transition metal ion binding	-	gi|238495084|ref|XP_002378778.1|/3.91759e-177/conserved hypothetical protein [Aspergillus flavus NRRL3357]
7918411	912.00	20.9666666666667	131.483333333333	2.64871051535054	Up	0.904807034170484	Aspergillus flavus NRRL3357 C-4 methyl sterol oxidase, putative, mRNA	K07750|1|0.0|658|afv:AFLA_121580|methylsterol monooxygenase [EC:1.14.13.72]	GO:0031224//intrinsic component of membrane;GO:0031090//organelle membrane	GO:0046914//transition metal ion binding;GO:0003824//catalytic activity	GO:0006631//fatty acid metabolic process;GO:0008204//ergosterol metabolic process	gi|238507327|ref|XP_002384865.1|/0/C-4 methyl sterol oxidase, putative [Aspergillus flavus NRRL3357]
7918908	1005.00	1.33666666666667	18.4	3.78299412521061	Up	0.815892697309535	Aspergillus flavus NRRL3357 glyceraldehyde 3-phosphate dehydrogenase, putative, mRNA	K00134|1|0.0|664|afv:AFLA_042390|glyceraldehyde 3-phosphate dehydrogenase [EC:1.2.1.12]	-	GO:0016620//oxidoreductase activity, acting on the aldehyde or oxo group of donors, NAD or NADP as acceptor;GO:0000166//nucleotide binding	GO:0044710;GO:0019318//hexose metabolic process	gi|238492929|ref|XP_002377701.1|/0/glyceraldehyde 3-phosphate dehydrogenase, putative [Aspergillus flavus NRRL3357]
7910671	1686.00	10.64	38.6866666666667	1.86233827733101	Up	0.823540251671669	Aspergillus flavus NRRL3357 mitochondrial chaperone ATPase (Bcs1), putative, mRNA	K08900|1|1e-96|354|nhe:NECHADRAFT_62313|mitochondrial chaperone BCS1	-	GO:0016462//pyrophosphatase activity;GO:0032550	GO:0017062//respiratory chain complex III assembly	gi|238504880|ref|XP_002383669.1|/0/mitochondrial chaperone ATPase (Bcs1), putative [Aspergillus flavus NRRL3357]
7911876	699.00	20.76	166.783333333333	3.00609677859097	Up	0.918088243036908	Aspergillus flavus NRRL3357 phosphoglycolate phosphatase, putative, mRNA	K01091|1|1e-132|472|afv:AFLA_032470|phosphoglycolate phosphatase [EC:3.1.3.18]	-	GO:0016791//phosphatase activity	-	gi|238487038|ref|XP_002374757.1|/7.48818e-132/phosphoglycolate phosphatase, putative [Aspergillus flavus NRRL3357]
7914959	354.00	2.02666666666667	100.683333333333	5.63457225268034	Up	0.953996209129679	Aspergillus flavus NRRL3357 hypothetical protein, mRNA	-	-	-	-	gi|238489567|ref|XP_002376021.1|/6.59079e-61/hypothetical protein AFLA_020010 [Aspergillus flavus NRRL3357]
7915462	3312.00	231.756666666667	83.7533333333333	-1.46839232460347	Down	0.861646396040647	Aspergillus flavus NRRL3357 cytochrome P450, putative, mRNA	K14338|1|0.0|2092|afv:AFLA_127500|cytochrome P450 / NADPH-cytochrome P450 reductase [EC:1.14.14.1 1.6.2.4]	-	GO:0046914//transition metal ion binding;GO:0016712//oxidoreductase activity, acting on paired donors, with incorporation or reduction of molecular oxygen, reduced flavin or flavoprotein as one donor, and incorporation of one atom of oxygen;GO:0016653//oxidoreductase activity, acting on NAD(P)H, heme protein as acceptor;GO:0032553//ribonucleotide binding;GO:0046906//tetrapyrrole binding	GO:0044710	gi|238501418|ref|XP_002381943.1|/0/cytochrome P450, putative [Aspergillus flavus NRRL3357]
7910154	891.00	135	54.79	-1.30097489851958	Down	0.833925656820934	Aspergillus flavus NRRL3357 hmg-CoA reductase, putative, mRNA	K00021|1|6e-27|121|nfi:NFIA_009850|hydroxymethylglutaryl-CoA reductase (NADPH) [EC:1.1.1.34]	-	GO:0016616//oxidoreductase activity, acting on the CH-OH group of donors, NAD or NADP as acceptor;GO:0048037//cofactor binding	GO:0006732;GO:0044710	gi|238501270|ref|XP_002381869.1|/1.97581e-163/hmg-CoA reductase, putative [Aspergillus flavus NRRL3357]
7918666	603.00	59.2066666666667	284.846666666667	2.26635398612058	Up	0.907913441794345	Aspergillus flavus NRRL3357 conserved hypothetical protein, mRNA	K00993|1|4e-11|68.2|mbe:MBM_03974|ethanolaminephosphotransferase [EC:2.7.8.1]	-	-	-	gi|770301838|gb|KJK60149.1|/2.05316e-70/hypothetical protein P875_00053669 [Aspergillus parasiticus SU-1]
7914227	2892.00	2.31666666666667	26.1433333333333	3.49632071747032	Up	0.84527194229453	Aspergillus flavus NRRL3357 pyridine nucleotide-disulphide oxidoreductase family protein, mRNA	K17871|1|4e-06|54.7|pfp:PFL1_00864|NADH:ubiquinone reductase (non-electrogenic) [EC:1.6.5.9]	-	GO:0000166//nucleotide binding;GO:0070011//peptidase activity, acting on L-amino acid peptides	GO:0044710;GO:0019538//protein metabolic process	gi|238495114|ref|XP_002378793.1|/0/pyridine nucleotide-disulphide oxidoreductase family protein [Aspergillus flavus NRRL3357]
7912672	1062.00	19.87	2.79666666666667	-2.828811657531	Down	0.801479492444585	Aspergillus flavus NRRL3357 2-nitropropane dioxygenase precursor, putative, mRNA	K00459|1|2e-06|41.2|mrr:Moror_1103|nitronate monooxygenase [EC:1.13.12.16]	-	GO:0016703	GO:0044710	gi|238494992|ref|XP_002378732.1|/1.42586e-177/2-nitropropane dioxygenase precursor, putative [Aspergillus flavus NRRL3357]
7915903	195.00	12.3	539.69	5.45540073496012	Up	0.973990417522245	Aspergillus flavus NRRL3357 hypothetical protein, mRNA	-	-	-	-	-
7918858	2471.00	105.833333333333	29.3333333333333	-1.85118116302223	Down	0.873519191280998	Aspergillus flavus NRRL3357 MFS multidrug transporter, putative, mRNA	K08157|1|3e-92|340|pte:PTT_06743|MFS transporter, DHA1 family, multidrug resistance protein	GO:0031224//intrinsic component of membrane	-	GO:0044763	gi|169763206|ref|XP_001727503.1|/0/MFS transporter [Aspergillus oryzae RIB40]
7909826	1062.00	8.93333333333333	47.4733333333333	2.40984685198861	Up	0.861817511714842	Aspergillus flavus NRRL3357 epoxide hydrolase, putative, mRNA	K08726|1|4e-82|305|pfj:MYCFIDRAFT_186960|soluble epoxide hydrolase / lipid-phosphate phosphatase [EC:3.3.2.10 3.1.3.76]	-	-	-	gi|317140712|ref|XP_003189292.1|/0/epoxide hydrolase [Aspergillus oryzae RIB40]
7921700	717.00	32.1366666666667	159.693333333333	2.31301188602954	Up	0.900305375664719	Aspergillus flavus NRRL3357 conserved hypothetical protein, mRNA	K04043|1|5e-44|177|pbl:PAAG_11262|molecular chaperone DnaK	-	-	-	gi|238486810|ref|XP_002374643.1|/2.89863e-142/conserved hypothetical protein [Aspergillus flavus NRRL3357]
7914382	384.00	1.87666666666667	26.7166666666667	3.83149569296168	Up	0.854828094561154	Aspergillus flavus NRRL3357 gliotoxin biosynthesis protein GliK, mRNA	-	-	-	-	gi|238497534|ref|XP_002380002.1|/9.5626e-65/gliotoxin biosynthesis protein GliK [Aspergillus flavus NRRL3357]
7914848	1072.00	0.736666666666667	16	4.44091613110445	Up	0.814615911125151	Aspergillus flavus NRRL3357 conserved hypothetical protein, mRNA	K11131|1|1e-07|58.2|cthr:CTHT_0066610|H/ACA ribonucleoprotein complex subunit 4 [EC:5.4.99.-]	-	-	-	gi|238494664|ref|XP_002378568.1|/3.62615e-112/conserved hypothetical protein [Aspergillus flavus NRRL3357]
7917581	864.00	0.97	56.4366666666667	5.86250422265883	Up	0.93933291212552	Aspergillus flavus NRRL3357 conserved hypothetical protein, mRNA	K01426|1|1e-20|100|fpu:FPSE_02859|amidase [EC:3.5.1.4]	-	GO:0016741	GO:0008152//metabolic process	gi|238497548|ref|XP_002380009.1|/7.83557e-170/conserved hypothetical protein [Aspergillus flavus NRRL3357]
7913728	1548.00	122.056666666667	333.8	1.45143285823552	Up	0.865266150687095	Aspergillus flavus NRRL3357 protein disulfide isomerase Pdi1, putative, mRNA	K09580|1|0.0|952|afv:AFLA_130310|protein disulfide-isomerase A1 [EC:5.3.4.1]	GO:0044432	GO:0016862//intramolecular oxidoreductase activity, interconverting keto- and enol-groups;GO:0046872//metal ion binding;GO:0015036//disulfide oxidoreductase activity	GO:0044267//cellular protein metabolic process;GO:0019725//cellular homeostasis;GO:0018904	gi|391863722|gb|EIT73022.1|/0/protein disulfide isomerase [Aspergillus oryzae 3.042]
7914829	1761.00	63.8533333333333	6.88	-3.21428146481275	Down	0.895895856368136	Aspergillus flavus NRRL3357 glyoxylate carboligase, putative, mRNA	K01652|1|3e-139|496|act:ACLA_098730|acetolactate synthase I/II/III large subunit [EC:2.2.1.6]	-	GO:0046872//metal ion binding;GO:0019842//vitamin binding;GO:0016744;GO:0000166//nucleotide binding	GO:0008652//cellular amino acid biosynthetic process	gi|238494626|ref|XP_002378549.1|/0/glyoxylate carboligase, putative [Aspergillus flavus NRRL3357]
7920529	1752.00	440.26	198.966666666667	-1.14582902052215	Down	0.835070815563629	Aspergillus flavus NRRL3357 catalase, putative, mRNA	K03781|1|0.0|1223|afv:AFLA_096210|catalase [EC:1.11.1.6]	-	GO:0004601//peroxidase activity;GO:0046906//tetrapyrrole binding	GO:0044710;GO:0006950//response to stress	gi|238500411|ref|XP_002381440.1|/0/catalase, putative [Aspergillus flavus NRRL3357]
7917590	1101.00	0.29	16.22	5.8055771090897	Up	0.843903016900963	Aspergillus flavus NRRL3357 oxidoreductase, putative, mRNA	-	-	GO:0036094//small molecule binding;GO:0003824//catalytic activity	GO:0044710	gi|238497566|ref|XP_002380018.1|/0/oxidoreductase, putative [Aspergillus flavus NRRL3357]
7915077	1035.00	31.7466666666667	129.37	2.02682608020471	Up	0.887708629495077	Aspergillus flavus NRRL3357 stomatin family protein, mRNA	K11293|1|4e-19|96.3|ure:UREG_03461|protein HIRA/HIR1	-	-	-	gi|238489641|ref|XP_002376058.1|/0/stomatin family protein [Aspergillus flavus NRRL3357]
7916855	1269.00	16.7433333333333	132.043333333333	2.97935278446854	Up	0.910467014163113	Aspergillus flavus NRRL3357 conserved hypothetical protein, mRNA	-	-	-	-	gi|238485392|ref|XP_002373934.1|/0/conserved hypothetical protein [Aspergillus flavus NRRL3357]
7912988	1263.00	75.79	19.6	-1.95115385233902	Down	0.866279681988101	Aspergillus flavus NRRL3357 NADH-dependent flavin oxidoreductase, putative, mRNA	K09580|1|2e-95|349|nhe:NECHADRAFT_65446|protein disulfide-isomerase A1 [EC:5.3.4.1];K05894|2|3e-79|296|pic:PICST_35725|12-oxophytodienoic acid reductase [EC:1.3.1.42];K00354|3|9e-29|128|adl:AURDEDRAFT_85042|NADPH2 dehydrogenase [EC:1.6.99.1]	-	GO:0003824//catalytic activity;GO:0032553//ribonucleotide binding	GO:0044710	gi|169766140|ref|XP_001817541.1|/0/NADH-dependent flavin oxidoreductase [Aspergillus oryzae RIB40]
7911686	1053.00	280.903333333333	779.02	1.47158662320336	Up	0.87445374611699	Aspergillus flavus NRRL3357 alcohol dehydrogenase, putative, mRNA	K13953|1|0.0|645|afv:AFLA_048690|alcohol dehydrogenase, propanol-preferring [EC:1.1.1.1]	GO:0043231//intracellular membrane-bounded organelle	GO:0046914//transition metal ion binding;GO:0016616//oxidoreductase activity, acting on the CH-OH group of donors, NAD or NADP as acceptor;GO:0036094//small molecule binding	GO:0015980//energy derivation by oxidation of organic compounds;GO:0006115//ethanol biosynthetic process;GO:0000955//amino acid catabolic process via Ehrlich pathway	gi|169765177|ref|XP_001817060.1|/0/alcohol dehydrogenase 2 [Aspergillus oryzae RIB40]
7922271	597.00	7.69	37.8533333333333	2.29936484504141	Up	0.842165534670668	Aspergillus flavus NRRL3357 calmodulin, putative, mRNA	K12757|1|3e-12|72.0|uma:UMAG_04448|myosin regulatory light chain 12;K02183|4|2e-10|66.2|fme:FOMMEDRAFT_131228|calmodulin	-	GO:0046872//metal ion binding	-	gi|238483425|ref|XP_002372951.1|/2.12674e-88/calmodulin, putative [Aspergillus flavus NRRL3357]
7918356	1755.00	40.2666666666667	115.8	1.52397729938531	Up	0.851221502658874	Aspergillus flavus NRRL3357 sugar transporter, putative, mRNA	K08176|1|4e-17|90.5|kaf:KAFR_0A02910|MFS transporter, PHS family, inorganic phosphate transporter	GO:0031224//intrinsic component of membrane	GO:0005215//transporter activity	GO:0044763	gi|391869376|gb|EIT78575.1|/0/synaptic vesicle transporter SV2 [Aspergillus oryzae 3.042]
7917437	741.00	6.07	56.8366666666667	3.22705352488568	Up	0.891117780234823	Aspergillus flavus NRRL3357 conserved hypothetical protein, mRNA	-	-	-	-	gi|238506685|ref|XP_002384544.1|/2.70871e-114/conserved hypothetical protein [Aspergillus flavus NRRL3357]
7909168	330.00	18.33	62.1166666666667	1.76077362735517	Up	0.848694255778445	Aspergillus flavus NRRL3357 conserved hypothetical protein, mRNA	-	-	-	-	gi|169764605|ref|XP_001816774.1|/6.52799e-45/hypothetical protein AOR_1_476184 [Aspergillus oryzae RIB40]
7916651	1788.00	313.616666666667	154.376666666667	-1.02254751899112	Down	0.806533986205444	Aspergillus flavus NRRL3357 dihydroxyacetone kinase (DakA), putative, mRNA	K00863|1|0.0|1081|afv:AFLA_093790|triose/dihydroxyacetone kinase / FAD-AMP lyase (cyclizing) [EC:2.7.1.28 2.7.1.29 4.6.1.15]	-	-	-	gi|391873109|gb|EIT82183.1|/0/dihydroxyacetone kinase/glycerone kinase [Aspergillus oryzae 3.042]
7917527	846.00	5.53666666666667	40.5533333333333	2.87273093090963	Up	0.864805454641184	Aspergillus flavus NRRL3357 glutathione S-transferase, putative, mRNA	-	-	GO:0003824//catalytic activity	-	gi|238484797|ref|XP_002373637.1|/9.01099e-163/glutathione S-transferase, putative [Aspergillus flavus NRRL3357]
7916538	1251.00	47.5133333333333	234.406666666667	2.30260927270043	Up	0.906215447796557	Aspergillus flavus NRRL3357 SUN domain protein (Uth1), putative, mRNA	K01238|1|0.0|691|afv:AFLA_076430|SUN family beta-glucosidase [EC:3.2.1.-]	-	-	-	gi|635504642|gb|KDE76727.1|/0/SUN domain protein [Aspergillus oryzae 100-8]
7915338	1101.00	34.7166666666667	9.93	-1.80576281067848	Down	0.812167640709735	Aspergillus flavus NRRL3357 ToxD-like zinc binding oxidoreductase, putative, mRNA	K15385|1|2e-43|177|afv:AFLA_066920|aspyridone synthetase trans-acting enoyl reductase	-	GO:0046914//transition metal ion binding;GO:0036094//small molecule binding;GO:0003824//catalytic activity	GO:0044710	gi|238488829|ref|XP_002375652.1|/0/ToxD-like zinc binding oxidoreductase, putative [Aspergillus flavus NRRL3357]
7914245	1050.00	0.123333333333333	14.32	6.85932491235646	Up	0.840270099510346	Aspergillus flavus NRRL3357 integral membrane protein, mRNA	K19619|1|1e-12|74.7|afv:AFLA_066970|tyrosyl-DNA phosphodiesterase 2 [EC:3.1.4.-];K02920|2|1e-11|71.6|ani:AN4452.2|large subunit ribosomal protein L36e;K01613|4|5e-11|69.3|ani:AN9039.2|phosphatidylserine decarboxylase [EC:4.1.1.65];K06123|5|5e-11|69.3|cmt:CCM_02900|1-acylglycerone phosphate reductase [EC:1.1.1.101]	-	-	-	gi|238495150|ref|XP_002378811.1|/0/integral membrane protein [Aspergillus flavus NRRL3357]
7915891	1410.00	874.67	140.933333333333	-2.6337259361879	Down	0.926762491444216	Aspergillus flavus NRRL3357 cytochrome b5 reductase, putative, mRNA	K00326|1|0.0|906|afv:AFLA_135190|cytochrome-b5 reductase [EC:1.6.2.2]	-	GO:0043169//cation binding;GO:0046906//tetrapyrrole binding;GO:0003824//catalytic activity	GO:0044710	gi|238496593|ref|XP_002379532.1|/0/cytochrome b5 reductase, putative [Aspergillus flavus NRRL3357]
7922059	2004.00	0.326666666666667	16.9133333333333	5.69419795994873	Up	0.846575053967251	Aspergillus flavus NRRL3357 GPI anchored endo-1,3(4)-beta-glucanase, putative, mRNA	K00767|1|6e-62|239|pte:PTT_16159|nicotinate-nucleotide pyrophosphorylase (carboxylating) [EC:2.4.2.19]	GO:0016020//membrane	GO:0052736//beta-glucanase activity	GO:0005976//polysaccharide metabolic process	gi|768710223|gb|KJJ36509.1|/0/putative GPI anchored endo-1,3(4)-beta-glucanase [Aspergillus flavus AF70]
7914889	798.00	1.60666666666667	19.54	3.60428791645958	Up	0.819486126467646	Aspergillus flavus NRRL3357 EF-hand calcium-binding domain protein, putative, mRNA	K00287|1|7e-06|51.6|cgr:CAGL0J00385g|dihydrofolate reductase [EC:1.5.1.3]	-	-	-	gi|238494746|ref|XP_002378609.1|/1.13375e-140/EF-hand calcium-binding domain protein, putative [Aspergillus flavus NRRL3357]
7909859	516.00	7.92666666666667	51.9333333333333	2.71187461320338	Up	0.874177328489444	Aspergillus flavus NRRL3357 conserved hypothetical protein, mRNA	K09983|1|6e-94|342|afv:AFLA_052140|uncharacterized protein	-	-	-	gi|238504216|ref|XP_002383340.1|/3.28045e-93/conserved hypothetical protein [Aspergillus flavus NRRL3357]
7918796	756.00	7.02	93.9233333333333	3.7419406748725	Up	0.917456431316801	Aspergillus flavus NRRL3357 conserved hypothetical protein, mRNA	-	-	-	-	gi|238488961|ref|XP_002375718.1|/3.41844e-144/conserved hypothetical protein [Aspergillus flavus NRRL3357]
7917102	1551.00	21.86	57.9233333333333	1.40585122705175	Up	0.811338387827094	Aspergillus flavus NRRL3357 MAP kinase FUS3/KSS1, mRNA	K04371|1|0.0|696|afv:AFLA_034170|mitogen-activated protein kinase 1/3 [EC:2.7.11.24]	-	GO:0004702//receptor signaling protein serine/threonine kinase activity;GO:0032550	GO:0006796//phosphate-containing compound metabolic process;GO:0006464//cellular protein modification process	gi|169770233|ref|XP_001819586.1|/0/mitogen-activated protein kinase [Aspergillus oryzae RIB40]
7915871	771.00	3.81666666666667	77.17	4.33765500814491	Up	0.923379666192808	Aspergillus flavus NRRL3357 conserved hypothetical protein, mRNA	K01104|1|6e-18|91.7|mbe:MBM_06792|protein-tyrosine phosphatase [EC:3.1.3.48];K01488|2|2e-14|80.1|tmn:UCRPA7_4714|adenosine deaminase [EC:3.5.4.4]	-	-	-	gi|238485370|ref|XP_002373923.1|/2.72295e-144/conserved hypothetical protein [Aspergillus flavus NRRL3357]
7913432	1422.00	17.7566666666667	98.1533333333334	2.46667648294717	Up	0.893013215395146	Aspergillus flavus NRRL3357 conserved hypothetical protein, mRNA	-	-	-	-	gi|238490840|ref|XP_002376657.1|/0/conserved hypothetical protein [Aspergillus flavus NRRL3357]
7922079	1671.00	6.57666666666667	29.08	2.14459881391719	Up	0.814300005265098	Aspergillus flavus NRRL3357 kinesin family protein (KlpA), putative, mRNA	K10405|1|0.0|1080|afv:AFLA_105400|kinesin family member C1	GO:0015630//microtubule cytoskeleton	GO:0003774//motor activity;GO:0032550	GO:0006928//movement of cell or subcellular component	gi|914760016|gb|KOC13832.1|/0/Kinesin-like protein [Aspergillus flavus AF70]
7914247	1554.00	0.376666666666667	59.84	7.31167799819361	Up	0.953759279734639	Aspergillus flavus NRRL3357 cytochrome P450, putative, mRNA	K15388|1|1e-70|268|afv:AFLA_066930|cytochrome P450 monooxygenase;K00493|5|8e-64|245|pic:PICST_35590|unspecific monooxygenase [EC:1.14.14.1]	-	GO:0046914//transition metal ion binding;GO:0004497//monooxygenase activity;GO:0046906//tetrapyrrole binding	GO:0044710	gi|238495154|ref|XP_002378813.1|/0/cytochrome P450, putative [Aspergillus flavus NRRL3357]
7911414	1689.00	0.346666666666667	31.09	6.48675768392113	Up	0.913270678671089	Aspergillus flavus NRRL3357 cytochrome P450, putative, mRNA	K07824|1|2e-21|70.1|fme:FOMMEDRAFT_143663|benzoate 4-monooxygenase [EC:1.14.13.12]	-	GO:0046914//transition metal ion binding;GO:0016491//oxidoreductase activity;GO:0046906//tetrapyrrole binding	GO:0044710	gi|238492295|ref|XP_002377384.1|/0/cytochrome P450, putative [Aspergillus flavus NRRL3357]
7913583	540.00	14.8166666666667	94.9233333333333	2.67954184485107	Up	0.896896224924972	Aspergillus flavus NRRL3357 conserved hypothetical protein, mRNA	K11244|1|9e-22|103|afv:AFLA_052510|cell wall integrity and stress response component	-	-	-	gi|238496809|ref|XP_002379640.1|/9.12055e-71/conserved hypothetical protein [Aspergillus flavus NRRL3357]
7916608	1224.00	265.09	106.203333333333	-1.31965320063092	Down	0.849786763544464	Aspergillus flavus NRRL3357 alcohol dehydrogenase, putative, mRNA	K00344|1|2e-15|84.3|ure:UREG_04849|NADPH2:quinone reductase [EC:1.6.5.5];K01113|3|8e-13|75.5|bor:COCMIDRAFT_39422|alkaline phosphatase D [EC:3.1.3.1]	-	GO:0046914//transition metal ion binding;GO:0036094//small molecule binding;GO:0003824//catalytic activity	GO:0044710	gi|317149527|ref|XP_001823472.2|/0/alcohol dehydrogenase [Aspergillus oryzae RIB40]
7915239	837.00	2.92	22.1866666666667	2.92565265853992	Up	0.815102932659401	Aspergillus flavus NRRL3357 conserved hypothetical protein, mRNA	-	-	-	-	gi|238483115|ref|XP_002372796.1|/3.06461e-131/conserved hypothetical protein [Aspergillus flavus NRRL3357]
7917496	937.00	32.9733333333333	394.303333333333	3.57993426253016	Up	0.93837203180119	Aspergillus flavus NRRL3357 conserved hypothetical protein, mRNA	K02995|1|9e-09|61.6|pbn:PADG_12365|small subunit ribosomal protein S8e	-	-	-	gi|238486344|ref|XP_002374410.1|/2.36724e-37/conserved hypothetical protein [Aspergillus flavus NRRL3357]
7916976	726.00	105.906666666667	331.786666666667	1.64746250295542	Up	0.885905333543937	Aspergillus flavus NRRL3357 coproporphyrinogen III oxidase, putative, mRNA	K00228|1|1e-140|498|afv:AFLA_022410|coproporphyrinogen III oxidase [EC:1.3.3.3]	-	GO:0016634//oxidoreductase activity, acting on the CH-CH group of donors, oxygen as acceptor	GO:0044710;GO:0006778//porphyrin-containing compound metabolic process	gi|238490047|ref|XP_002376261.1|/8.10515e-140/coproporphyrinogen III oxidase, putative [Aspergillus flavus NRRL3357]
7913515	756.00	11.1533333333333	41.8366666666667	1.90729296488763	Up	0.831464223661349	Aspergillus flavus NRRL3357 conserved hypothetical protein, mRNA	-	-	-	-	gi|238487764|ref|XP_002375120.1|/7.37621e-139/conserved hypothetical protein [Aspergillus flavus NRRL3357]
7912683	3117.00	0.04	10.4766666666667	8.0329640560776	Up	0.801374190491234	Aspergillus flavus NRRL3357 O-methyltransferase, putative, mRNA	K17649|1|5e-61|237|ang:ANI_1_2158014|demethylsterigmatocystin 6-O-methyltransferase [EC:2.1.1.109]	-	GO:0008168//methyltransferase activity	GO:0044710	gi|238495014|ref|XP_002378743.1|/0/O-methyltransferase, putative [Aspergillus flavus NRRL3357]
7918576	1629.00	88.1033333333333	37.27	-1.24118178455675	Down	0.812193966198073	Aspergillus flavus NRRL3357 amino acid permease, putative, mRNA	K16261|1|0.0|1035|afv:AFLA_063210|yeast amino acid transporter	GO:0031224//intrinsic component of membrane	GO:0046943//carboxylic acid transmembrane transporter activity	GO:0044763;GO:0006865//amino acid transport	gi|391872298|gb|EIT81432.1|/0/amino acid transporter [Aspergillus oryzae 3.042]
7914599	1740.00	2.13666666666667	22.91	3.42254369740709	Up	0.83072710998789	Aspergillus flavus NRRL3357 conserved hypothetical protein, mRNA	-	-	-	-	gi|238498880|ref|XP_002380675.1|/0/conserved hypothetical protein [Aspergillus flavus NRRL3357]
7910313	1215.00	41.7466666666667	105.876666666667	1.34265176717639	Up	0.830990364871268	Aspergillus flavus NRRL3357 FMN dependent dehydrogenase, putative, mRNA	K00467|1|1e-77|291|afm:AFUA_4G07050|lactate 2-monooxygenase [EC:1.13.12.4];K11517|2|3e-48|193|pbn:PADG_02810|(S)-2-hydroxy-acid oxidase [EC:1.1.3.15]	-	GO:0016703;GO:0032553//ribonucleotide binding	GO:0044710	gi|238486164|ref|XP_002374320.1|/0/FMN dependent dehydrogenase, putative [Aspergillus flavus NRRL3357]
7919782	1650.00	55.49	20.64	-1.42678483222788	Down	0.810811878060338	Aspergillus flavus NRRL3357 MFS multidrug transporter, putative, mRNA	K08157|1|6e-118|425|tml:GSTUM_00008131001|MFS transporter, DHA1 family, multidrug resistance protein	GO:0031224//intrinsic component of membrane	-	GO:0044763	gi|992227364|ref|XP_015410485.1|/0/MFS multidrug transporter [Aspergillus nomius NRRL 13137]
7921777	339.00	0.266666666666667	23	6.43045255166553	Up	0.887471700100037	Aspergillus flavus NRRL3357 conserved hypothetical protein, mRNA	-	-	-	-	gi|238501742|ref|XP_002382105.1|/1.13792e-57/conserved hypothetical protein [Aspergillus flavus NRRL3357]
7918056	747.00	6.04	40.8333333333333	2.75712688873106	Up	0.861014584320539	Aspergillus flavus NRRL3357 hypothetical protein, mRNA	K01104|1|3e-28|125|mbe:MBM_06792|protein-tyrosine phosphatase [EC:3.1.3.48];K01488|2|2e-16|86.3|tmn:UCRPA7_4714|adenosine deaminase [EC:3.5.4.4]	-	-	-	gi|238506295|ref|XP_002384349.1|/9.08408e-142/hypothetical protein AFLA_116420 [Aspergillus flavus NRRL3357]
7915209	1770.00	84.0366666666667	192.273333333333	1.19406784365586	Up	0.828370978781656	Aspergillus flavus NRRL3357 amino acid permease (Gap1), putative, mRNA	K16261|1|0.0|1125|afv:AFLA_073560|yeast amino acid transporter	GO:0031224//intrinsic component of membrane	GO:0046943//carboxylic acid transmembrane transporter activity	GO:0044763;GO:0006865//amino acid transport	gi|169765514|ref|XP_001817228.1|/0/amino-acid permease inda1 [Aspergillus oryzae RIB40]
7917182	837.00	290.636666666667	109.41	-1.40947211907743	Down	0.86004054125204	Aspergillus flavus NRRL3357 conserved hypothetical protein, mRNA	-	-	-	-	gi|238483801|ref|XP_002373139.1|/6.52663e-33/conserved hypothetical protein [Aspergillus flavus NRRL3357]
7911416	663.00	0.0666666666666667	54.94	9.68667560090965	Up	0.952995840572843	Aspergillus flavus NRRL3357 aristolochene synthase, putative, mRNA	K14180|1|1e-124|445|aor:AOR_1_182054|aristolochene synthase [EC:4.2.3.9]	-	GO:0046872//metal ion binding;GO:0010333//terpene synthase activity	-	gi|238492299|ref|XP_002377386.1|/1.22957e-125/aristolochene synthase, putative [Aspergillus flavus NRRL3357]
7921806	2010.00	2.80666666666667	24.4666666666667	3.12388792466418	Up	0.830213762965303	Aspergillus flavus NRRL3357 acetolactate synthase, large subunit, putative, mRNA	K01652|1|0.0|1293|afv:AFLA_000930|acetolactate synthase I/II/III large subunit [EC:2.2.1.6]	-	GO:0046872//metal ion binding;GO:0019842//vitamin binding;GO:0016744;GO:0000166//nucleotide binding	GO:0008652//cellular amino acid biosynthetic process;GO:0006549//isoleucine metabolic process;GO:0006573//valine metabolic process	gi|238502121|ref|XP_002382294.1|/0/acetolactate synthase, large subunit, putative [Aspergillus flavus NRRL3357]
7908949	933.00	4.46	153.19	5.10213460312385	Up	0.953772442478808	Aspergillus flavus NRRL3357 short-chain dehydrogenase, putative, mRNA	K06123|1|2e-43|176|ttt:THITE_2107713|1-acylglycerone phosphate reductase [EC:1.1.1.101]	-	GO:0036094//small molecule binding;GO:0003824//catalytic activity	GO:0044710	gi|238507125|ref|XP_002384764.1|/4.75959e-171/short-chain dehydrogenase, putative [Aspergillus flavus NRRL3357]
7915517	1332.00	3.02	138.686666666667	5.5211367338807	Up	0.958971726425525	Aspergillus flavus NRRL3357 conserved hypothetical protein, mRNA	-	-	-	-	gi|238497125|ref|XP_002379798.1|/0/conserved hypothetical protein [Aspergillus flavus NRRL3357]
7917450	894.00	393.106666666667	1083.25	1.46237350096998	Up	0.876099089138104	Aspergillus flavus NRRL3357 period circadian protein, putative, mRNA	-	-	-	-	gi|169785809|ref|XP_001827365.1|/4.09893e-84/period circadian protein [Aspergillus oryzae RIB40]
7910403	537.00	1.21	26.7533333333333	4.46663970278424	Up	0.868912230821882	Aspergillus flavus NRRL3357 conserved hypothetical protein, mRNA	-	-	-	-	gi|169781580|ref|XP_001825253.1|/4.44844e-70/hypothetical protein AOR_1_524074 [Aspergillus oryzae RIB40]
7913476	996.00	63.1366666666667	21.3733333333333	-1.56266617005106	Down	0.832569894171537	Aspergillus flavus NRRL3357 hscarg dehydrogenase, putative, mRNA	K00140|1|6e-19|95.5|ela:UCREL1_8069|malonate-semialdehyde dehydrogenase (acetylating) / methylmalonate-semialdehyde dehydrogenase [EC:1.2.1.18 1.2.1.27]	-	GO:0036094//small molecule binding	-	gi|238487686|ref|XP_002375081.1|/9.93786e-170/hscarg dehydrogenase, putative [Aspergillus flavus NRRL3357]
7910585	693.00	11.1433333333333	72.7233333333333	2.70623747391799	Up	0.888498394145211	Aspergillus flavus NRRL3357 GPI anchored glycoprotein, putative, mRNA	-	-	-	-	gi|238502775|ref|XP_002382621.1|/2.2483e-72/GPI anchored glycoprotein, putative [Aspergillus flavus NRRL3357]
7916461	1821.00	1.95333333333333	21.2166666666667	3.44118794436647	Up	0.823342810509135	Aspergillus flavus NRRL3357 UPF0187 domain membrane protein, mRNA	K11826|1|9e-103|375|cthr:CTHT_0050570|AP-2 complex subunit mu-1;K08994|2|8e-32|139|cput:CONPUDRAFT_150069|putative membrane protein	-	-	-	gi|914758960|gb|KOC12864.1|/0/hypothetical protein AFLA70_85g003611 [Aspergillus flavus AF70]
7919434	1047.00	265.24	69.4166666666667	-1.93394436523412	Down	0.894908650555468	Aspergillus flavus NRRL3357 zinc-binding oxidoreductase ToxD, putative, mRNA	K15385|1|5e-70|265|afv:AFLA_066920|aspyridone synthetase trans-acting enoyl reductase	-	GO:0046914//transition metal ion binding;GO:0036094//small molecule binding;GO:0003824//catalytic activity	GO:0044710	gi|169766250|ref|XP_001817596.1|/0/protein TOXD [Aspergillus oryzae RIB40]
7920581	2193.00	9.81	66.9166666666667	2.77004054035164	Up	0.886431843310693	Aspergillus flavus NRRL3357 bcs1 AAA-type ATPase, putative, mRNA	K08900|1|0.0|1474|afv:AFLA_040530|mitochondrial chaperone BCS1	-	GO:0016462//pyrophosphatase activity;GO:0032550	GO:0017062//respiratory chain complex III assembly	gi|238492557|ref|XP_002377515.1|/0/bcs1 AAA-type ATPase, putative [Aspergillus flavus NRRL3357]
7921992	1494.00	487.303333333333	179.613333333333	-1.43992564071412	Down	0.868280419101774	Aspergillus flavus NRRL3357 peroxisomal multifunctional beta-oxidation protein (MFP), putative, mRNA	K14729|1|0.0|1011|afv:AFLA_041590|multifunctional beta-oxidation protein [EC:4.2.1.- 1.1.1.-]	-	GO:0036094//small molecule binding;GO:0003824//catalytic activity	GO:0044710	gi|238492769|ref|XP_002377621.1|/0/peroxisomal multifunctional beta-oxidation protein (MFP), putative [Aspergillus flavus NRRL3357]
7915336	1478.00	35.2366666666667	10.9166666666667	-1.69054504809887	Down	0.805665245090296	Aspergillus flavus NRRL3357 FMN binding oxidoreductase, putative, mRNA	K00354|1|5e-23|109|bze:COCCADRAFT_102377|NADPH2 dehydrogenase [EC:1.6.99.1];K09580|2|4e-21|103|nhe:NECHADRAFT_65446|protein disulfide-isomerase A1 [EC:5.3.4.1];K05894|3|2e-20|101|pic:PICST_35725|12-oxophytodienoic acid reductase [EC:1.3.1.42]	-	GO:0003824//catalytic activity;GO:0032553//ribonucleotide binding	GO:0044710	gi|238488825|ref|XP_002375650.1|/0/FMN binding oxidoreductase, putative [Aspergillus flavus NRRL3357]
7914387	783.00	4.46666666666667	40.8566666666667	3.19330100514603	Up	0.873334912862634	Aspergillus flavus NRRL3357 conserved hypothetical protein, mRNA	K01104|1|6e-12|71.6|mbe:MBM_06792|protein-tyrosine phosphatase [EC:3.1.3.48]	-	-	-	gi|238498698|ref|XP_002380584.1|/1.82392e-135/conserved hypothetical protein [Aspergillus flavus NRRL3357]
7917551	405.00	93.1	197.68	1.08631384288263	Up	0.815221397356921	Aspergillus flavus NRRL3357 FKBP-type peptidyl-prolyl isomerase, putative, mRNA	K09569|1|6e-63|238|afv:AFLA_087480|FK506-binding protein 2 [EC:5.2.1.8]	-	GO:0016859//cis-trans isomerase activity	GO:0018208//peptidyl-proline modification	gi|914754604|gb|KOC08769.1|/4.50956e-62/putative FKBP-type peptidyl-prolyl isomerase [Aspergillus flavus AF70]
7918020	891.00	188.633333333333	58.5166666666667	-1.68866514120201	Down	0.87974516927289	Aspergillus flavus NRRL3357 conserved hypothetical protein, mRNA	-	-	-	-	gi|238506223|ref|XP_002384313.1|/2.0399e-168/conserved hypothetical protein [Aspergillus flavus NRRL3357]
7910189	414.00	20.71	57.2933333333333	1.46803972283227	Up	0.81619544042542	Aspergillus flavus NRRL3357 conserved hypothetical protein, mRNA	-	-	-	-	gi|238487226|ref|XP_002374851.1|/6.65115e-74/conserved hypothetical protein [Aspergillus flavus NRRL3357]
7918587	675.00	23.8933333333333	4.29	-2.4775585838369	Down	0.808679513504975	Aspergillus flavus NRRL3357 conserved hypothetical protein, mRNA	-	-	-	-	gi|238495680|ref|XP_002379076.1|/1.32598e-122/conserved hypothetical protein [Aspergillus flavus NRRL3357]
7912845	1035.00	43.3766666666667	382.93	3.14208959340011	Up	0.929408203022166	Aspergillus flavus NRRL3357 hypothetical protein, mRNA	K04567|1|6e-19|95.5|ure:UREG_06623|lysyl-tRNA synthetase, class II [EC:6.1.1.6];K01883|2|4e-15|82.8|abe:ARB_05655|cysteinyl-tRNA synthetase [EC:6.1.1.16];K01920|3|4e-15|82.8|ure:UREG_04364|glutathione synthase [EC:6.3.2.3]	-	GO:0016740//transferase activity	-	gi|238505058|ref|XP_002383758.1|/0/hypothetical protein AFLA_098850 [Aspergillus flavus NRRL3357]
7909120	636.00	37.65	136.506666666667	1.85824964071093	Up	0.880929816248091	Aspergillus flavus NRRL3357 GPI anchored serine-rich protein, mRNA	-	-	-	-	gi|238504038|ref|XP_002383251.1|/8.82988e-54/GPI anchored serine-rich protein [Aspergillus flavus NRRL3357]
7921306	968.00	5.41666666666667	52.4366666666667	3.27509876073476	Up	0.887458537355868	Aspergillus flavus NRRL3357 sterol desaturase, putative, mRNA	K00227|1|0.0|657|afv:AFLA_010890|Delta7-sterol 5-desaturase [EC:1.14.19.20]	GO:0031224//intrinsic component of membrane	GO:0046914//transition metal ion binding;GO:0003824//catalytic activity	GO:0006631//fatty acid metabolic process	gi|238508273|ref|XP_002385334.1|/0/sterol desaturase, putative [Aspergillus flavus NRRL3357]
7922030	870.00	5.82333333333333	25.29	2.11864992946763	Up	0.800584425841099	Aspergillus flavus NRRL3357 chitin binding protein, putative, mRNA	-	GO:0044423	-	-	gi|238492845|ref|XP_002377659.1|/2.26745e-116/chitin binding protein, putative [Aspergillus flavus NRRL3357]
7912592	1104.00	12.7333333333333	56.1433333333333	2.14050458432104	Up	0.862001790133207	Aspergillus flavus NRRL3357 conserved hypothetical protein, mRNA	K12769|1|1e-166|586|afv:AFLA_044680|meiosis-specific transcription factor NDT80	-	GO:0003676//nucleic acid binding;GO:0001071//nucleic acid binding transcription factor activity	GO:0006351//transcription, DNA-templated	gi|914756726|gb|KOC10891.1|/5.97448e-166/NDT80 / PhoG like DNA-binding family protein [Aspergillus flavus AF70]
7916929	1428.00	39.0666666666667	127.513333333333	1.70663804022668	Up	0.872321381561628	Aspergillus flavus NRRL3357 conserved hypothetical protein, mRNA	K01078|1|0.0|846|afv:AFLA_024970|acid phosphatase [EC:3.1.3.2]	-	GO:0016791//phosphatase activity	-	gi|238485540|ref|XP_002374008.1|/0/conserved hypothetical protein [Aspergillus flavus NRRL3357]
7921887	579.00	17.03	92.16	2.43606228176377	Up	0.89055178223556	Aspergillus flavus NRRL3357 conserved hypothetical protein, mRNA	-	-	-	-	gi|238500996|ref|XP_002381732.1|/1.06866e-102/conserved hypothetical protein [Aspergillus flavus NRRL3357]
7912783	915.00	39.0233333333333	106.963333333333	1.45470740855967	Up	0.842033907228979	Aspergillus flavus NRRL3357 toxin biosynthesis ketoreductase, putative, mRNA	K17644|1|9e-136|483|afv:AFLA_112820|norsolorinic acid ketoreductase [EC:1.1.1.349]	-	GO:0036094//small molecule binding;GO:0003824//catalytic activity	GO:0044710	gi|238491828|ref|XP_002377151.1|/5.28386e-135/toxin biosynthesis ketoreductase, putative [Aspergillus flavus NRRL3357]
7916064	780.00	5.99666666666667	27.9033333333333	2.21820479088936	Up	0.81354972884747	Aspergillus flavus NRRL3357 conserved hypothetical protein, mRNA	K01104|1|2e-14|80.1|mbe:MBM_06792|protein-tyrosine phosphatase [EC:3.1.3.48];K01488|2|2e-11|69.7|tmn:UCRPA7_4714|adenosine deaminase [EC:3.5.4.4]	-	-	-	gi|238502301|ref|XP_002382384.1|/5.07779e-146/conserved hypothetical protein [Aspergillus flavus NRRL3357]
7917335	1061.00	64.7	172.926666666667	1.41832274384914	Up	0.852498288843258	Aspergillus flavus NRRL3357 phospholipid methyltransferase, mRNA	K00550|1|4e-101|368|afv:AFLA_088550|methylene-fatty-acyl-phospholipid synthase [EC:2.1.1.16]	GO:0043231//intracellular membrane-bounded organelle	GO:0008170//N-methyltransferase activity	GO:0006796//phosphate-containing compound metabolic process;GO:0046165	gi|169768108|ref|XP_001818525.1|/2.39459e-100/methylene-fatty-acyl-phospholipid synthase [Aspergillus oryzae RIB40]
7909309	687.00	3.02	42.47	3.81382365402232	Up	0.887985047122624	Aspergillus flavus NRRL3357 conserved hypothetical protein, mRNA	-	GO:0043296//apical junction complex	-	-	gi|238506403|ref|XP_002384403.1|/3.24949e-116/conserved hypothetical protein [Aspergillus flavus NRRL3357]
7915688	1713.00	147.346666666667	68.2366666666667	-1.11059534519953	Down	0.81127257410625	Aspergillus flavus NRRL3357 acyl-CoA dehydrogenase, putative, mRNA	K15389|1|7e-99|362|bsc:COCSADRAFT_39136|acyl-CoA dehydrogenase	-	-	-	gi|317146005|ref|XP_001821225.2|/0/acyl-CoA dehydrogenase [Aspergillus oryzae RIB40]
7918472	1620.00	200.373333333333	88.4333333333333	-1.18002834552571	Down	0.827976096456589	Aspergillus flavus NRRL3357 MFS multidrug transporter, putative, mRNA	K00135|1|6e-89|328|ani:AN0079.2|succinate-semialdehyde dehydrogenase / glutarate-semialdehyde dehydrogenase [EC:1.2.1.16 1.2.1.79 1.2.1.20];K08158|2|1e-57|224|pfj:MYCFIDRAFT_135024|MFS transporter, DHA1 family, multidrug resistance protein;K08157|4|5e-57|223|cmt:CCM_01531|MFS transporter, DHA1 family, multidrug resistance protein	GO:0031224//intrinsic component of membrane	-	GO:0044763	gi|238507772|ref|XP_002385087.1|/0/MFS multidrug transporter, putative [Aspergillus flavus NRRL3357]
7914249	1322.00	41.3566666666667	174.653333333333	2.0783023627261	Up	0.896027483809825	Aspergillus flavus NRRL3357 toxin biosynthesis protein, putative, mRNA	-	-	-	-	gi|914762850|gb|KOC16665.1|/0/toxin biosynthesis protein [Aspergillus flavus AF70]
7913430	1761.00	1.24	28.77	4.53615319535241	Up	0.876322855788975	Aspergillus flavus NRRL3357 AMP dependent CoA ligase, putative, mRNA	K18660|1|0.0|1181|afv:AFLA_107840|malonyl-CoA/methylmalonyl-CoA synthetase [EC:6.2.1.-]	-	GO:0003824//catalytic activity	-	gi|238490836|ref|XP_002376655.1|/0/AMP dependent CoA ligase, putative [Aspergillus flavus NRRL3357]
7914406	789.00	0.41	25.0933333333333	5.9355364073893	Up	0.889696203864582	Aspergillus flavus NRRL3357 hypothetical protein, mRNA	-	-	-	-	gi|238498736|ref|XP_002380603.1|/5.19319e-146/hypothetical protein AFLA_070440 [Aspergillus flavus NRRL3357]
7915389	1356.00	44.05	108.446666666667	1.29977178520759	Up	0.827344284736482	Aspergillus flavus NRRL3357 tubulin subunit TubB, mRNA	K07374|1|0.0|833|afv:AFLA_016830|tubulin alpha	GO:0032991//macromolecular complex;GO:0015630//microtubule cytoskeleton	GO:0017111//nucleoside-triphosphatase activity;GO:0032550;GO:0005198//structural molecule activity	GO:0009154//purine ribonucleotide catabolic process;GO:0044763;GO:0043623//cellular protein complex assembly	gi|169763074|ref|XP_001727437.1|/0/tubulin alpha-1 chain [Aspergillus oryzae RIB40]
7918479	870.00	784.136666666667	369.833333333333	-1.08422986092901	Down	0.830003159058601	Aspergillus flavus NRRL3357 CFEM domain protein, mRNA	-	-	-	-	gi|238507786|ref|XP_002385094.1|/5.14596e-52/CFEM domain protein [Aspergillus flavus NRRL3357]
7914112	1806.00	1.97	28.6066666666667	3.86008386557085	Up	0.860725003948823	Aspergillus flavus NRRL3357 conserved hypothetical protein, mRNA	-	-	-	-	gi|914761960|gb|KOC15775.1|/0/hypothetical protein AFLA70_630g000211 [Aspergillus flavus AF70]
7917449	252.00	1.93666666666667	43.6133333333333	4.49312169067825	Up	0.902793134312642	Aspergillus flavus NRRL3357 hypothetical protein, mRNA	-	-	-	-	gi|238506709|ref|XP_002384556.1|/1.26412e-40/hypothetical protein AFLA_118490 [Aspergillus flavus NRRL3357]
7921667	315.00	597.94	1253.27	1.06762462693379	Up	0.831240457010478	Aspergillus flavus NRRL3357 nucleosome binding protein (Nhp6a), putative, mRNA	K11296|1|6e-08|56.2|ncs:NCAS_0F00880|high mobility group protein B3;K11680|2|1e-07|55.5|vpo:Kpol_1045p57|non-histone protein 10	GO:0032300//mismatch repair complex	GO:0003677//DNA binding;GO:0003682//chromatin binding	GO:0016568//chromatin modification;GO:0006384//transcription initiation from RNA polymerase III promoter;GO:0006367//transcription initiation from RNA polymerase II promoter;GO:0006333//chromatin assembly or disassembly	gi|317144043|ref|XP_003189559.1|/9.27173e-31/non-histone chromosomal protein 6 [Aspergillus oryzae RIB40]
7908902	936.00	1.1	154.296666666667	7.13205956114527	Up	0.977346917285316	Aspergillus flavus NRRL3357 conserved hypothetical protein, mRNA	K00600|1|6e-12|72.0|ani:AN5835.2|glycine hydroxymethyltransferase [EC:2.1.2.1];K16815|2|9e-11|68.2|pte:PTT_16972|calcium-independent phospholipase A2-gamma	-	GO:0003824//catalytic activity	GO:0044238//primary metabolic process	gi|238488691|ref|XP_002375583.1|/4.44135e-169/conserved hypothetical protein [Aspergillus flavus NRRL3357]
7914788	1854.00	19.4933333333333	66.06	1.76079615905424	Up	0.851524245774759	Aspergillus flavus NRRL3357 flavin-binding monooxygenase-like protein, mRNA	K03379|1|1e-10|68.9|nhe:NECHADRAFT_82172|cyclohexanone monooxygenase [EC:1.14.13.22];K00485|3|6e-08|60.1|tre:TRIREDRAFT_76905|dimethylaniline monooxygenase (N-oxide forming) [EC:1.14.13.8]	-	GO:0016491//oxidoreductase activity	-	gi|238491316|ref|XP_002376895.1|/0/flavin-binding monooxygenase-like protein [Aspergillus flavus NRRL3357]
7909660	861.00	3.39333333333333	24.8566666666667	2.87285778011054	Up	0.825356710366977	Aspergillus flavus NRRL3357 short chain oxidoreductase/dehydrogenase, putative, mRNA	K16066|1|2e-15|83.2|tbl:TBLA_0D01000|3-hydroxy acid dehydrogenase / malonic semialdehyde reductase [EC:1.1.1.381 1.1.1.-]	-	-	-	gi|169782333|ref|XP_001825629.1|/7.85855e-138/short chain oxidoreductase/dehydrogenase [Aspergillus oryzae RIB40]
7917844	1326.00	8.75333333333333	32.4133333333333	1.88868297713584	Up	0.810259042805244	Aspergillus flavus NRRL3357 cyclin (Pcl1), putative, mRNA	K06656|1|4e-34|146|kaf:KAFR_0C01560|G1/S-specific cyclin PLC1;K06657|3|6e-33|142|pic:PICST_30285|G1/S-specific cyclin PLC2	-	-	-	gi|317144291|ref|XP_003189584.1|/0/cyclin (Pcl1) [Aspergillus oryzae RIB40]
7918547	3135.00	1.01333333333333	19.37	4.25664322588082	Up	0.833543937240036	Aspergillus flavus NRRL3357 HMG-CoA reductase, putative, mRNA	K00021|1|0.0|1832|afv:AFLA_009170|hydroxymethylglutaryl-CoA reductase (NADPH) [EC:1.1.1.34]	GO:0031224//intrinsic component of membrane	GO:0016616//oxidoreductase activity, acting on the CH-OH group of donors, NAD or NADP as acceptor;GO:0048037//cofactor binding;GO:0000166//nucleotide binding	GO:0006720//isoprenoid metabolic process;GO:0006732	gi|238507922|ref|XP_002385162.1|/0/HMG-CoA reductase, putative [Aspergillus flavus NRRL3357]
7917944	591.00	0.48	26.6466666666667	5.79477685597813	Up	0.893171168325172	Aspergillus flavus NRRL3357 conserved hypothetical protein, mRNA	-	-	-	-	gi|238500233|ref|XP_002381351.1|/4.54837e-88/conserved hypothetical protein [Aspergillus flavus NRRL3357]
7920315	579.00	20.6066666666667	89.2966666666667	2.11549516886788	Up	0.880179539830464	Aspergillus flavus NRRL3357 Ctr copper transporter, putative, mRNA	K14686|1|1e-13|76.3|ppl:POSPLDRAFT_89573|solute carrier family 31 (copper transporter), member 1	GO:0031224//intrinsic component of membrane	GO:0022890//inorganic cation transmembrane transporter activity	GO:0006825//copper ion transport	gi|169778917|ref|XP_001823923.1|/4.21212e-91/copper transporter family protein [Aspergillus oryzae RIB40]
7918132	795.00	0.4	29.01	6.18040648531063	Up	0.904398989101248	Aspergillus flavus NRRL3357 hypothetical protein, mRNA	-	-	-	-	gi|238499139|ref|XP_002380804.1|/1.6779e-144/hypothetical protein AFLA_089830 [Aspergillus flavus NRRL3357]
7910546	1086.00	34.4733333333333	7.08666666666667	-2.28230170795228	Down	0.834478492076028	Aspergillus flavus NRRL3357 alcohol dehydrogenase, putative, mRNA	K00002|1|4e-175|614|ang:ANI_1_358144|alcohol dehydrogenase (NADP+) [EC:1.1.1.2]	-	GO:0046914//transition metal ion binding;GO:0036094//small molecule binding;GO:0003824//catalytic activity	GO:0044710	gi|238484541|ref|XP_002373509.1|/0/alcohol dehydrogenase, putative [Aspergillus flavus NRRL3357]
7917613	813.00	12.2766666666667	47.2466666666667	1.94429365179909	Up	0.841731164113094	Aspergillus flavus NRRL3357 extracellular proline-serine rich protein, mRNA	-	-	-	-	gi|768710827|gb|KJJ37054.1|/1.34452e-136/extracellular proline-serine rich protein [Aspergillus flavus AF70]
7911418	837.00	1.76333333333333	17.7866666666667	3.33441903907056	Up	0.80286158058232	Aspergillus flavus NRRL3357 esterase, putative, mRNA	K14778|1|2e-41|169|mbe:MBM_03744|ATP-dependent RNA helicase DDX49/DBP8 [EC:3.6.4.13];K01956|2|2e-08|60.5|wic:J056_001098|carbamoyl-phosphate synthase small subunit [EC:6.3.5.5]	-	GO:0003824//catalytic activity	-	gi|238492303|ref|XP_002377388.1|/7.47868e-162/esterase, putative [Aspergillus flavus NRRL3357]
7911375	792.00	2.99333333333333	32.3933333333333	3.43587208237614	Up	0.860435423577107	Aspergillus flavus NRRL3357 conserved hypothetical protein, mRNA	K07748|1|7e-14|78.2|mbe:MBM_09257|sterol-4alpha-carboxylate 3-dehydrogenase (decarboxylating) [EC:1.1.1.170]	-	-	-	gi|238492217|ref|XP_002377345.1|/2.18785e-160/conserved hypothetical protein [Aspergillus flavus NRRL3357]
7915342	1119.00	10.2333333333333	36.7333333333333	1.84381366320098	Up	0.818749012794187	Aspergillus flavus NRRL3357 PAF acetylhydrolase family protein, mRNA	K01062|1|2e-06|54.3|ela:UCREL1_9836|platelet-activating factor acetylhydrolase [EC:3.1.1.47]	-	GO:0052689//carboxylic ester hydrolase activity	GO:0006629//lipid metabolic process	gi|238488837|ref|XP_002375656.1|/0/PAF acetylhydrolase family protein [Aspergillus flavus NRRL3357]
7911958	1278.00	0.52	18.3866666666667	5.14400452265173	Up	0.845969567735481	Aspergillus flavus NRRL3357 extracellular lipase, putative, mRNA	K01046|1|8e-54|211|afm:AFUA_5G02040|triacylglycerol lipase [EC:3.1.1.3];K00683|2|7e-44|178|aor:AOR_1_1504114|glutaminyl-peptide cyclotransferase [EC:2.3.2.5]	-	GO:0016298//lipase activity;GO:0052689//carboxylic ester hydrolase activity	GO:0019538//protein metabolic process	gi|238497756|ref|XP_002380113.1|/0/extracellular lipase, putative [Aspergillus flavus NRRL3357]
7909920	321.00	10.07	293.953333333333	4.867451549215	Up	0.95855051861212	Aspergillus flavus NRRL3357 conserved hypothetical protein, mRNA	-	-	-	-	gi|169766820|ref|XP_001817881.1|/2.75151e-59/cyanovirin-N [Aspergillus oryzae RIB40]
7921226	834.00	305.66	789.893333333333	1.36973007865543	Up	0.866082240825567	Aspergillus flavus NRRL3357 allergen Asp F7, mRNA	-	-	-	-	gi|770309992|gb|KJK67014.1|/3.94125e-46/Protein of unknown function DUF1421 [Aspergillus parasiticus SU-1]
7917585	741.00	1.31333333333333	22.4266666666667	4.09391017079877	Up	0.845337756015374	Aspergillus flavus NRRL3357 glutathione S-transferase GliG-like, putative, mRNA	K00799|1|3e-55|215|nfi:NFIA_055380|glutathione S-transferase [EC:2.5.1.18]	-	GO:0003824//catalytic activity	-	gi|914753678|gb|KOC07843.1|/4.73718e-143/O-methyltransferase GliM [Aspergillus flavus AF70]
7921635	937.00	38.2366666666667	91.83	1.26400878568472	Up	0.816774601168852	Aspergillus flavus NRRL3357 microtubule associated protein EB1, putative, mRNA	K10436|1|5e-103|374|afv:AFLA_030680|microtubule-associated protein, RP/EB family	-	-	-	gi|317144083|ref|XP_001819892.2|/2.74494e-102/EB1 domain protein [Aspergillus oryzae RIB40]
7918581	759.00	73.7433333333333	15.2133333333333	-2.27717633945063	Down	0.878086663507608	Aspergillus flavus NRRL3357 conserved hypothetical protein, mRNA	K01183|1|1e-07|57.0|cmt:CCM_06535|chitinase [EC:3.2.1.14];K19851|4|3e-07|56.2|sce:YIR019C|flocculation protein FLO11	-	-	-	gi|238495668|ref|XP_002379070.1|/3.57434e-133/conserved hypothetical protein [Aspergillus flavus NRRL3357]
7918426	2100.00	90.6433333333333	36.1133333333333	-1.32766932595859	Down	0.824540620228505	Aspergillus flavus NRRL3357 alpha-galactosidase C, putative, mRNA	K07407|1|0.0|1438|afv:AFLA_121730|alpha-galactosidase [EC:3.2.1.22]	-	GO:0004557//alpha-galactosidase activity	GO:0044238//primary metabolic process	gi|238507357|ref|XP_002384880.1|/0/alpha-galactosidase C, putative [Aspergillus flavus NRRL3357]
7910797	423.00	3.19666666666667	42.3966666666667	3.72931062127359	Up	0.885879008055599	Aspergillus flavus NRRL3357 L-PSP endoribonuclease family protein Brt1, putative, mRNA	K06965|1|1e-22|105|ztr:MYCGRDRAFT_106782|protein pelota;K09117|2|3e-08|57.4|tre:TRIREDRAFT_40290|uncharacterized protein;K15067|3|4e-08|57.0|tmn:UCRPA7_5979|2-aminomuconate deaminase [EC:3.5.99.5];K06927|5|2e-07|54.7|fme:FOMMEDRAFT_142052|diphthine-ammonia ligase [EC:6.3.1.14]	-	-	-	gi|169784281|ref|XP_001826602.1|/1.32881e-74/protein mmf1 [Aspergillus oryzae RIB40]
7911978	1239.00	31.4933333333333	173.723333333333	2.46367317089471	Up	0.905846890959827	Aspergillus flavus NRRL3357 7-dehydrocholesterol reductase, putative, mRNA	K00213|1|0.0|828|afv:AFLA_065740|7-dehydrocholesterol reductase [EC:1.3.1.21]	-	-	-	gi|238497796|ref|XP_002380133.1|/0/7-dehydrocholesterol reductase, putative [Aspergillus flavus NRRL3357]
7915894	1659.00	1522.82666666667	206.543333333333	-2.88223533897328	Down	0.933949349760438	Aspergillus flavus NRRL3357 cytochrome P450 monooxygenase, putative, mRNA	K14338|1|7e-29|129|pfj:MYCFIDRAFT_147872|cytochrome P450 / NADPH-cytochrome P450 reductase [EC:1.14.14.1 1.6.2.4]	-	GO:0046914//transition metal ion binding;GO:0016491//oxidoreductase activity;GO:0046906//tetrapyrrole binding	GO:0044710	gi|317147071|ref|XP_001821864.2|/0/cytochrome P450 monooxygenase [Aspergillus oryzae RIB40]
7919018	734.00	966.706666666667	4442.06333333333	2.20007986644614	Up	0.919654609593008	Aspergillus flavus NRRL3357 histone H2A, mRNA	K11251|1|1e-54|161|afm:AFUA_3G05360|histone H2A	GO:0043231//intracellular membrane-bounded organelle;GO:0000785//chromatin	GO:0003676//nucleic acid binding;GO:0046983//protein dimerization activity	GO:0006259//DNA metabolic process;GO:0033554//cellular response to stress;GO:0034728//nucleosome organization	gi|156630815|sp|Q2HH37.2|H2A_CHAGB/5.68728e-40/RecName: Full=Histone H2A
7919019	426.00	711.093333333333	3583.30666666667	2.33318068176235	Up	0.923971989680409	Aspergillus flavus NRRL3357 histone H2B, mRNA	K11252|1|9e-48|188|pcs:Pc20g08600|histone H2B	GO:0000785//chromatin;GO:0043231//intracellular membrane-bounded organelle	GO:0003676//nucleic acid binding;GO:0046983//protein dimerization activity	GO:0034728//nucleosome organization	gi|145245641|ref|XP_001395088.1|/5.42631e-47/histone H2B [Aspergillus niger CBS 513.88]
7912905	1809.00	59.6766666666667	18.6466666666667	-1.67824920076807	Down	0.842152371926499	Aspergillus flavus NRRL3357 glucose dehydrogenase, putative, mRNA	K00108|1|9e-57|222|hir:HETIRDRAFT_66113|choline dehydrogenase [EC:1.1.99.1]	-	GO:0016614//oxidoreductase activity, acting on CH-OH group of donors;GO:0000166//nucleotide binding	GO:0044281//small molecule metabolic process	gi|238505334|ref|XP_002383896.1|/0/glucose dehydrogenase, putative [Aspergillus flavus NRRL3357]
7912419	690.00	1185.87	565.973333333333	-1.06713987925251	Down	0.830950876638762	Aspergillus flavus NRRL3357 conserved hypothetical protein, mRNA	-	-	-	-	gi|238493521|ref|XP_002377997.1|/5.12144e-77/conserved hypothetical protein [Aspergillus flavus NRRL3357]
7913470	1755.00	19.0733333333333	135.743333333333	2.83125244365208	Up	0.909966829884694	Aspergillus flavus NRRL3357 cytochrome P450, putative, mRNA	K09831|1|0.0|1199|afv:AFLA_035650|sterol 22-desaturase [EC:1.14.19.41]	GO:0043231//intracellular membrane-bounded organelle	GO:0046906//tetrapyrrole binding;GO:0046914//transition metal ion binding;GO:0016717//oxidoreductase activity, acting on paired donors, with oxidation of a pair of donors resulting in the reduction of molecular oxygen to two molecules of water	GO:0008204//ergosterol metabolic process	gi|238487674|ref|XP_002375075.1|/0/cytochrome P450, putative [Aspergillus flavus NRRL3357]
7912343	768.00	1.93666666666667	18.1833333333333	3.23096912780644	Up	0.802664139419786	Aspergillus flavus NRRL3357 GNAT family acetyltransferase, putative, mRNA	K10437|1|2e-12|73.6|npa:UCRNP2_5654|phenylacetate 2-hydroxylase [EC:1.14.13.-]	-	GO:0016407//acetyltransferase activity	-	gi|238502725|ref|XP_002382596.1|/2.13089e-157/GNAT family acetyltransferase, putative [Aspergillus flavus NRRL3357]
7918181	1064.00	275.893333333333	729.506666666667	1.40281056647731	Up	0.868504185752646	Aspergillus flavus NRRL3357 conserved hypothetical protein, mRNA	-	GO:0031224//intrinsic component of membrane	GO:0043169//cation binding;GO:0016682//oxidoreductase activity, acting on diphenols and related substances as donors, oxygen as acceptor	GO:0044710;GO:0044707;GO:0006091//generation of precursor metabolites and energy	gi|169770083|ref|XP_001819511.1|/0/alternative oxidase [Aspergillus oryzae RIB40]
7915410	738.00	2.40666666666667	28.8866666666667	3.5852954943847	Up	0.856670878744801	Aspergillus flavus NRRL3357 conserved hypothetical protein, mRNA	-	-	-	-	gi|238501314|ref|XP_002381891.1|/2.51981e-104/conserved hypothetical protein [Aspergillus flavus NRRL3357]
7917571	1113.00	106.566666666667	26.31	-2.01807308978084	Down	0.882061812246617	Aspergillus flavus NRRL3357 NADH:flavin oxidoreductase/NADH oxidase family protein, mRNA	K00354|1|0.0|743|afv:AFLA_087680|NADPH2 dehydrogenase [EC:1.6.99.1]	-	GO:0003824//catalytic activity;GO:0032553//ribonucleotide binding	GO:0044710	gi|238484885|ref|XP_002373681.1|/0/NADH:flavin oxidoreductase/NADH oxidase family protein [Aspergillus flavus NRRL3357]
7911961	1185.00	13.54	39.83	1.55662774078919	Up	0.801874374769652	Aspergillus flavus NRRL3357 O-methyltransferase family protein, mRNA	K17649|1|2e-52|207|ang:ANI_1_2158014|demethylsterigmatocystin 6-O-methyltransferase [EC:2.1.1.109]	-	GO:0008168//methyltransferase activity	GO:0008152//metabolic process	gi|238497762|ref|XP_002380116.1|/0/O-methyltransferase family protein [Aspergillus flavus NRRL3357]
7920711	207.00	269.973333333333	679.553333333333	1.33176987052279	Up	0.860869794134681	Aspergillus flavus NRRL3357 conserved hypothetical protein, mRNA	-	-	-	-	gi|992228668|ref|XP_015411079.1|/1.5003e-25/hypothetical protein ANOM_001400, partial [Aspergillus nomius NRRL 13137]
7909633	1377.00	12.3833333333333	40.6166666666667	1.71367213518474	Up	0.818696361817512	Aspergillus flavus NRRL3357 esterase, putative, mRNA	K08150|1|1e-24|115|ela:UCREL1_3838|MFS transporter, SP family, solute carrier family 2 (myo-inositol transporter), member 13	-	-	-	gi|238500730|ref|XP_002381599.1|/0/esterase, putative [Aspergillus flavus NRRL3357]
7915675	939.00	11.21	37.2933333333333	1.73413147494961	Up	0.813694519033328	Aspergillus flavus NRRL3357 calcium homeostasis protein Regucalcin, putative, mRNA	K01053|1|7e-08|58.5|aor:AOR_1_890114|gluconolactonase [EC:3.1.1.17]	-	-	-	gi|169773489|ref|XP_001821213.1|/0/calcium homeostasis protein Regucalcin [Aspergillus oryzae RIB40]
7908960	363.00	84.5633333333333	33.67	-1.32856852509959	Down	0.821631653767177	Aspergillus flavus NRRL3357 conserved hypothetical protein, mRNA	-	-	-	-	gi|914759451|gb|KOC13296.1|/5.00583e-61/hypothetical protein AFLA70_163g002211 [Aspergillus flavus AF70]
7915587	1098.00	5.08333333333333	46.6366666666667	3.19761793433435	Up	0.881166745643132	Aspergillus flavus NRRL3357 allergen Asp F4-like, putative, mRNA	-	-	-	-	gi|238504404|ref|XP_002383433.1|/4.87985e-144/allergen Asp F4-like, putative [Aspergillus flavus NRRL3357]
7912313	687.00	63.63	191.84	1.59212453716251	Up	0.872242405096615	Aspergillus flavus NRRL3357 uracil phosphoribosyltransferase, mRNA	K00761|1|3e-128|457|afv:AFLA_003650|uracil phosphoribosyltransferase [EC:2.4.2.9]	-	GO:0016763//transferase activity, transferring pentosyl groups	GO:0055086//nucleobase-containing small molecule metabolic process	gi|169775989|ref|XP_001822461.1|/1.83663e-127/uracil phosphoribosyltransferase [Aspergillus oryzae RIB40]
7922203	546.00	23.6066666666667	86.45	1.87267162085988	Up	0.867622281893329	Aspergillus flavus NRRL3357 conserved hypothetical protein, mRNA	-	-	-	-	gi|992075442|ref|XP_015401262.1|/2.52497e-60/hypothetical protein ANOM_011342 [Aspergillus nomius NRRL 13137]
7921842	579.00	4.07666666666667	50.5766666666667	3.63301005394523	Up	0.892855262465119	Aspergillus flavus NRRL3357 oligopeptide transporter, putative, mRNA	K03305|1|8e-97|352|afv:AFLA_001290|proton-dependent oligopeptide transporter, POT family	-	-	GO:0051234//establishment of localization	gi|238502193|ref|XP_002382330.1|/4.34876e-96/oligopeptide transporter, putative [Aspergillus flavus NRRL3357]
7914592	798.00	29.1066666666667	302.52	3.37760898931006	Up	0.931974938135102	Aspergillus flavus NRRL3357 GTP-binding protein EsdC, mRNA	-	-	-	-	gi|224365420|gb|ACN41349.1|/5.34027e-90/esdC [Aspergillus parasiticus]
7910676	627.00	19.4966666666667	58.42	1.58323486980968	Up	0.832253988311483	Aspergillus flavus NRRL3357 mitotic spindle checkpoint protein (Mad2), putative, mRNA	K02537|1|4e-107|387|afv:AFLA_098010|mitotic spindle assembly checkpoint protein MAD2	GO:0000777//condensed chromosome kinetochore;GO:0005635//nuclear envelope	-	GO:0045841//negative regulation of mitotic metaphase/anaphase transition;GO:0051276//chromosome organization	gi|238504890|ref|XP_002383674.1|/2.52559e-106/mitotic spindle checkpoint protein (Mad2), putative [Aspergillus flavus NRRL3357]
7918502	975.00	5.52333333333333	25.93	2.231011104353	Up	0.80694203127468	Aspergillus flavus NRRL3357 conserved hypothetical protein, mRNA	K00600|1|2e-13|77.0|ani:AN5835.2|glycine hydroxymethyltransferase [EC:2.1.2.1];K16815|2|1e-12|74.7|pte:PTT_16972|calcium-independent phospholipase A2-gamma	-	GO:0003824//catalytic activity	GO:0044238//primary metabolic process	gi|238507832|ref|XP_002385117.1|/1.38184e-176/conserved hypothetical protein [Aspergillus flavus NRRL3357]
7909565	881.00	16.26	47.8366666666667	1.55678960639117	Up	0.815142420891908	Aspergillus flavus NRRL3357 conserved hypothetical protein, mRNA	-	-	-	-	gi|83772051|dbj|BAE62181.1|/5.62712e-38/unnamed protein product [Aspergillus oryzae RIB40]
7917577	1176.00	0.57	23.8733333333333	5.38829428843463	Up	0.876112251882272	Aspergillus flavus NRRL3357 aminotransferase GliI-like, putative, mRNA	K10838|1|2e-21|104|bsc:COCSADRAFT_198911|xeroderma pigmentosum group C-complementing protein;K00814|2|3e-11|70.5|tms:TREMEDRAFT_71968|alanine transaminase [EC:2.6.1.2]	-	GO:0043168//anion binding;GO:0016769//transferase activity, transferring nitrogenous groups	GO:0008152//metabolic process	gi|238497540|ref|XP_002380005.1|/0/aminotransferase GliI-like, putative [Aspergillus flavus NRRL3357]
7921594	513.00	170.616666666667	675.436666666667	1.98506191641029	Up	0.906847259516664	Aspergillus flavus NRRL3357 GPI anchored protein, putative, mRNA	-	-	-	-	-
7913835	1464.00	2.95	35.5633333333333	3.59160369399819	Up	0.87205812667825	Aspergillus flavus NRRL3357 spindle checkpoint protein bubr1, putative, mRNA	K02178|1|0.0|863|afv:AFLA_036880|checkpoint serine/threonine-protein kinase [EC:2.7.11.1]	-	GO:0004672//protein kinase activity	-	gi|238487918|ref|XP_002375197.1|/0/spindle checkpoint protein bubr1, putative [Aspergillus flavus NRRL3357]
7915232	1071.00	139.98	66.1333333333333	-1.08177118815227	Down	0.805099247091034	Aspergillus flavus NRRL3357 alcohol dehydrogenase, zinc-containing, mRNA	K07119|1|0.0|668|afv:AFLA_073790|uncharacterized protein	-	GO:0046914//transition metal ion binding;GO:0036094//small molecule binding;GO:0003824//catalytic activity	GO:0044710	gi|238482117|ref|XP_002372297.1|/0/alcohol dehydrogenase, zinc-containing [Aspergillus flavus NRRL3357]
7911006	348.00	19.93	75.0666666666667	1.91323071140738	Up	0.864134154688569	Aspergillus flavus NRRL3357 conserved hypothetical protein, mRNA	K13621|1|4e-06|50.1|aor:AOR_1_1016014|betaine lipid synthase	-	-	-	-
7919552	252.00	164.4	33.5	-2.29497729833655	Down	0.900239561943874	Aspergillus flavus NRRL3357 conserved hypothetical protein, mRNA	-	-	-	-	gi|238500091|ref|XP_002381280.1|/2.30377e-42/conserved hypothetical protein [Aspergillus flavus NRRL3357]
7918106	1112.00	243.98	119.643333333333	-1.028022878791	Down	0.806033801927026	Aspergillus flavus NRRL3357 2,3-diketo-5-methylthio-1-phosphopentane phosphatase, putative, mRNA	-	-	GO:0042578//phosphoric ester hydrolase activity	GO:0006796//phosphate-containing compound metabolic process	gi|238499087|ref|XP_002380778.1|/2.9833e-173/2,3-diketo-5-methylthio-1-phosphopentane phosphatase, putative [Aspergillus flavus NRRL3357]
7918363	195.00	143.213333333333	38.3033333333333	-1.9026239627707	Down	0.883259621965988	Aspergillus flavus NRRL3357 hypothetical protein, mRNA	-	-	-	-	gi|238499631|ref|XP_002381050.1|/2.94213e-29/hypothetical protein AFLA_092300 [Aspergillus flavus NRRL3357]
7910072	1431.00	1.24666666666667	51.78	5.37624729073363	Up	0.92707839730427	Aspergillus flavus NRRL3357 monoxygenase, putative, mRNA	K00480|1|0.0|927|afv:AFLA_062830|salicylate hydroxylase [EC:1.14.13.1]	-	GO:0003824//catalytic activity	GO:0044710	gi|238495582|ref|XP_002379027.1|/0/monoxygenase, putative [Aspergillus flavus NRRL3357]
7916629	1770.00	175.3	73.5066666666667	-1.25387899027695	Down	0.834254725425157	Aspergillus flavus NRRL3357 adenylate-forming enzyme AfeA, mRNA	K01904|1|1e-50|201|afm:AFUA_1G13110|4-coumarate--CoA ligase [EC:6.2.1.12];K14818|2|1e-39|165|pno:SNOG_03246|ribosome assembly protein SQT1;K19951|3|4e-32|140|bze:COCCADRAFT_32895|TBC1 domain family member 9	-	-	-	gi|169779261|ref|XP_001824095.1|/0/adenylate-forming enzyme AfeA [Aspergillus oryzae RIB40]
7919875	1482.00	31.04	1025.74333333333	5.04639740992815	Up	0.971147264781762	Aspergillus flavus NRRL3357 woronin body major protein precursor, putative, mRNA	K03263|1|7e-10|66.2|spaa:SPAPADRAFT_63230|translation initiation factor 5A	-	GO:0043021//ribonucleoprotein complex binding;GO:0008135//translation factor activity, RNA binding	GO:0006414//translational elongation;GO:0006415//translational termination;GO:0018205//peptidyl-lysine modification	gi|238505216|ref|XP_002383837.1|/0/woronin body major protein precursor, putative [Aspergillus flavus NRRL3357]
7921057	1119.00	7.86333333333333	38.4133333333333	2.28839424192041	Up	0.842810509134944	Aspergillus flavus NRRL3357 endoglucanase, putative, mRNA	K01179|1|2e-67|256|afm:AFUA_3G03870|endoglucanase [EC:3.2.1.4];K19356|2|6e-34|145|psq:PUNSTDRAFT_116524|cellulase [EC:3.2.1.4]	-	-	-	gi|238497908|ref|XP_002380189.1|/2.25599e-144/endoglucanase, putative [Aspergillus flavus NRRL3357]
7912560	1289.00	37.29	86.4366666666667	1.21285464023863	Up	0.80717896066972	Aspergillus flavus NRRL3357 stress protein DDR48, putative, mRNA	-	-	-	-	gi|914760554|gb|KOC14369.1|/1.15913e-09/stress protein [Aspergillus flavus AF70]
7912866	699.00	59.04	184.49	1.64377799280238	Up	0.876296530300637	Aspergillus flavus NRRL3357 conserved hypothetical protein, mRNA	K01555|1|2e-43|176|tmn:UCRPA7_7126|fumarylacetoacetase [EC:3.7.1.2];K10437|2|4e-06|52.0|npa:UCRNP2_5654|phenylacetate 2-hydroxylase [EC:1.14.13.-]	-	GO:0016407//acetyltransferase activity	-	gi|238505100|ref|XP_002383779.1|/1.23716e-126/conserved hypothetical protein [Aspergillus flavus NRRL3357]
7914429	246.00	5.46666666666667	45.77	3.06566897781637	Up	0.877086294950771	Aspergillus flavus NRRL3357 hypothetical protein, mRNA	-	-	-	-	gi|238498782|ref|XP_002380626.1|/4.36622e-41/hypothetical protein AFLA_070670 [Aspergillus flavus NRRL3357]
7917357	1602.00	15.34	44.7466666666667	1.54448173221573	Up	0.807257937134734	Aspergillus flavus NRRL3357 sugar transporter, putative, mRNA	K08139|1|4e-64|246|dha:DEHA2C11374g|MFS transporter, SP family, sugar:H+ symporter	GO:0031224//intrinsic component of membrane	GO:0022857//transmembrane transporter activity	GO:0044765//single-organism transport;GO:0044763	gi|169772699|ref|XP_001820818.1|/0/sugar transporter [Aspergillus oryzae RIB40]
7916293	741.00	1.18333333333333	189.146666666667	7.32050501786276	Up	0.980927183699258	Aspergillus flavus NRRL3357 conserved hypothetical protein, mRNA	-	-	-	-	gi|238483945|ref|XP_002373211.1|/4.90221e-140/conserved hypothetical protein [Aspergillus flavus NRRL3357]
7915262	570.00	28.1466666666667	72.85	1.37196489432588	Up	0.819565102932659	Aspergillus flavus NRRL3357 conserved hypothetical protein, mRNA	K00993|1|2e-34|145|mbe:MBM_03974|ethanolaminephosphotransferase [EC:2.7.8.1]	-	-	-	gi|238483161|ref|XP_002372819.1|/1.41318e-83/conserved hypothetical protein [Aspergillus flavus NRRL3357]
7916772	837.00	9.64666666666667	41.4633333333333	2.10373368155456	Up	0.842047069973148	Aspergillus flavus NRRL3357 conserved hypothetical protein, mRNA	-	-	-	-	gi|169774959|ref|XP_001821947.1|/3.98398e-147/hypothetical protein AOR_1_932014 [Aspergillus oryzae RIB40]
7912651	909.00	720.8	356.073333333333	-1.01742461619273	Down	0.814931816985205	Aspergillus flavus NRRL3357 conserved hypothetical protein, mRNA	-	-	-	-	gi|238494950|ref|XP_002378711.1|/1.84268e-180/conserved hypothetical protein [Aspergillus flavus NRRL3357]
7913617	1529.00	14.91	46.07	1.62754734032077	Up	0.821631653767177	Aspergillus flavus NRRL3357 conserved hypothetical protein, mRNA	-	-	-	-	gi|238496877|ref|XP_002379674.1|/0/conserved hypothetical protein [Aspergillus flavus NRRL3357]
7921620	1329.00	0.416666666666667	28.8166666666667	6.11186596386756	Up	0.903345969567735	Aspergillus flavus NRRL3357 monoxygenase, putative, mRNA	K00480|1|0.0|847|afv:AFLA_019430|salicylate hydroxylase [EC:1.14.13.1]	-	GO:0003824//catalytic activity	GO:0044710	gi|238489451|ref|XP_002375963.1|/0/monoxygenase, putative [Aspergillus flavus NRRL3357]
7915927	918.00	43.2233333333333	138.73	1.68239755986297	Up	0.872755752119202	Aspergillus flavus NRRL3357 protein kinase regulator (Mob1), putative, mRNA	K06685|1|1e-126|452|afv:AFLA_135550|MOB kinase activator 1	-	GO:0016772//transferase activity, transferring phosphorus-containing groups	GO:0006796//phosphate-containing compound metabolic process	gi|317147036|ref|XP_001821836.2|/7.69154e-126/maintenance of ploidy protein mob1 [Aspergillus oryzae RIB40]
7911112	904.00	2.37666666666667	22.6233333333333	3.25080003134283	Up	0.82604117306376	Aspergillus flavus NRRL3357 cytochrome P450, putative, mRNA	K17651|1|3e-44|179|aor:AOR_1_58014|aflatoxin B synthase [EC:1.14.13.175];K17827|5|2e-14|80.5|nfi:NFIA_093730|fumitremorgin C synthase [EC:1.14.21.10]	-	GO:0046914//transition metal ion binding;GO:0016491//oxidoreductase activity;GO:0046906//tetrapyrrole binding	GO:0044710	gi|238488269|ref|XP_002375372.1|/4.07647e-164/cytochrome P450, putative [Aspergillus flavus NRRL3357]
7916779	420.00	10.5633333333333	40.4666666666667	1.93766885676081	Up	0.830240088453641	Aspergillus flavus NRRL3357 conserved hypothetical protein, mRNA	-	-	-	-	gi|238496421|ref|XP_002379446.1|/7.31219e-73/conserved hypothetical protein [Aspergillus flavus NRRL3357]
7912647	1227.00	361.906666666667	848.636666666667	1.22952933008105	Up	0.850773969357132	Aspergillus flavus NRRL3357 HAD superfamily hydrolase, putative, mRNA	-	-	GO:0003824//catalytic activity	-	gi|770305443|gb|KJK63304.1|/2.59374e-120/hypothetical protein P875_00033801 [Aspergillus parasiticus SU-1]
7919886	747.00	8.14333333333333	118.886666666667	3.86782365556035	Up	0.925248775864792	Aspergillus flavus NRRL3357 conserved hypothetical protein, mRNA	-	-	-	-	gi|169780588|ref|XP_001824758.1|/1.96014e-136/hypothetical protein AOR_1_776084 [Aspergillus oryzae RIB40]
7908834	834.00	8.01666666666667	33.4333333333333	2.06021280684214	Up	0.824198388880114	Aspergillus flavus NRRL3357 conserved hypothetical protein, mRNA	-	-	GO:0016298//lipase activity;GO:0052689//carboxylic ester hydrolase activity	-	gi|169764215|ref|XP_001816579.1|/4.37544e-146/hypothetical protein AOR_1_100184 [Aspergillus oryzae RIB40]
7916831	477.00	24.41	64.0266666666667	1.39120060772811	Up	0.815563628705313	Aspergillus flavus NRRL3357 conserved hypothetical protein, mRNA	K01104|1|7e-27|119|ani:AN6212.2|protein-tyrosine phosphatase [EC:3.1.3.48]	-	-	-	gi|238496525|ref|XP_002379498.1|/7.74974e-90/conserved hypothetical protein [Aspergillus flavus NRRL3357]
7922228	771.00	1099.34333333333	432.15	-1.34703795502598	Down	0.866490285894803	Aspergillus flavus NRRL3357 glutathione peroxidase Hyr1, putative, mRNA	K00432|1|2e-133|475|afv:AFLA_079910|glutathione peroxidase [EC:1.11.1.9]	-	GO:0004601//peroxidase activity	GO:0006950//response to stress;GO:0044710	gi|317139803|ref|XP_001817771.2|/1.07325e-132/glutathione peroxidase Hyr1 [Aspergillus oryzae RIB40]
7911132	2025.00	12.0933333333333	38.7933333333333	1.6815967902228	Up	0.813273311219923	Aspergillus flavus NRRL3357 conserved hypothetical protein, mRNA	-	-	-	-	gi|238492052|ref|XP_002377263.1|/0/conserved hypothetical protein [Aspergillus flavus NRRL3357]
7911124	411.00	16.4533333333333	3740.59333333333	7.82874342472164	Up	0.999328700047386	Aspergillus flavus NRRL3357 hypothetical protein, mRNA	-	-	-	-	gi|238488293|ref|XP_002375384.1|/9.03559e-63/hypothetical protein AFLA_013640 [Aspergillus flavus NRRL3357]
7918927	492.00	4.30333333333333	33.92	2.97860966997716	Up	0.852761543726636	Aspergillus flavus NRRL3357 short chain alcohol dehydrogenase, putative, mRNA	K17738|1|1e-12|72.8|yli:YALI0F02211g|D-arabinitol 2-dehydrogenase [EC:1.1.1.250];K18337|2|2e-12|72.0|cgi:CGB_A0020C|L-rhamnose 1-dehydrogenase [EC:1.1.1.378 1.1.1.377 1.1.1.173]	-	GO:0036094//small molecule binding;GO:0003824//catalytic activity	GO:0044710	gi|238492967|ref|XP_002377720.1|/2.4009e-84/short chain alcohol dehydrogenase, putative [Aspergillus flavus NRRL3357]
7911868	651.00	13.89	42.11	1.6001162761877	Up	0.81162796819881	Aspergillus flavus NRRL3357 conserved hypothetical protein, mRNA	-	-	-	-	gi|238487022|ref|XP_002374749.1|/4.65308e-106/conserved hypothetical protein [Aspergillus flavus NRRL3357]
7917278	1479.00	12.2166666666667	54.8733333333333	2.1672545187276	Up	0.861659558784815	Aspergillus flavus NRRL3357 RNA recognition motif-containing protein, putative, mRNA	-	-	-	-	gi|238484945|ref|XP_002373711.1|/0/RNA recognition motif-containing protein, putative [Aspergillus flavus NRRL3357]
7920118	1167.00	243.17	493.986666666667	1.02250684836927	Up	0.811825409361344	Aspergillus flavus NRRL3357 biotin synthase, putative, mRNA	K01012|1|0.0|723|afv:AFLA_049080|biotin synthase [EC:2.8.1.6]	-	GO:0043169//cation binding;GO:0051536//iron-sulfur cluster binding;GO:0016783//sulfurtransferase activity	GO:0006768//biotin metabolic process	gi|914764417|gb|KOC18226.1|/0/putative biotin synthase [Aspergillus flavus AF70]
7912492	1026.00	29.2866666666667	73.9266666666667	1.33585086536662	Up	0.816642973727163	Aspergillus flavus NRRL3357 bridging integrator, putative, mRNA	K12562|1|3e-14|80.1|mlr:MELLADRAFT_48993|amphiphysin	-	-	-	gi|238495288|ref|XP_002378880.1|/1.22845e-154/bridging integrator, putative [Aspergillus flavus NRRL3357]
7920111	348.00	28.7433333333333	161.45	2.48978815655575	Up	0.904886010635497	Aspergillus flavus NRRL3357 conserved hypothetical protein, mRNA	-	-	-	-	gi|317138603|ref|XP_003189063.1|/2.06206e-51/spo12 family protein [Aspergillus oryzae RIB40]
7918439	498.00	4.94666666666667	32.26	2.705217847256	Up	0.842915811088296	Aspergillus flavus NRRL3357 conserved hypothetical protein, mRNA	-	-	-	-	gi|238507383|ref|XP_002384893.1|/1.3755e-90/conserved hypothetical protein [Aspergillus flavus NRRL3357]
7919224	456.00	16.2	500.926666666667	4.95053369681452	Up	0.96492128678987	Aspergillus flavus NRRL3357 conserved hypothetical protein, mRNA	-	-	-	-	gi|238502965|ref|XP_002382716.1|/3.49539e-83/conserved hypothetical protein [Aspergillus flavus NRRL3357]
7921104	1416.00	1.99	21.3333333333333	3.42226906850992	Up	0.823948296740905	Aspergillus flavus NRRL3357 oxidoreductase, FAD-binding, putative, mRNA	K04487|1|1e-09|65.1|pbn:PADG_12043|cysteine desulfurase [EC:2.8.1.7];K00102|3|9e-06|52.4|nhe:NECHADRAFT_95974|D-lactate dehydrogenase (cytochrome) [EC:1.1.2.4]	-	GO:0000166//nucleotide binding;GO:0016616//oxidoreductase activity, acting on the CH-OH group of donors, NAD or NADP as acceptor	GO:0044710	gi|238498002|ref|XP_002380236.1|/0/oxidoreductase, FAD-binding, putative [Aspergillus flavus NRRL3357]
7918419	708.00	20.6066666666667	62.57	1.60235995056227	Up	0.837545411467383	Aspergillus flavus NRRL3357 conserved hypothetical protein, mRNA	-	-	-	-	gi|238507343|ref|XP_002384873.1|/3.39473e-79/conserved hypothetical protein [Aspergillus flavus NRRL3357]
7914369	744.00	0.913333333333333	15.3333333333333	4.06938606287121	Up	0.801637445374612	Aspergillus flavus NRRL3357 O-methyltransferase, putative, mRNA	K00545|1|5e-08|58.5|spaa:SPAPADRAFT_63581|catechol O-methyltransferase [EC:2.1.1.6]	-	GO:0008168//methyltransferase activity	GO:0008152//metabolic process	gi|238497508|ref|XP_002379989.1|/2.2963e-137/O-methyltransferase, putative [Aspergillus flavus NRRL3357]
7921991	591.00	137.436666666667	62.21	-1.14354854010545	Down	0.813404938661612	Aspergillus flavus NRRL3357 estradiol 17 beta-dehydrogenase, putative, mRNA	K14729|1|9e-88|322|afv:AFLA_041580|multifunctional beta-oxidation protein [EC:4.2.1.- 1.1.1.-]	-	GO:0036094//small molecule binding;GO:0003824//catalytic activity	GO:0044710	gi|238492767|ref|XP_002377620.1|/5.09866e-87/estradiol 17 beta-dehydrogenase, putative [Aspergillus flavus NRRL3357]
7912986	2085.00	215.09	51.9433333333333	-2.04992994886177	Down	0.898581056178592	Aspergillus flavus NRRL3357 fatty-acyl coenzyme A oxidase (Pox1), putative, mRNA	K00232|1|0.0|1372|afv:AFLA_077250|acyl-CoA oxidase [EC:1.3.3.6]	GO:0042579//microbody	GO:0016634//oxidoreductase activity, acting on the CH-CH group of donors, oxygen as acceptor;GO:0000166//nucleotide binding	GO:0009062//fatty acid catabolic process	gi|169766136|ref|XP_001817539.1|/0/fatty-acyl coenzyme A oxidase (Pox1) [Aspergillus oryzae RIB40]
7914305	1032.00	41.95	12.7766666666667	-1.71515931324782	Down	0.821447375348813	Aspergillus flavus NRRL3357 alcohol dehydrogenase, putative, mRNA	K07119|1|0.0|650|afv:AFLA_061270|uncharacterized protein	-	-	-	gi|169778011|ref|XP_001823471.1|/0/oxidoreductase, zinc-binding dehydrogenase family [Aspergillus oryzae RIB40]
7917525	1286.00	5.17	30.76	2.57281931764689	Up	0.834662770494393	Aspergillus flavus NRRL3357 UDP-glucose 4-epimerase, putative, mRNA	K01784|1|0.0|596|aor:AOR_1_2588174|UDP-glucose 4-epimerase [EC:5.1.3.2]	-	GO:0036094//small molecule binding;GO:0048037//cofactor binding;GO:0016857//racemase and epimerase activity, acting on carbohydrates and derivatives	GO:0019318//hexose metabolic process	gi|992085648|ref|XP_015406366.1|/0/UDP-GAL-4-epimerase [Aspergillus nomius NRRL 13137]
7915867	1569.00	2.12	42.02	4.30893999210985	Up	0.896830411204128	Aspergillus flavus NRRL3357 cytochrome p450, putative, mRNA	K00489|1|8e-70|265|bfu:BC1G_07665|cholesterol 7alpha-monooxygenase [EC:1.14.14.23];K07430|3|8e-22|105|bze:COCCADRAFT_32306|oxysterol 7-alpha-hydroxylase [EC:1.14.13.100]	-	GO:0046914//transition metal ion binding;GO:0016491//oxidoreductase activity;GO:0046906//tetrapyrrole binding	GO:0044710	gi|238485362|ref|XP_002373919.1|/0/cytochrome p450, putative [Aspergillus flavus NRRL3357]
7918860	312.00	717.373333333333	4312.23	2.58763810608638	Up	0.929526667719686	Aspergillus flavus NRRL3357 histone H4.1, mRNA	K11254|1|8e-40|162|tml:GSTUM_00006686001|histone H4	GO:0000785//chromatin;GO:0043231//intracellular membrane-bounded organelle	GO:0003676//nucleic acid binding;GO:0046983//protein dimerization activity	GO:0034728//nucleosome organization	gi|1000483326|gb|KXL44183.1|/5.43708e-39/hypothetical protein FE78DRAFT_150740 [Acidomyces richmondensis]
7912130	615.00	92.2833333333333	213.01	1.2067791398756	Up	0.832925288264097	Aspergillus flavus NRRL3357 conserved hypothetical protein, mRNA	-	-	-	-	gi|238489339|ref|XP_002375907.1|/1.28134e-91/conserved hypothetical protein [Aspergillus flavus NRRL3357]
7910423	990.00	154.9	73.5566666666667	-1.07440913572545	Down	0.805849523508661	Aspergillus flavus NRRL3357 thioesterase family protein, mRNA	K00860|1|3e-63|242|smp:SMAC_08456|adenylylsulfate kinase [EC:2.7.1.25]	-	-	-	gi|169781616|ref|XP_001825271.1|/2.69812e-143/thioesterase family protein [Aspergillus oryzae RIB40]
7917049	1220.00	8.25	142.37	4.1091072461381	Up	0.93476543989891	Aspergillus flavus NRRL3357 mitochondrial phosphate carrier protein, putative, mRNA	K15102|1|0.0|701|afv:AFLA_090500|solute carrier family 25 (mitochondrial phosphate transporter), member 3	GO:0031304//intrinsic component of mitochondrial inner membrane	GO:0015291//secondary active transmembrane transporter activity	GO:0044763;GO:0006817//phosphate ion transport	gi|914761754|gb|KOC15569.1|/0/mitochondrial phosphate carrier protein [Aspergillus flavus AF70]
7921585	618.00	60.24	151.816666666667	1.33353650560097	Up	0.840559679882062	Aspergillus flavus NRRL3357 conserved hypothetical protein, mRNA	K15218|1|7e-39|160|bsc:COCSADRAFT_106785|RNA polymerase I-specific transcription initiation factor RRN6	GO:0019867//outer membrane;GO:0031224//intrinsic component of membrane	-	-	gi|238498302|ref|XP_002380386.1|/3.41411e-92/conserved hypothetical protein [Aspergillus flavus NRRL3357]
7910402	699.00	99.3633333333333	1086.15333333333	3.45037040163215	Up	0.941583741378403	Aspergillus flavus NRRL3357 conserved hypothetical protein, mRNA	-	-	-	-	gi|238486342|ref|XP_002374409.1|/2.90553e-59/conserved hypothetical protein [Aspergillus flavus NRRL3357]
7916694	481.00	28.21	146.203333333333	2.37369763306304	Up	0.901055652082346	Aspergillus flavus NRRL3357 conserved hypothetical protein, mRNA	-	-	-	-	gi|238495929|ref|XP_002379200.1|/1.08177e-62/conserved hypothetical protein [Aspergillus flavus NRRL3357]
7908873	558.00	11.94	130.43	3.44940099804815	Up	0.919299215500448	Aspergillus flavus NRRL3357 conserved hypothetical protein, mRNA	-	-	-	-	gi|992077602|ref|XP_015402352.1|/1.09716e-53/hypothetical protein ANOM_009628, partial [Aspergillus nomius NRRL 13137]
7910334	858.00	173.263333333333	524.043333333333	1.59671973565998	Up	0.886089611962302	Aspergillus flavus NRRL3357 conserved hypothetical protein, mRNA	-	-	GO:0046914//transition metal ion binding;GO:0046906//tetrapyrrole binding	GO:0015669	gi|238486206|ref|XP_002374341.1|/4.17958e-139/conserved hypothetical protein [Aspergillus flavus NRRL3357]
7911963	897.00	2.53333333333333	23.5766666666667	3.2182509376343	Up	0.829634602221871	Aspergillus flavus NRRL3357 estradiol 17 beta-dehydrogenase, putative, mRNA	K06123|1|1e-46|187|ttt:THITE_2107713|1-acylglycerone phosphate reductase [EC:1.1.1.101]	-	-	-	gi|914762881|gb|KOC16696.1|/5.57132e-139/oxidoreductase, short-chain dehydrogenase/reductase family [Aspergillus flavus AF70]
7915866	1680.00	35.4733333333333	121.363333333333	1.77452580801124	Up	0.873782446164376	Aspergillus flavus NRRL3357 cytochrome P450, putative, mRNA	K05917|1|2e-16|87.8|sla:SERLADRAFT_449218|sterol 14-demethylase [EC:1.14.13.70]	-	GO:0046914//transition metal ion binding;GO:0016491//oxidoreductase activity;GO:0046906//tetrapyrrole binding	GO:0044710	gi|238485360|ref|XP_002373918.1|/0/cytochrome P450, putative [Aspergillus flavus NRRL3357]
7920157	282.00	56.45	400.65	2.82729699058327	Up	0.925288264097299	Aspergillus flavus NRRL3357 conserved hypothetical protein, mRNA	-	-	-	-	gi|238503684|ref|XP_002383074.1|/6.77208e-50/conserved hypothetical protein [Aspergillus flavus NRRL3357]
7917068	2178.00	43.1766666666667	133.956666666667	1.6334426085064	Up	0.868701626915179	Aspergillus flavus NRRL3357 mycelial catalase Cat1, mRNA	K03781|1|0.0|1429|afv:AFLA_090690|catalase [EC:1.11.1.6]	-	GO:0004601//peroxidase activity;GO:0043169//cation binding;GO:0046906//tetrapyrrole binding	GO:0044710;GO:0006950//response to stress	gi|238499309|ref|XP_002380889.1|/0/mycelial catalase Cat1 [Aspergillus flavus NRRL3357]
7917582	945.00	114.736666666667	325.813333333333	1.50571913432107	Up	0.870320644447955	Aspergillus flavus NRRL3357 conserved hypothetical protein, mRNA	-	-	GO:0003824//catalytic activity	GO:0044710	gi|238497550|ref|XP_002380010.1|/1.35627e-173/conserved hypothetical protein [Aspergillus flavus NRRL3357]
7920500	849.00	4.51	52.52	3.54166757763751	Up	0.892394566419207	Aspergillus flavus NRRL3357 Rho GTPase Rho4, putative, mRNA	K07975|1|3e-59|228|scm:SCHCODRAFT_68313|Rho family, other;K04513|3|1e-55|216|pgu:PGUG_01737|Ras homolog gene family, member A	GO:0044464	GO:0032550	GO:0035556//intracellular signal transduction	gi|238500353|ref|XP_002381411.1|/5.72068e-141/Rho GTPase Rho4, putative [Aspergillus flavus NRRL3357]
7913230	1266.00	11.7833333333333	238.256666666667	4.33769696336542	Up	0.946269678302533	Aspergillus flavus NRRL3357 conserved hypothetical protein, mRNA	K00960|1|7e-34|145|afm:AFUA_6G10930|DNA-directed RNA polymerase [EC:2.7.7.6]	GO:0044423	-	-	gi|238503077|ref|XP_002382772.1|/0/conserved hypothetical protein [Aspergillus flavus NRRL3357]
7915200	1275.00	5.68333333333333	35.08	2.62583950925435	Up	0.847417469594061	Aspergillus flavus NRRL3357 conserved hypothetical protein, mRNA	-	-	-	-	gi|238482053|ref|XP_002372265.1|/0/conserved hypothetical protein [Aspergillus flavus NRRL3357]
7909597	828.00	574.616666666667	208.613333333333	-1.46176846926279	Down	0.871544779655663	Aspergillus flavus NRRL3357 extracellular proline-rich protein, mRNA	-	-	-	-	gi|238500658|ref|XP_002381563.1|/9.2549e-48/extracellular proline-rich protein [Aspergillus flavus NRRL3357]
7915302	624.00	0.85	20.8133333333333	4.61390138511905	Up	0.848259885220871	Aspergillus flavus NRRL3357 conserved hypothetical protein, mRNA	-	-	-	-	gi|238483241|ref|XP_002372859.1|/9.18501e-101/conserved hypothetical protein [Aspergillus flavus NRRL3357]
7921055	222.00	23.05	75.7833333333333	1.71711384759405	Up	0.856039067024693	Aspergillus flavus NRRL3357 conserved hypothetical protein, mRNA	-	-	-	-	gi|914762106|gb|KOC15921.1|/2.14017e-35/stress responsive A/B barrel domain protein [Aspergillus flavus AF70]
7911412	1452.00	0.673333333333333	22.56	5.06630237036816	Up	0.865160848733744	Aspergillus flavus NRRL3357 cytochrome P450, putative, mRNA	K17645|1|5e-63|242|afv:AFLA_139260|averantin hydroxylase [EC:1.14.13.174];K17475|5|1e-49|198|ang:ANI_1_428054|tryprostatin B 6-hydroxylase [EC:1.14.13.176]	-	GO:0046914//transition metal ion binding;GO:0016491//oxidoreductase activity;GO:0046906//tetrapyrrole binding	GO:0044710	gi|238492291|ref|XP_002377382.1|/0/cytochrome P450, putative [Aspergillus flavus NRRL3357]
7919468	564.00	105.596666666667	1609.86666666667	3.93030500606806	Up	0.952508819038593	Aspergillus flavus NRRL3357 conserved hypothetical protein, mRNA	-	-	-	-	gi|914756455|gb|KOC10620.1|/4.45144e-50/hypothetical protein AFLA70_287g001190 [Aspergillus flavus AF70]
7912868	690.00	8.03666666666667	170.063333333333	4.40333106556117	Up	0.942584109935239	Aspergillus flavus NRRL3357 conserved hypothetical protein, mRNA	-	-	-	-	gi|238505104|ref|XP_002383781.1|/2.33527e-138/conserved hypothetical protein [Aspergillus flavus NRRL3357]
7914244	1617.00	1.80333333333333	129.756666666667	6.16899876003549	Up	0.96660611804349	Aspergillus flavus NRRL3357 AMP-binding enzyme, putative, mRNA	K14859|1|1e-14|82.4|scm:SCHCODRAFT_255991|ribosome biogenesis protein SSF1/2	-	-	-	gi|238495148|ref|XP_002378810.1|/0/AMP-binding enzyme, putative [Aspergillus flavus NRRL3357]
7916156	1176.00	1110.67	2397.67333333333	1.1102048849714	Up	0.840256936766177	Aspergillus flavus NRRL3357 mannitol-1-phosphate dehydrogenase, mRNA	K00009|1|0.0|775|afv:AFLA_043980|mannitol-1-phosphate 5-dehydrogenase [EC:1.1.1.17]	-	GO:0036094//small molecule binding;GO:0048037//cofactor binding;GO:0016616//oxidoreductase activity, acting on the CH-OH group of donors, NAD or NADP as acceptor	GO:0006059//hexitol metabolic process	gi|770303126|gb|KJK61276.1|/0/hypothetical protein P875_00042506 [Aspergillus parasiticus SU-1]
7917546	972.00	9.9	103.386666666667	3.38447780406305	Up	0.91386300215869	Aspergillus flavus NRRL3357 allergen Asp F4, mRNA	-	-	-	-	gi|992085686|ref|XP_015406385.1|/6.70087e-123/allergen Asp f 4 [Aspergillus nomius NRRL 13137]
7915433	1113.00	213.216666666667	499.176666666667	1.22723028423443	Up	0.846654030432265	Aspergillus flavus NRRL3357 pathogenesis associated protein Cap20, putative, mRNA	-	-	-	-	gi|169768928|ref|XP_001818934.1|/4.54144e-105/pathogenesis associated protein Cap20 [Aspergillus oryzae RIB40]
7910000	261.00	4.43666666666667	31.0233333333333	2.80580563599711	Up	0.844232085505186	Aspergillus flavus NRRL3357 hypothetical protein, mRNA	-	-	-	-	gi|238483753|ref|XP_002373115.1|/4.92269e-45/hypothetical protein AFLA_082000 [Aspergillus flavus NRRL3357]
7918108	393.00	24.7766666666667	191.74	2.95209732502518	Up	0.916903596061707	Aspergillus flavus NRRL3357 conserved hypothetical protein, mRNA	-	-	-	-	gi|238499091|ref|XP_002380780.1|/5.03004e-69/conserved hypothetical protein [Aspergillus flavus NRRL3357]
7915944	2121.00	0.986666666666667	16.3466666666667	4.05028989806183	Up	0.809311325225083	Aspergillus flavus NRRL3357 conserved hypothetical protein, mRNA	-	-	-	-	gi|238496699|ref|XP_002379585.1|/0/conserved hypothetical protein [Aspergillus flavus NRRL3357]
7918739	2460.00	2.40666666666667	19.64	3.02868668814868	Up	0.806389196019586	Aspergillus flavus NRRL3357 annexin ANXC4, mRNA	K17095|1|1e-24|116|ela:UCREL1_11242|annexin A7/11	-	-	-	gi|770311023|gb|KJK67879.1|/0/Septin [Aspergillus parasiticus SU-1]
