# Supplementary material for: Transcriptional Stages of Conidia Germination and Associated Genes in Aspergillus flavus: An Essential Role for Redox Genes
Source: Toxins (Basel). 2022 Aug 18;14(8):560. doi: 10.3390/toxins14080560 (PMC9412981; doi:10.3390/toxins14080560)
Supplement: Supplementary file 1 [file toxins-14-00560-s001.zip › Excel S2 All DEGs between 5 h vs 10 h.xls]

GeneID	geneLength	Means-0h	Means-5h	log2Ratio(5h/0h)	Up-Down-Regulation(5h/0h)	Probability	Description	KEGG Orthology	GO Component	GO Function	GO Process	Blast nr
7909064	1236.00	10.45	111.496666666667	3.41542573218549	Up	0.921617818838271	Aspergillus flavus NRRL3357 calcium/calmodulin-dependent protein kinase, putative, mRNA	K08794|1|0.0|740|afv:AFLA_136990|calcium/calmodulin-dependent protein kinase I [EC:2.7.11.17]	-	-	-	gi|169774495|ref|XP_001821715.1|/0/calcium/calmodulin-dependent protein kinase [Aspergillus oryzae RIB40]
7916186	2151.00	26.1666666666667	56.7766666666667	1.11756799826892	Up	0.816541892322396	Aspergillus flavus NRRL3357 AP-2 adaptor complex subunit beta, putative, mRNA	K12397|1|6e-53|209|shs:STEHIDRAFT_118066|AP-3 complex subunit beta	GO:0043234//protein complex	GO:0022892//substrate-specific transporter activity	GO:0015031//protein transport	gi|770303096|gb|KJK61246.1|/0/Adaptin N terminal region [Aspergillus parasiticus SU-1]
7918449	861.00	13.9933333333333	37.37	1.41714089780975	Up	0.821240841032176	Aspergillus flavus NRRL3357 glycerol uptake facilitator, putative, mRNA	K03441|1|7e-49|194|yli:YALI0F00462g|aquaglyceroporin related protein, other eukaryote	GO:0031224//intrinsic component of membrane	-	GO:0051234//establishment of localization	gi|317159256|ref|XP_001827656.2|/1.68003e-164/glycerol uptake facilitator [Aspergillus oryzae RIB40]
7911467	688.00	1006.21	439.463333333333	-1.19511672862002	Down	0.869106403313157	Aspergillus flavus NRRL3357 conserved hypothetical protein, mRNA	K06942|1|2e-11|69.7|afv:AFLA_017870|ribosome-binding ATPase	-	-	-	gi|169763252|ref|XP_001727526.1|/5.12245e-53/hypothetical protein AOR_1_916194 [Aspergillus oryzae RIB40]
7911899	618.00	41.7666666666667	14.88	-1.48897748238004	Down	0.831820112562387	Aspergillus flavus NRRL3357 hypothetical protein, mRNA	K09243|1|6e-06|51.2|cgr:CAGL0F05357g|transcriptional regulatory protein UME6;K09241|2|7e-06|50.8|cten:CANTEDRAFT_110774|transcriptional regulatory protein GAL4	GO:0043231//intracellular membrane-bounded organelle	GO:0003700//transcription factor activity, sequence-specific DNA binding;GO:0046914//transition metal ion binding	GO:0006366//transcription from RNA polymerase II promoter	gi|238487084|ref|XP_002374780.1|/1.92074e-119/hypothetical protein AFLA_032700 [Aspergillus flavus NRRL3357]
7912755	957.00	0.883333333333333	17.7466666666667	4.32844630646133	Up	0.869743548900924	Aspergillus flavus NRRL3357 conserved hypothetical protein, mRNA	-	-	-	-	gi|238491772|ref|XP_002377123.1|/1.52587e-71/conserved hypothetical protein [Aspergillus flavus NRRL3357]
7914511	2022.00	37.98	12.4066666666667	-1.6141243508115	Down	0.839598598279707	Aspergillus flavus NRRL3357 terminal deoxynucleotidyl transferase, putative, mRNA	K10981|1|0.0|1175|afv:AFLA_046180|DNA polymerase IV [EC:2.7.7.7]	-	GO:0003676//nucleic acid binding;GO:0034061//DNA polymerase activity	-	gi|238493687|ref|XP_002378080.1|/0/terminal deoxynucleotidyl transferase, putative [Aspergillus flavus NRRL3357]
7917099	1458.00	130.633333333333	15.79	-3.04843999590818	Down	0.917768397578847	Aspergillus flavus NRRL3357 monocarboxylate permease, putative, mRNA	K17866|1|3e-59|229|pan:PODANSg1509|diphthamide biosynthesis protein 2;K11231|2|5e-56|219|mbe:MBM_09972|osomolarity two-component system, sensor histidine kinase SLN1 [EC:2.7.13.3];K02835|3|6e-46|186|maw:MAC_02856|peptide chain release factor 1;K00276|5|4e-22|106|npa:UCRNP2_5899|primary-amine oxidase [EC:1.4.3.21]	-	-	-	gi|317143626|ref|XP_001819589.2|/0/monocarboxylate permease [Aspergillus oryzae RIB40]
7916676	1134.00	1.63666666666667	21.6433333333333	3.72509027971248	Up	0.869624084103218	Aspergillus flavus NRRL3357 CRAL/TRIO domain protein, mRNA	K01101|1|3e-51|202|pfp:PFL1_01631|4-nitrophenyl phosphatase [EC:3.1.3.41];K19996|3|6e-12|72.4|shs:STEHIDRAFT_121699|phosphatidylinositol transfer protein SFH5	-	-	-	gi|238499979|ref|XP_002381224.1|/0/CRAL/TRIO domain protein [Aspergillus flavus NRRL3357]
7921695	453.00	44.3333333333333	96.8266666666667	1.12701258952429	Up	0.836970372730169	Aspergillus flavus NRRL3357 mitochondrial large ribosomal subunit L49, putative, mRNA	K17430|1|1e-81|301|afv:AFLA_031280|large subunit ribosomal protein L49	GO:0030529//intracellular ribonucleoprotein complex	GO:0005198//structural molecule activity	GO:0010467//gene expression	gi|238486800|ref|XP_002374638.1|/7.30968e-81/mitochondrial large ribosomal subunit L49, putative [Aspergillus flavus NRRL3357]
7913258	222.00	594.98	195.31	-1.60707535560721	Down	0.895455028140597	Aspergillus flavus NRRL3357 hypothetical protein, mRNA	-	-	-	-	gi|238503133|ref|XP_002382800.1|/5.27143e-34/hypothetical protein AFLA_006000 [Aspergillus flavus NRRL3357]
7911020	858.00	20.6633333333333	60.6166666666667	1.55264151669747	Up	0.854624615057874	Aspergillus flavus NRRL3357 triosephosphate isomerase, mRNA	K01803|1|2e-146|518|afv:AFLA_133950|triosephosphate isomerase (TIM) [EC:5.3.1.1]	-	GO:0016861//intramolecular oxidoreductase activity, interconverting aldoses and ketoses	-	gi|169775017|ref|XP_001821976.1|/1.02708e-145/triosephosphate isomerase [Aspergillus oryzae RIB40]
7921615	435.00	209.983333333333	46.4966666666667	-2.17507562511409	Down	0.905742274609748	Aspergillus flavus NRRL3357 conserved hypothetical protein, mRNA	-	-	-	-	gi|238498362|ref|XP_002380416.1|/2.93843e-61/conserved hypothetical protein [Aspergillus flavus NRRL3357]
7912577	462.00	1633.56	4473.82333333333	1.45348884162731	Up	0.887782733354571	Aspergillus flavus NRRL3357 40S ribosomal protein S15, partial mRNA	K02958|1|8e-73|272|afv:AFLA_044530|small subunit ribosomal protein S15e	GO:0044391//ribosomal subunit	GO:0003676//nucleic acid binding;GO:0005198//structural molecule activity	GO:0010467//gene expression	gi|238493357|ref|XP_002377915.1|/3.84529e-72/40S ribosomal protein S15 [Aspergillus flavus NRRL3357]
7914591	3765.00	137.02	67.49	-1.02164083138501	Down	0.828342359562493	Aspergillus flavus NRRL3357 DNA-dependent RNA polymerase II RPB140, mRNA	K03010|1|0.0|2378|afv:AFLA_071080|DNA-directed RNA polymerase II subunit RPB2 [EC:2.7.7.6]	-	GO:0034062//RNA polymerase activity;GO:0003676//nucleic acid binding;GO:0001882//nucleoside binding	GO:0010467//gene expression	gi|238498864|ref|XP_002380667.1|/0/DNA-dependent RNA polymerase II RPB140 [Aspergillus flavus NRRL3357]
7916034	3141.00	6.11333333333333	20.78	1.76516451603031	Up	0.807422746097483	Aspergillus flavus NRRL3357 zinc metalloprotease, putative, mRNA	K06972|1|1e-48|196|mpr:MPER_01349|presequence protease [EC:3.4.24.-]	-	GO:0043169//cation binding;GO:0070011//peptidase activity, acting on L-amino acid peptides	GO:0019538//protein metabolic process	gi|238491710|ref|XP_002377092.1|/0/zinc metalloprotease, putative [Aspergillus flavus NRRL3357]
7910209	1122.00	47.6533333333333	12.38	-1.94456581910607	Down	0.865031326324732	Aspergillus flavus NRRL3357 mismatch-specific thymine-DNA glycosylase, putative, mRNA	K03649|1|3e-172|605|afv:AFLA_033610|TDG/mug DNA glycosylase family protein [EC:3.2.2.-]	-	GO:0016798//hydrolase activity, acting on glycosyl bonds	GO:0006259//DNA metabolic process	gi|238487266|ref|XP_002374871.1|/1.65258e-171/mismatch-specific thymine-DNA glycosylase, putative [Aspergillus flavus NRRL3357]
7910279	405.00	28.6633333333333	70.5733333333333	1.29991675914933	Up	0.841377296378889	Aspergillus flavus NRRL3357 conserved hypothetical protein, mRNA	-	-	-	-	gi|238486096|ref|XP_002374286.1|/8.48496e-69/conserved hypothetical protein [Aspergillus flavus NRRL3357]
7914682	870.00	1282.53	3358.62666666667	1.38887886679951	Up	0.885141233938622	Aspergillus flavus NRRL3357 60S ribosomal protein L19, partial mRNA	K02885|1|6e-129|460|afv:AFLA_046970|large subunit ribosomal protein L19e	GO:0030529//intracellular ribonucleoprotein complex	GO:0005198//structural molecule activity	GO:0010467//gene expression	gi|238493845|ref|XP_002378159.1|/3.37258e-128/60S ribosomal protein L19 [Aspergillus flavus NRRL3357]
7919754	1453.00	230.843333333333	648.23	1.48959172142837	Up	0.884716470213444	Aspergillus flavus NRRL3357 NAD(+)-isocitrate dehydrogenase subunit I, mRNA	K00030|1|0.0|726|afv:AFLA_037910|isocitrate dehydrogenase (NAD+) [EC:1.1.1.41]	-	GO:0004448//isocitrate dehydrogenase activity;GO:0046872//metal ion binding;GO:0000166//nucleotide binding	GO:0009060//aerobic respiration	gi|169769561|ref|XP_001819250.1|/0/isocitrate dehydrogenase (NAD+) subunit [Aspergillus oryzae RIB40]
7911948	342.00	322.553333333333	2.87	-6.81234317891025	Down	0.989765848996496	Aspergillus flavus NRRL3357 conserved hypothetical protein, mRNA	-	-	-	-	gi|238497736|ref|XP_002380103.1|/2.30272e-34/conserved hypothetical protein [Aspergillus flavus NRRL3357]
7910321	702.00	20.84	74.7133333333333	1.8420104515742	Up	0.877376022087714	Aspergillus flavus NRRL3357 RWD domain protein (Gir2), putative, mRNA	-	-	-	-	gi|770307799|gb|KJK65181.1|/1.64622e-94/RWD domain protein [Aspergillus parasiticus SU-1]
7919115	153.00	42.6433333333333	121.326666666667	1.50850455872682	Up	0.869000212381863	Aspergillus flavus NRRL3357 hypothetical protein, mRNA	-	-	-	-	gi|238498064|ref|XP_002380267.1|/4.99298e-21/hypothetical protein AFLA_067080 [Aspergillus flavus NRRL3357]
7913194	2703.00	77.5166666666667	36.47	-1.08779633435471	Down	0.82663003079537	Aspergillus flavus NRRL3357 arginine/serine-rich splicing factor, putative, mRNA	K15561|1|3e-23|111|yli:YALI0F23683g|nuclear polyadenylated RNA-binding protein 3	-	GO:0097159//organic cyclic compound binding	-	gi|238484361|ref|XP_002373419.1|/0/arginine/serine-rich splicing factor, putative [Aspergillus flavus NRRL3357]
7922138	1440.00	25.3166666666667	5.18666666666667	-2.28720790440325	Down	0.843023255813954	Aspergillus flavus NRRL3357 amino acid transporter, putative, mRNA	K00606|1|2e-24|114|wic:J056_003735|3-methyl-2-oxobutanoate hydroxymethyltransferase [EC:2.1.2.11];K15015|2|8e-08|59.3|dsq:DICSQDRAFT_158402|solute carrier family 32 (vesicular inhibitory amino acid transporter)	-	-	-	gi|169786079|ref|XP_001827500.1|/0/N amino acid transport system protein [Aspergillus oryzae RIB40]
7922071	1263.00	47.8566666666667	116.713333333333	1.28617756570112	Up	0.854093660401402	Aspergillus flavus NRRL3357 phosphoserine aminotransferase, mRNA	K00831|1|0.0|830|afv:AFLA_105320|phosphoserine aminotransferase [EC:2.6.1.52]	-	GO:0043168//anion binding;GO:0008483//transaminase activity	GO:0006563//L-serine metabolic process	gi|238490334|ref|XP_002376404.1|/0/phosphoserine aminotransferase [Aspergillus flavus NRRL3357]
7916153	2241.00	12.99	50.87	1.96941366341475	Up	0.869106403313157	Aspergillus flavus NRRL3357 serine/threonine protein kinase (YPK1), putative, mRNA	K13303|1|0.0|1185|afv:AFLA_043950|serum/glucocorticoid-regulated kinase 2 [EC:2.7.11.1]	GO:0005933//cellular bud;GO:0044444//cytoplasmic part;GO:0016020//membrane	GO:0032550;GO:0004672//protein kinase activity	GO:0006468//protein phosphorylation;GO:0022607//cellular component assembly;GO:0045332//phospholipid translocation	gi|238493241|ref|XP_002377857.1|/0/serine/threonine protein kinase (YPK1), putative [Aspergillus flavus NRRL3357]
7913244	1311.00	20.2466666666667	80.8533333333333	1.99762284500363	Up	0.885366889667622	Aspergillus flavus NRRL3357 chromatin assembly factor 1 subunit C, putative, mRNA	K10752|1|0.0|847|afv:AFLA_005860|histone-binding protein RBBP4	GO:0043231//intracellular membrane-bounded organelle	GO:0008080//N-acetyltransferase activity	GO:0006259//DNA metabolic process;GO:0033554//cellular response to stress;GO:0016570//histone modification	gi|169776421|ref|XP_001822677.1|/0/histone acetyltransferase type B subunit 2 [Aspergillus oryzae RIB40]
7915925	3018.00	61.61	219.413333333333	1.8324147574891	Up	0.896609854518424	Aspergillus flavus NRRL3357 conserved hypothetical protein, mRNA	K01228|1|3e-09|65.1|tml:GSTUM_00006099001|mannosyl-oligosaccharide glucosidase [EC:3.2.1.106]	GO:0044424	GO:0015926//glucosidase activity	GO:0044723	gi|238496661|ref|XP_002379566.1|/0/conserved hypothetical protein [Aspergillus flavus NRRL3357]
7915479	255.00	0.196666666666667	17.34	6.46220763458115	Up	0.904454709567803	Aspergillus flavus NRRL3357 hypothetical protein, mRNA	-	-	-	-	gi|238497049|ref|XP_002379760.1|/6.95148e-23/hypothetical protein AFLA_137470 [Aspergillus flavus NRRL3357]
7911611	780.00	7.59333333333333	39.6133333333333	2.3831808581273	Up	0.871296591271105	Aspergillus flavus NRRL3357 er lumen protein retaining receptor, putative, mRNA	K10949|1|9e-93|340|afv:AFLA_007230|ER lumen protein retaining receptor	GO:0043231//intracellular membrane-bounded organelle;GO:0031224//intrinsic component of membrane	GO:0005048//signal sequence binding	GO:0035437//maintenance of protein localization in endoplasmic reticulum;GO:0045184//establishment of protein localization	gi|238503375|ref|XP_002382921.1|/5.51395e-92/er lumen protein retaining receptor, putative [Aspergillus flavus NRRL3357]
7912729	1548.00	9.35333333333333	31.1233333333333	1.73444407412914	Up	0.835842094085165	Aspergillus flavus NRRL3357 60S ribosome biogenesis protein Mak11, putative, mRNA	K14830|1|0.0|813|afv:AFLA_112280|protein MAK11	-	-	-	gi|169773707|ref|XP_001821322.1|/0/60S ribosome biogenesis protein Mak11 [Aspergillus oryzae RIB40]
7911856	1617.00	3.64	35.7266666666667	3.29499095979144	Up	0.88689338430498	Aspergillus flavus NRRL3357 conserved lysine-rich protein, putative, mRNA	-	-	-	-	gi|770304330|gb|KJK62322.1|/3.33344e-68/Pleckstrin homology domain protein [Aspergillus parasiticus SU-1]
7909369	1530.00	42.38	16.7033333333333	-1.34324755066375	Down	0.821758521822236	Aspergillus flavus NRRL3357 cytochrome P450, putative, mRNA	K00493|1|1e-89|330|pic:PICST_35590|unspecific monooxygenase [EC:1.14.14.1];K15388|2|4e-80|299|ani:AN8411.2|cytochrome P450 monooxygenase	-	GO:0046914//transition metal ion binding;GO:0004497//monooxygenase activity;GO:0046906//tetrapyrrole binding	GO:0044710	gi|238497245|ref|XP_002379858.1|/0/cytochrome P450, putative [Aspergillus flavus NRRL3357]
7912090	1744.00	43.6566666666667	94.2866666666667	1.11085178998929	Up	0.834527981310396	Aspergillus flavus NRRL3357 AAA family ATPase Rvb2/Reptin, putative, mRNA	K11338|1|0.0|832|afv:AFLA_081040|RuvB-like protein 2 [EC:3.6.4.12]	GO:0000790//nuclear chromatin	GO:0032550;GO:0004003//ATP-dependent DNA helicase activity	GO:0032392//DNA geometric change	gi|317139941|ref|XP_003189217.1|/0/ruvB-like helicase 2 [Aspergillus oryzae RIB40]
7915186	1161.00	19.62	79.9133333333333	2.02611119162184	Up	0.886057130721036	Aspergillus flavus NRRL3357 conserved hypothetical protein, mRNA	K08288|1|3e-118|425|ani:AN5697.2|protein kinase C substrate 80K-H	GO:0043231//intracellular membrane-bounded organelle	-	-	gi|238482025|ref|XP_002372251.1|/0/conserved hypothetical protein [Aspergillus flavus NRRL3357]
7910365	1836.00	30.6133333333333	80.9933333333333	1.40364302148553	Up	0.853257406817458	Aspergillus flavus NRRL3357 signal recognition particle, putative, mRNA	K03107|1|0.0|924|afv:AFLA_028620|signal recognition particle subunit SRP68	-	-	-	gi|83767930|dbj|BAE58069.1|/0/unnamed protein product [Aspergillus oryzae RIB40]
7912340	1116.00	34.66	170.753333333333	2.30057018251537	Up	0.905675905277689	Aspergillus flavus NRRL3357 cysteine synthase (o-acetylserine (thiol)-lyase) (csase), mRNA	K01738|1|0.0|703|afv:AFLA_003920|cysteine synthase A [EC:2.5.1.47]	-	GO:0016835//carbon-oxygen lyase activity	GO:0006563//L-serine metabolic process;GO:0000097//sulfur amino acid biosynthetic process	gi|238502719|ref|XP_002382593.1|/0/cysteine synthase (o-acetylserine (thiol)-lyase) (csase) [Aspergillus flavus NRRL3357]
7918189	1344.00	3.90333333333333	37.6433333333333	3.26961580987049	Up	0.889043750663693	Aspergillus flavus NRRL3357 proline iminopeptidase, mRNA	K01259|1|0.0|741|afm:AFUA_2G05000|proline iminopeptidase [EC:3.4.11.5]	-	GO:0008238//exopeptidase activity	GO:0019538//protein metabolic process	gi|238487574|ref|XP_002375025.1|/0/proline iminopeptidase [Aspergillus flavus NRRL3357]
7914470	690.00	28.9866666666667	8.07333333333333	-1.84415307533298	Down	0.835762450886694	Aspergillus flavus NRRL3357 acid phosphatase, putative, mRNA	K01083|1|8e-79|293|afm:AFUA_3G00310|3-phytase [EC:3.1.3.8]	-	GO:0016791//phosphatase activity	-	gi|238490984|ref|XP_002376729.1|/8.59518e-133/acid phosphatase, putative [Aspergillus flavus NRRL3357]
7910709	1425.00	5.57	35.9133333333333	2.68877033177791	Up	0.872570882446639	Aspergillus flavus NRRL3357 tRNA methyltransferase subunit GCD14, putative, mRNA	K07442|1|0.0|961|afv:AFLA_098340|tRNA (adenine57-N1/adenine58-N1)-methyltransferase [EC:2.1.1.219 2.1.1.220]	GO:0043527//tRNA methyltransferase complex	GO:0016426//tRNA (adenine) methyltransferase activity	GO:0001510//RNA methylation	gi|238504956|ref|XP_002383707.1|/0/tRNA methyltransferase subunit GCD14, putative [Aspergillus flavus NRRL3357]
7911642	1548.00	11.8233333333333	33.9633333333333	1.52234122967684	Up	0.822714240203887	Aspergillus flavus NRRL3357 1,3-beta-glucan biosynthesis protein, putative, mRNA	K00706|1|1e-28|128|pic:PICST_43247|1,3-beta-glucan synthase [EC:2.4.1.34]	-	-	-	gi|768705176|gb|KJJ31956.1|/0/1,3-beta-glucan biosynthesis protein [Aspergillus flavus AF70]
7919287	735.00	60.71	189.74	1.6440177739767	Up	0.888685356270575	Aspergillus flavus NRRL3357 clathrin light chain, mRNA	-	GO:0044425;GO:0044444//cytoplasmic part;GO:0012505//endomembrane system	-	GO:0006810//transport	gi|169771671|ref|XP_001820305.1|/2.37106e-94/clathrin light chain [Aspergillus oryzae RIB40]
7919276	1125.00	14.2366666666667	39.0333333333333	1.45509527274644	Up	0.826205267070192	Aspergillus flavus NRRL3357 conserved hypothetical protein, mRNA	-	-	GO:0042578//phosphoric ester hydrolase activity	GO:0044238//primary metabolic process	gi|83768176|dbj|BAE58315.1|/0/unnamed protein product [Aspergillus oryzae RIB40]
7922012	1545.00	4.56	19.75	2.11474692378709	Up	0.819249761070405	Aspergillus flavus NRRL3357 cytochrome P450 alkane hydroxylase, putative, mRNA	K00493|1|4e-109|395|pic:PICST_35590|unspecific monooxygenase [EC:1.14.14.1];K15388|2|4e-60|233|afv:AFLA_066930|cytochrome P450 monooxygenase	-	GO:0046914//transition metal ion binding;GO:0004497//monooxygenase activity;GO:0046906//tetrapyrrole binding	GO:0044710	gi|914761366|gb|KOC15181.1|/0/serine peptidase, family S28 [Aspergillus flavus AF70]
7910033	519.00	97.2566666666667	249.04	1.356508430695	Up	0.871137304874164	Aspergillus flavus NRRL3357 conserved hypothetical protein, mRNA	K13727|1|8e-38|156|pgu:PGUG_00028|phenolic acid decarboxylase [EC:4.1.1.-]	-	-	-	gi|317149673|ref|XP_001823580.2|/4.82051e-100/phenol acid carboxylase [Aspergillus oryzae RIB40]
7908953	429.00	26.8666666666667	3.01666666666667	-3.15479014144476	Down	0.868150684931507	Aspergillus flavus NRRL3357 hypothetical protein, mRNA	-	-	GO:0046914//transition metal ion binding	-	gi|238507133|ref|XP_002384768.1|/1.50727e-81/hypothetical protein AFLA_120610 [Aspergillus flavus NRRL3357]
7921801	276.00	17.2	3.66333333333333	-2.23117967936139	Down	0.810860677498142	Aspergillus flavus NRRL3357 hypothetical protein, mRNA	-	-	-	-	gi|238502111|ref|XP_002382289.1|/1.73486e-45/hypothetical protein AFLA_000880 [Aspergillus flavus NRRL3357]
7921312	1521.00	35.8	12.7633333333333	-1.48795442802261	Down	0.822992991398535	Aspergillus flavus NRRL3357 cytochrome P450 oxidoreductase, putative, mRNA	K00480|1|1e-57|224|fpu:FPSE_09035|salicylate hydroxylase [EC:1.14.13.1];K07824|2|4e-56|219|nhe:NECHADRAFT_50496|benzoate 4-monooxygenase [EC:1.14.13.12]	-	-	-	gi|391864379|gb|EIT73675.1|/0/cytochrome protein [Aspergillus oryzae 3.042]
7916665	747.00	12.8666666666667	67.98	2.40147201510739	Up	0.890848996495699	Aspergillus flavus NRRL3357 mitochondrial inner membrane protease subunit 1, putative, mRNA	K09647|1|3e-103|374|afv:AFLA_093930|mitochondrial inner membrane protease subunit 1 [EC:3.4.21.-]	GO:0031224//intrinsic component of membrane;GO:0005743//mitochondrial inner membrane	GO:0070011//peptidase activity, acting on L-amino acid peptides	GO:0006626//protein targeting to mitochondrion;GO:0019538//protein metabolic process	gi|169779319|ref|XP_001824124.1|/1.83643e-102/signal peptidase [Aspergillus oryzae RIB40]
7916988	816.00	24.3933333333333	57.9066666666667	1.24724253711481	Up	0.829085696081555	Aspergillus flavus NRRL3357 cell polarity protein (Alp11), putative, mRNA	K17262|1|7e-152|536|afv:AFLA_022530|tubulin-folding cofactor B	-	-	-	gi|770309355|gb|KJK66545.1|/2.0139e-148/CAP-Gly domain protein [Aspergillus parasiticus SU-1]
7917862	1284.00	73.2433333333333	23.8166666666667	-1.62072593965654	Down	0.867832112137623	Aspergillus flavus NRRL3357 RING finger domain protein, putative, mRNA	K14565|1|1e-45|184|tml:GSTUM_00005090001|nucleolar protein 58;K15706|2|4e-07|56.6|cput:CONPUDRAFT_67133|E3 ubiquitin-protein ligase RNF167 [EC:2.3.2.27];K15692|3|1e-06|55.1|gtr:GLOTRDRAFT_77085|E3 ubiquitin-protein ligase RNF13 [EC:2.3.2.27]	-	GO:0046914//transition metal ion binding	-	gi|238486410|ref|XP_002374443.1|/0/RING finger domain protein, putative [Aspergillus flavus NRRL3357]
7917239	1275.00	13.8066666666667	94.6766666666667	2.77764386037378	Up	0.904428161834979	Aspergillus flavus NRRL3357 conserved hypothetical protein, mRNA	K11361|1|2e-55|216|fpu:FPSE_00759|transcription factor SPT20	-	-	-	gi|238483915|ref|XP_002373196.1|/0/conserved hypothetical protein [Aspergillus flavus NRRL3357]
7912353	931.00	42.63	180.546666666667	2.08243082443666	Up	0.90274238080068	Aspergillus flavus NRRL3357 xanthine-guanine phosphoribosyl transferase Xpt1, putative, mRNA	K07101|1|5e-115|414|afv:AFLA_115200|uncharacterized protein	-	GO:0016763//transferase activity, transferring pentosyl groups	GO:0006144//purine nucleobase metabolic process;GO:0032261//purine nucleotide salvage	gi|992076382|ref|XP_015401732.1|/1.65344e-115/hypothetical protein ANOM_009966, partial [Aspergillus nomius NRRL 13137]
7913934	909.00	30.5633333333333	1358.13	5.47367587370334	Up	0.980367951576935	Aspergillus flavus NRRL3357 HLH DNA binding domain protein, putative, mRNA	-	-	-	-	gi|169782848|ref|XP_001825886.1|/5.61287e-137/HLH DNA binding domain protein [Aspergillus oryzae RIB40]
7915386	810.00	410.3	131.836666666667	-1.63792748296397	Down	0.895972708930657	Aspergillus flavus NRRL3357 thioredoxin, putative, mRNA	K07390|1|3e-21|102|mrr:Moror_1114|monothiol glutaredoxin	-	-	-	gi|391866609|gb|EIT75878.1|/5.42023e-138/glutaredoxin-related protein [Aspergillus oryzae 3.042]
7910611	1410.00	0.12	11.3433333333333	6.5626664345227	Up	0.868801104385685	Aspergillus flavus NRRL3357 fatty acid desaturase family protein, mRNA	K00507|1|0.0|945|afv:AFLA_004460|stearoyl-CoA desaturase (Delta-9 desaturase) [EC:1.14.19.1]	GO:0043231//intracellular membrane-bounded organelle;GO:0031224//intrinsic component of membrane	GO:0046906//tetrapyrrole binding;GO:0046914//transition metal ion binding;GO:0016215//acyl-CoA desaturase activity	GO:0006631//fatty acid metabolic process	gi|169776133|ref|XP_001822533.1|/0/acyl-CoA desaturase [Aspergillus oryzae RIB40]
7908881	4554.00	68.9266666666667	153.8	1.15792135074795	Up	0.849301794626739	Aspergillus flavus NRRL3357 sulfite reductase, putative, mRNA	K00381|1|0.0|2872|afv:AFLA_015420|sulfite reductase (NADPH) hemoprotein beta-component [EC:1.8.1.2]	-	GO:0046906//tetrapyrrole binding;GO:0046914//transition metal ion binding;GO:0032553//ribonucleotide binding;GO:0051540;GO:0016668//oxidoreductase activity, acting on a sulfur group of donors, NAD(P) as acceptor	GO:0006790//sulfur compound metabolic process;GO:0071555//cell wall organization;GO:0044710	gi|238488649|ref|XP_002375562.1|/0/sulfite reductase, putative [Aspergillus flavus NRRL3357]
7911646	1062.00	13.47	149.37	3.4710686653249	Up	0.927909631517468	Aspergillus flavus NRRL3357 homoserine kinase, mRNA	K00872|1|0.0|706|afv:AFLA_048290|homoserine kinase [EC:2.7.1.39]	-	GO:0016773//phosphotransferase activity, alcohol group as acceptor;GO:0032550	GO:0006796//phosphate-containing compound metabolic process;GO:0009066	gi|169765259|ref|XP_001817101.1|/0/homoserine kinase [Aspergillus oryzae RIB40]
7919546	2643.00	147.626666666667	54	-1.45092203497738	Down	0.869000212381863	Aspergillus flavus NRRL3357 transmembrane GTPase Fzo1, putative, mRNA	K06030|1|0.0|1570|afv:AFLA_094540|mitofusin [EC:3.6.5.-]	GO:0031224//intrinsic component of membrane;GO:0031966//mitochondrial membrane	GO:0017111//nucleoside-triphosphatase activity;GO:0032550	GO:0009154//purine ribonucleotide catabolic process	gi|238500079|ref|XP_002381274.1|/0/transmembrane GTPase Fzo1, putative [Aspergillus flavus NRRL3357]
7921758	1884.00	205.976666666667	44.98	-2.19512534986505	Down	0.905782096208984	Aspergillus flavus NRRL3357 phosphopentothenoylcysteine decarboxylase, putative, mRNA	K01598|1|6e-12|73.6|yli:YALI0E06413g|phosphopantothenoylcysteine decarboxylase [EC:4.1.1.36]	-	-	-	gi|768706524|gb|KJJ33175.1|/0/putative phosphopentothenoylcysteine decarboxylase [Aspergillus flavus AF70]
7909843	1272.00	549.763333333333	3397.41666666667	2.62755557026836	Up	0.92571944355952	Aspergillus flavus NRRL3357 G-protein complex beta subunit CpcB, mRNA	K14753|1|0.0|653|afv:AFLA_051980|guanine nucleotide-binding protein subunit beta-2-like 1 protein	-	-	-	gi|952550462|dbj|GAQ08430.1|/0/guanine nucleotide-binding protein subunit beta-like protein [Aspergillus lentulus]
7914658	2061.00	26.21	9.14	-1.51985128327035	Down	0.804436126154826	Aspergillus flavus NRRL3357 zinc finger protein, cchc domain containing protein, putative, mRNA	K13291|1|0.0|1354|afv:AFLA_089140|terminal uridylyltransferase [EC:2.7.7.52]	-	-	-	gi|238499001|ref|XP_002380735.1|/0/zinc finger protein, cchc domain containing protein, putative [Aspergillus flavus NRRL3357]
7918733	582.00	625.956666666667	3217.26666666667	2.36170082855814	Up	0.921392163109271	Aspergillus flavus NRRL3357 40S ribosomal protein S9, partial mRNA	K02997|1|3e-95|347|afv:AFLA_101160|small subunit ribosomal protein S9e	GO:0044391//ribosomal subunit	GO:0003723//RNA binding;GO:0005198//structural molecule activity	GO:0010467//gene expression	gi|992074948|ref|XP_015401015.1|/1.85356e-94/40S ribosomal protein S9 [Aspergillus nomius NRRL 13137]
7915450	1407.00	7.45	34.5433333333333	2.21309497486138	Up	0.859257194435595	Aspergillus flavus NRRL3357 trimethyllysine dioxygenase TmlH, putative, mRNA	K00474|1|0.0|919|afv:AFLA_127380|trimethyllysine dioxygenase [EC:1.14.11.8]	-	GO:0046914//transition metal ion binding;GO:0019842//vitamin binding;GO:0016706//oxidoreductase activity, acting on paired donors, with incorporation or reduction of molecular oxygen, 2-oxoglutarate as one donor, and incorporation of one atom each of oxygen into both donors;GO:0016701//oxidoreductase activity, acting on single donors with incorporation of molecular oxygen	GO:0006578//amino-acid betaine biosynthetic process;GO:0044710	gi|238501394|ref|XP_002381931.1|/0/trimethyllysine dioxygenase TmlH, putative [Aspergillus flavus NRRL3357]
7915711	156.00	21.81	5.09	-2.09925220856506	Down	0.826669852394606	Aspergillus flavus NRRL3357 hypothetical protein, mRNA	-	-	-	-	gi|238491548|ref|XP_002377011.1|/4.07513e-23/hypothetical protein AFLA_111420 [Aspergillus flavus NRRL3357]
7917418	948.00	60.19	26.7666666666667	-1.16908632971781	Down	0.824001805245832	Aspergillus flavus NRRL3357 isoflavone reductase family protein, mRNA	-	-	GO:0036094//small molecule binding	-	gi|238506647|ref|XP_002384525.1|/0/isoflavone reductase family protein [Aspergillus flavus NRRL3357]
7909598	606.00	0.856666666666667	22.6133333333333	4.72229590536932	Up	0.895959435064245	Aspergillus flavus NRRL3357 fatty acid repression mutant protein, putative, mRNA	K07078|1|3e-116|417|afv:AFLA_123710|uncharacterized protein	-	GO:0003824//catalytic activity	GO:0044710	gi|238500660|ref|XP_002381564.1|/1.59956e-115/fatty acid repression mutant protein, putative [Aspergillus flavus NRRL3357]
7919834	621.00	113.606666666667	239.143333333333	1.07382807590482	Up	0.848372623977912	Aspergillus flavus NRRL3357 cyanate hydratase, putative, mRNA	K01725|1|1e-75|282|afv:AFLA_003110|cyanate lyase [EC:4.2.1.104]	-	GO:0003676//nucleic acid binding;GO:0016840	GO:0006082//organic acid metabolic process	gi|317376131|sp|B8NQ08.1|CYNS_ASPFN/6.46866e-75/RecName: Full=Cyanate hydratase; Short=Cyanase; AltName: Full=Cyanate hydrolase; AltName: Full=Cyanate lyase
7919962	1563.00	0.186666666666667	9.74333333333333	5.70587919174845	Up	0.842532122756717	Aspergillus flavus NRRL3357 conserved hypothetical protein, mRNA	-	-	-	-	gi|238505752|ref|XP_002384084.1|/0/conserved hypothetical protein [Aspergillus flavus NRRL3357]
7915953	1611.00	10.35	33.56	1.69711194805314	Up	0.83881544016141	Aspergillus flavus NRRL3357 small nucleolar ribonucleoprotein complex subunit, putative, mRNA	K14768|1|0.0|1055|afv:AFLA_135810|U3 small nucleolar RNA-associated protein 7	GO:0030684//preribosome	GO:0097159//organic cyclic compound binding	GO:0000462//maturation of SSU-rRNA from tricistronic rRNA transcript (SSU-rRNA, 5.8S rRNA, LSU-rRNA)	gi|238496717|ref|XP_002379594.1|/0/small nucleolar ribonucleoprotein complex subunit, putative [Aspergillus flavus NRRL3357]
7914765	1035.00	134.086666666667	38.9733333333333	-1.78260655187816	Down	0.888565891472868	Aspergillus flavus NRRL3357 zinc-containing alcohol dehydrogenase, putative, mRNA	K00344|1|2e-101|369|afm:AFUA_3G13610|NADPH2:quinone reductase [EC:1.6.5.5];K01178|2|3e-39|162|abe:ARB_02327|glucoamylase [EC:3.2.1.3];K18980|4|6e-17|89.0|cci:CC1G_13975|2-methylene-furan-3-one reductase [EC:1.3.1.105]	-	GO:0046914//transition metal ion binding;GO:0036094//small molecule binding;GO:0003824//catalytic activity	GO:0044710	gi|238491270|ref|XP_002376872.1|/0/zinc-containing alcohol dehydrogenase, putative [Aspergillus flavus NRRL3357]
7915171	1410.00	2.10666666666667	289.196666666667	7.10094505571316	Up	0.990336625252203	Aspergillus flavus NRRL3357 MFS monosaccharide transporter, putative, mRNA	K08139|1|4e-104|379|erc:Ecym_8060|MFS transporter, SP family, sugar:H+ symporter	GO:0031224//intrinsic component of membrane	GO:0022857//transmembrane transporter activity	GO:0051234//establishment of localization;GO:0044763	gi|238481995|ref|XP_002372236.1|/0/MFS monosaccharide transporter, putative [Aspergillus flavus NRRL3357]
7917317	579.00	1281.79	4216.42666666667	1.71786094318262	Up	0.905808643941807	Aspergillus flavus NRRL3357 60S ribosomal protein L9, partial mRNA	K02940|1|5e-105|380|afv:AFLA_088370|large subunit ribosomal protein L9e	GO:0030529//intracellular ribonucleoprotein complex	GO:0003723//RNA binding;GO:0005198//structural molecule activity	GO:0010467//gene expression	gi|169768074|ref|XP_001818508.1|/2.54358e-104/60S ribosomal protein L9 [Aspergillus oryzae RIB40]
7914653	3558.00	68.93	33.8666666666667	-1.0252660190397	Down	0.81055537857067	Aspergillus flavus NRRL3357 actin cytoskeleton organization and biogenesis protein, putative, mRNA	-	GO:0044424	GO:0016791//phosphatase activity;GO:0000828//inositol hexakisphosphate kinase activity	GO:0043647//inositol phosphate metabolic process	gi|238498991|ref|XP_002380730.1|/0/actin cytoskeleton organization and biogenesis protein, putative [Aspergillus flavus NRRL3357]
7914879	680.00	8.22	39.2833333333333	2.25670705373469	Up	0.866398534565148	Aspergillus flavus NRRL3357 conserved hypothetical protein, mRNA	K09281|1|6e-09|61.2|sce:YGL166W|copper-fist transcription factor	GO:0043231//intracellular membrane-bounded organelle	GO:0046914//transition metal ion binding;GO:0003676//nucleic acid binding;GO:0001071//nucleic acid binding transcription factor activity	GO:0006351//transcription, DNA-templated	gi|238494726|ref|XP_002378599.1|/1.00023e-93/conserved hypothetical protein [Aspergillus flavus NRRL3357]
7921053	261.00	7.76333333333333	38.2666666666667	2.30134009735218	Up	0.866517999362854	Aspergillus flavus NRRL3357 conserved hypothetical protein, mRNA	-	-	-	-	gi|238497900|ref|XP_002380185.1|/3.90048e-42/conserved hypothetical protein [Aspergillus flavus NRRL3357]
7918031	294.00	5158.51333333333	470.483333333333	-3.45473982342949	Down	0.940015397685038	Aspergillus flavus NRRL3357 hypothetical protein, mRNA	-	-	-	-	gi|238506245|ref|XP_002384324.1|/1.07272e-39/hypothetical protein AFLA_116170 [Aspergillus flavus NRRL3357]
7914596	1974.00	9.90666666666667	35.0533333333333	1.82308002607945	Up	0.846222257619199	Aspergillus flavus NRRL3357 nuclear pore complex subunit Nup85, putative, mRNA	K17450|1|6e-73|276|maw:MAC_00341|homoaconitase [EC:4.2.1.-]	-	-	-	gi|914758389|gb|KOC12355.1|/0/nuclear pore complex subunit Nup85 [Aspergillus flavus AF70]
7921460	540.00	28.83	81.77	1.50400080352547	Up	0.858938621641712	Aspergillus flavus NRRL3357 conserved hypothetical protein, mRNA	-	-	-	-	gi|317158720|ref|XP_001827201.2|/1.30787e-93/cupin domain protein [Aspergillus oryzae RIB40]
7909044	1629.00	6.41333333333333	23.98	1.90268536036534	Up	0.823922162047361	Aspergillus flavus NRRL3357 thiamine pyrophosphate enzyme, putative, mRNA	K12261|1|3e-08|60.8|ncs:NCAS_0G03960|2-hydroxyacyl-CoA lyase 1 [EC:4.1.-.-];K01652|2|2e-06|55.1|smp:SMAC_01814|acetolactate synthase I/II/III large subunit [EC:2.2.1.6]	-	GO:0046872//metal ion binding;GO:0019842//vitamin binding	-	gi|914758668|gb|KOC12606.1|/0/acetolactate synthase [Aspergillus flavus AF70]
7920474	969.00	654.733333333333	271.103333333333	-1.27206457844691	Down	0.872225761919932	Aspergillus flavus NRRL3357 peroxisomal membrane protein Pmp47, putative, mRNA	K13354|1|8e-154|543|afv:AFLA_007110|solute carrier family 25 (peroxisomal adenine nucleotide transporter), member 17	-	-	-	gi|169776631|ref|XP_001822782.1|/4.73317e-153/peroxisomal membrane protein Pmp47 [Aspergillus oryzae RIB40]
7917460	321.00	20830.6	33.5133333333333	-9.27975349139621	Down	0.999986726133588	Aspergillus flavus NRRL3357 conserved hypothetical protein, mRNA	-	-	-	-	gi|238506731|ref|XP_002384567.1|/2.41603e-47/conserved hypothetical protein [Aspergillus flavus NRRL3357]
7914300	1347.00	102.78	29.8733333333333	-1.78262942637381	Down	0.883402357438675	Aspergillus flavus NRRL3357 conserved hypothetical protein, mRNA	-	-	-	-	gi|238495260|ref|XP_002378866.1|/0/conserved hypothetical protein [Aspergillus flavus NRRL3357]
7920060	1469.00	25.47	60.25	1.24216228173049	Up	0.83022724859297	Aspergillus flavus NRRL3357 translation regulator GCD7, mRNA	K03754|1|0.0|784|afv:AFLA_021720|translation initiation factor eIF-2B subunit beta	-	-	GO:0008152//metabolic process	gi|238489909|ref|XP_002376192.1|/0/translation regulator GCD7 [Aspergillus flavus NRRL3357]
7918457	1179.00	0.01	7.15666666666667	9.48314397513762	Up	0.823603589253478	Aspergillus flavus NRRL3357 oleate delta-12 desaturase, mRNA	K10256|1|0.0|818|afv:AFLA_122040|omega-6 fatty acid desaturase / acyl-lipid omega-6 desaturase (Delta-12 desaturase) [EC:1.14.19.6 1.14.19.22]	-	-	GO:0044238//primary metabolic process	gi|770310176|gb|KJK67136.1|/0/Fatty acid desaturase [Aspergillus parasiticus SU-1]
7915556	2556.00	3.07333333333333	39.7166666666667	3.6918683906483	Up	0.899782308590846	Aspergillus flavus NRRL3357 class I alpha-mannosidase 1A, mRNA	K01230|1|0.0|1666|afv:AFLA_052760|mannosyl-oligosaccharide alpha-1,2-mannosidase [EC:3.2.1.113]	-	GO:0015924//mannosyl-oligosaccharide mannosidase activity;GO:0046872//metal ion binding	-	gi|238504342|ref|XP_002383402.1|/0/class I alpha-mannosidase 1A [Aspergillus flavus NRRL3357]
7920056	279.00	30.5633333333333	70.6766666666667	1.20943210265305	Up	0.833638632260805	Aspergillus flavus NRRL3357 conserved hypothetical protein, mRNA	K14396|1|5e-45|179|afv:AFLA_021680|polyadenylate-binding protein 2	-	GO:0036094//small molecule binding;GO:0097159//organic cyclic compound binding	-	gi|238489901|ref|XP_002376188.1|/3.26358e-44/conserved hypothetical protein [Aspergillus flavus NRRL3357]
7917482	972.00	10.06	53.1333333333333	2.40098691835115	Up	0.883495274503557	Aspergillus flavus NRRL3357 short-chain dehydrogenase, putative, mRNA	K03686|1|6e-55|214|maw:MAC_01367|molecular chaperone DnaJ;K00218|2|5e-47|188|mgr:MGG_08430|protochlorophyllide reductase [EC:1.3.1.33];K11153|3|2e-39|163|psq:PUNSTDRAFT_55413|retinol dehydrogenase 12 [EC:1.1.1.300];K20367|5|5e-30|132|gtr:GLOTRDRAFT_121678|endoplasmic reticulum-Golgi intermediate compartment protein 3	-	GO:0036094//small molecule binding;GO:0003824//catalytic activity	GO:0044710	gi|169785867|ref|XP_001827394.1|/4.13916e-173/short-chain dehydrogenase/reductase family protein [Aspergillus oryzae RIB40]
7910383	480.00	908.356666666667	3695.34333333333	2.02437762224981	Up	0.914290644578953	Aspergillus flavus NRRL3357 Eukaryotic translation initiation factor eIF-5A, mRNA	K03263|1|2e-72|271|afv:AFLA_028800|translation initiation factor 5A	-	GO:0043021//ribonucleoprotein complex binding;GO:0008135//translation factor activity, RNA binding	GO:0006414//translational elongation;GO:0006415//translational termination;GO:0018205//peptidyl-lysine modification	gi|238486304|ref|XP_002374390.1|/9.7615e-72/Eukaryotic translation initiation factor eIF-5A [Aspergillus flavus NRRL3357]
7909665	657.00	642.61	156.8	-2.03501787208474	Down	0.910932356376765	Aspergillus flavus NRRL3357 hypothetical protein, mRNA	-	-	-	-	gi|238500794|ref|XP_002381631.1|/2.13954e-98/hypothetical protein AFLA_124380 [Aspergillus flavus NRRL3357]
7920418	2298.00	1.80333333333333	12.9433333333333	2.84347120808166	Up	0.803692789635765	Aspergillus flavus NRRL3357 chromatin assembly factor 1 subunit A, putative, mRNA	K10750|1|0.0|731|afv:AFLA_006550|chromatin assembly factor 1 subunit A	-	-	-	gi|238503239|ref|XP_002382853.1|/0/chromatin assembly factor 1 subunit A, putative [Aspergillus flavus NRRL3357]
7920252	618.00	40.9666666666667	343.663333333333	3.06847351865257	Up	0.927524689391526	Aspergillus flavus NRRL3357 conserved hypothetical protein, mRNA	K17788|1|6e-103|373|afv:AFLA_091030|altered inheritance of mitochondria protein 13	-	-	-	gi|169778809|ref|XP_001823869.1|/3.63921e-102/hypothetical protein AOR_1_188094 [Aspergillus oryzae RIB40]
7920506	882.00	45.46	18.9233333333333	-1.26443144326413	Down	0.81862588934905	Aspergillus flavus NRRL3357 mannosylphosphate transferase (Mnn4), putative, mRNA	-	-	GO:0003824//catalytic activity	-	gi|169779697|ref|XP_001824313.1|/8.15201e-162/mannosylphosphate transferase (Mnn4) [Aspergillus oryzae RIB40]
7910328	2667.00	49.7666666666667	19.4766666666667	-1.35343297107686	Down	0.830505999787618	Aspergillus flavus NRRL3357 C6 transcription factor Prf, putative, mRNA	K09241|1|4e-14|81.3|pcs:Pc20g03000|transcriptional regulatory protein GAL4;K09242|3|9e-09|63.5|spaa:SPAPADRAFT_152650|transcriptional regulatory protein LEU3;K09240|5|4e-08|61.2|sce:YMR280C|transcriptional regulatory protein CAT8	GO:0043231//intracellular membrane-bounded organelle	GO:0003676//nucleic acid binding;GO:0046914//transition metal ion binding;GO:0003700//transcription factor activity, sequence-specific DNA binding	GO:0006366//transcription from RNA polymerase II promoter	gi|238486194|ref|XP_002374335.1|/0/C6 transcription factor Prf, putative [Aspergillus flavus NRRL3357]
7915638	1089.00	155.97	343.526666666667	1.13915353325819	Up	0.858274928321121	Aspergillus flavus NRRL3357 cytochrome c peroxidase Ccp1, putative, mRNA	K00428|1|0.0|721|afv:AFLA_110690|cytochrome c peroxidase [EC:1.11.1.5]	-	GO:0016209//antioxidant activity;GO:0046906//tetrapyrrole binding	GO:0044710;GO:0006950//response to stress	gi|169773415|ref|XP_001821176.1|/0/cytochrome c peroxidase [Aspergillus oryzae RIB40]
7919146	741.00	35.03	104.29	1.5739379363015	Up	0.871469151534459	Aspergillus flavus NRRL3357 conserved hypothetical protein, mRNA	-	-	-	-	gi|169768790|ref|XP_001818865.1|/3.31118e-112/hypothetical protein AOR_1_580164 [Aspergillus oryzae RIB40]
7918566	675.00	179.57	27.9966666666667	-2.68121937260575	Down	0.913454390995009	Aspergillus flavus NRRL3357 hypothetical protein, mRNA	-	-	-	-	gi|238495638|ref|XP_002379055.1|/3.48134e-131/hypothetical protein AFLA_063110 [Aspergillus flavus NRRL3357]
7918999	1473.00	5.12666666666667	20.3433333333333	1.98846308711156	Up	0.815320696612509	Aspergillus flavus NRRL3357 cell cycle protein kinase, putative, mRNA	K02214|1|0.0|799|afv:AFLA_103840|cell division control protein 7 [EC:2.7.11.1]	-	GO:0004672//protein kinase activity;GO:0032550	GO:0006464//cellular protein modification process	gi|169779884|ref|XP_001824406.1|/0/serine/threonine protein kinase [Aspergillus oryzae RIB40]
7909477	1059.00	159.496666666667	75.6233333333333	-1.07662292620367	Down	0.843328554741425	Aspergillus flavus NRRL3357 myo-inositol-1(or 4)-monophosphatase, mRNA	K01082|1|0.0|671|afv:AFLA_114790|3'(2'), 5'-bisphosphate nucleotidase [EC:3.1.3.7]	-	-	-	gi|768709328|gb|KJJ35694.1|/0/myo-inositol-1(or 4)-monophosphatase [Aspergillus flavus AF70]
7909470	1806.00	122.816666666667	40.1533333333333	-1.61291468962521	Down	0.879247637251779	Aspergillus flavus NRRL3357 protein kinase activator Bem1, putative, mRNA	K11237|1|0.0|1087|afv:AFLA_114720|bud emergence protein 1	-	-	-	gi|317157832|ref|XP_001826583.2|/0/protein kinase activator Bem1 [Aspergillus oryzae RIB40]
7921959	1338.00	32.52	192.36	2.56440966880068	Up	0.911503132632473	Aspergillus flavus NRRL3357 ribosome associated DnaJ chaperone Zuotin, putative, mRNA	K09522|1|6e-153|541|afv:AFLA_041260|DnaJ homolog subfamily C member 2	GO:0031981//nuclear lumen;GO:0030529//intracellular ribonucleoprotein complex	-	GO:0006448//regulation of translational elongation;GO:0042254//ribosome biogenesis	gi|770302894|gb|KJK61068.1|/1.58915e-150/ZUO1 like protein [Aspergillus parasiticus SU-1]
7912363	1551.00	79.1766666666667	272.783333333333	1.7846082641	Up	0.897286821705426	Aspergillus flavus NRRL3357 mitochondrial outer membrane protein (Sam50), putative, mRNA	K07277|1|0.0|1003|afv:AFLA_115300|outer membrane protein insertion porin family	GO:0016020//membrane	-	-	gi|169784147|ref|XP_001826535.1|/0/outer membrane protein, OMP85 family [Aspergillus oryzae RIB40]
7914694	612.00	0.56	52.83	6.55978677249476	Up	0.961665073802697	Aspergillus flavus NRRL3357 GPI anchored protein, putative, mRNA	-	-	-	-	gi|169784032|ref|XP_001826478.1|/7.05671e-34/GPI anchored protein [Aspergillus oryzae RIB40]
7914563	567.00	21.2966666666667	72.3033333333333	1.76343452102606	Up	0.87419029414888	Aspergillus flavus NRRL3357 U3 small nucleolar ribonucleoprotein subunit (Imp3), putative, mRNA	K14560|1|8e-105|379|afv:AFLA_046700|U3 small nucleolar ribonucleoprotein protein IMP3	GO:0032991//macromolecular complex	GO:0003676//nucleic acid binding	-	gi|238493791|ref|XP_002378132.1|/4.16239e-104/U3 small nucleolar ribonucleoprotein subunit (Imp3), putative [Aspergillus flavus NRRL3357]
7922195	726.00	175.913333333333	54.0433333333333	-1.70267626951583	Down	0.890384411171286	Aspergillus flavus NRRL3357 cytochrome b561, putative, mRNA	-	-	-	-	gi|238483273|ref|XP_002372875.1|/6.497e-97/cytochrome b561, putative [Aspergillus flavus NRRL3357]
7910412	357.00	27.84	90.72	1.7042614290935	Up	0.877960072209833	Aspergillus flavus NRRL3357 conserved hypothetical protein, mRNA	K14301|1|3e-54|209|afv:AFLA_068700|nuclear pore complex protein Nup107	GO:0005635//nuclear envelope	-	GO:0051234//establishment of localization	gi|914757819|gb|KOC11866.1|/2.2644e-53/nuclear pore complex protein [Aspergillus flavus AF70]
7916009	243.00	402.12	1471.3	1.87139344650988	Up	0.908197939895933	Aspergillus flavus NRRL3357 60S ribosomal protein L38, partial mRNA	K02923|1|5e-28|122|afv:AFLA_111980|large subunit ribosomal protein L38e	GO:0030529//intracellular ribonucleoprotein complex	-	-	gi|238491660|ref|XP_002377067.1|/3.59723e-27/60S ribosomal protein L38 [Aspergillus flavus NRRL3357]
7914529	6378.00	10.7666666666667	48.1766666666667	2.161762913068	Up	0.873646065625996	Aspergillus flavus NRRL3357 acetyl-CoA carboxylase, putative, mRNA	K11262|1|0.0|4180|afv:AFLA_046360|acetyl-CoA carboxylase / biotin carboxylase 1 [EC:6.4.1.2 6.3.4.14]	GO:0043231//intracellular membrane-bounded organelle;GO:0031090//organelle membrane	GO:0043169//cation binding;GO:0032550;GO:0016879//ligase activity, forming carbon-nitrogen bonds;GO:0016421//CoA carboxylase activity	GO:0006631//fatty acid metabolic process;GO:0006886//intracellular protein transport	gi|238493723|ref|XP_002378098.1|/0/acetyl-CoA carboxylase, putative [Aspergillus flavus NRRL3357]
7913005	1074.00	4.31333333333333	30.7966666666667	2.83589909003446	Up	0.869597536370394	Aspergillus flavus NRRL3357 threonine aldolase, putative, mRNA	K01620|1|0.0|686|afv:AFLA_077440|threonine aldolase [EC:4.1.2.48]	-	GO:0003824//catalytic activity;GO:0043168//anion binding	GO:0019752//carboxylic acid metabolic process	gi|238482845|ref|XP_002372661.1|/0/threonine aldolase, putative [Aspergillus flavus NRRL3357]
7919832	249.00	1.53666666666667	125.42	6.35081936453715	Up	0.976837103111394	Aspergillus flavus NRRL3357 conserved hypothetical protein, mRNA	-	-	-	-	gi|238502553|ref|XP_002382510.1|/2.32021e-26/conserved hypothetical protein [Aspergillus flavus NRRL3357]
7912461	1380.00	124.513333333333	50.3933333333333	-1.30499544597542	Down	0.856482956355527	Aspergillus flavus NRRL3357 mitochondrial carrier protein, putative, mRNA	K15119|1|0.0|849|afv:AFLA_045770|solute carrier family 25, member 39/40	GO:0031224//intrinsic component of membrane	-	GO:0051234//establishment of localization	gi|238493605|ref|XP_002378039.1|/0/mitochondrial carrier protein, putative [Aspergillus flavus NRRL3357]
7915728	1184.00	6.11	22.9766666666667	1.91092522943819	Up	0.821147923967293	Aspergillus flavus NRRL3357 ubiquitin conjugating enzyme (UbcA), putative, mRNA	K04649|1|3e-122|439|afv:AFLA_057370|ubiquitin-conjugating enzyme (huntingtin interacting protein 2) [EC:2.3.2.23]	-	GO:0016879//ligase activity, forming carbon-nitrogen bonds	-	gi|169777359|ref|XP_001823145.1|/1.6986e-121/ubiquitin conjugating enzyme (UbcA) [Aspergillus oryzae RIB40]
7919871	1689.00	13.6433333333333	36.6566666666667	1.42587943590872	Up	0.820656790910056	Aspergillus flavus NRRL3357 conserved hypothetical protein, mRNA	-	-	-	-	gi|238505208|ref|XP_002383833.1|/0/conserved hypothetical protein [Aspergillus flavus NRRL3357]
7909788	1008.00	129.86	357.333333333333	1.46031338548416	Up	0.88013698630137	Aspergillus flavus NRRL3357 eukaryotic translation initiation factor 3 subunit 2i, putative, mRNA	K03246|1|0.0|679|afv:AFLA_086420|translation initiation factor 3 subunit I	GO:0044424	GO:0008135//translation factor activity, RNA binding	GO:0006412//translation	gi|169767724|ref|XP_001818333.1|/0/eukaryotic translation initiation factor 3 subunit I [Aspergillus oryzae RIB40]
7921950	852.00	1.49333333333333	16.7966666666667	3.49156681891215	Up	0.844337368588723	Aspergillus flavus NRRL3357 conserved hypothetical protein, mRNA	K01749|1|2e-28|126|maw:MAC_07960|hydroxymethylbilane synthase [EC:2.5.1.61]	-	-	-	gi|238501122|ref|XP_002381795.1|/2.56665e-165/conserved hypothetical protein [Aspergillus flavus NRRL3357]
7919986	1053.00	26.9366666666667	5.75333333333333	-2.22710136877859	Down	0.845452373367314	Aspergillus flavus NRRL3357 conserved hypothetical protein, mRNA	K15285|1|0.0|695|afv:AFLA_102370|solute carrier family 35, member E3	GO:0031224//intrinsic component of membrane	-	-	gi|238505807|ref|XP_002384108.1|/0/conserved hypothetical protein [Aspergillus flavus NRRL3357]
7919686	1278.00	34.1966666666667	197.053333333333	2.52665854433969	Up	0.911237655304237	Aspergillus flavus NRRL3357 chorismate synthase, mRNA	K01736|1|0.0|759|afv:AFLA_037230|chorismate synthase [EC:4.2.3.5]	GO:0044424	GO:0016838;GO:0016646//oxidoreductase activity, acting on the CH-NH group of donors, NAD or NADP as acceptor	GO:0008652//cellular amino acid biosynthetic process;GO:0043650	gi|238487986|ref|XP_002375231.1|/0/chorismate synthase [Aspergillus flavus NRRL3357]
7913522	1860.00	28.98	135.723333333333	2.22753926784205	Up	0.900870765636615	Aspergillus flavus NRRL3357 t-complex protein 1, epsilon subunit, putative, mRNA	K09497|1|0.0|1071|afv:AFLA_036170|T-complex protein 1 subunit epsilon	GO:0043234//protein complex;GO:0044424	GO:0005515//protein binding;GO:0032550	GO:0044267//cellular protein metabolic process	gi|238487778|ref|XP_002375127.1|/0/t-complex protein 1, epsilon subunit, putative [Aspergillus flavus NRRL3357]
7915447	1623.00	21.29	142.996666666667	2.74773366245383	Up	0.911104916640119	Aspergillus flavus NRRL3357 N-acetylglucosamine-phosphate mutase, mRNA	K01836|1|0.0|1028|afv:AFLA_127350|phosphoacetylglucosamine mutase [EC:5.4.2.3]	-	GO:0046872//metal ion binding;GO:0016868//intramolecular transferase activity, phosphotransferases	GO:0044238//primary metabolic process	gi|238501388|ref|XP_002381928.1|/0/N-acetylglucosamine-phosphate mutase [Aspergillus flavus NRRL3357]
7909172	1292.00	84.2333333333333	441.42	2.38968883362996	Up	0.916228629075077	Aspergillus flavus NRRL3357 thioredoxin reductase Trr1/Trr2, putative, mRNA	K00384|1|0.0|672|afv:AFLA_051770|thioredoxin reductase (NADPH) [EC:1.8.1.9]	GO:0044424	GO:0016209//antioxidant activity;GO:0003824//catalytic activity;GO:0000166//nucleotide binding	GO:0006801//superoxide metabolic process;GO:0044710	gi|992229100|ref|XP_015411341.1|/0/thioredoxin reductase, partial [Aspergillus nomius NRRL 13137]
7916528	432.00	37.97	14.44	-1.39478925673192	Down	0.820258574917702	Aspergillus flavus NRRL3357 conserved hypothetical protein, mRNA	-	GO:0043231//intracellular membrane-bounded organelle	GO:0003700//transcription factor activity, sequence-specific DNA binding;GO:0046914//transition metal ion binding	GO:0006366//transcription from RNA polymerase II promoter	gi|914753751|gb|KOC07916.1|/1.08211e-63/putative C6 transcription factor [Aspergillus flavus AF70]
7913920	1251.00	119.32	3362.81333333333	4.81676091051752	Up	0.969496654985664	Aspergillus flavus NRRL3357 flavohemoprotein, mRNA	K05916|1|0.0|805|afv:AFLA_040120|nitric oxide dioxygenase [EC:1.14.12.17]	-	GO:0046914//transition metal ion binding;GO:0003824//catalytic activity;GO:0022892//substrate-specific transporter activity;GO:0046906//tetrapyrrole binding	GO:0044710;GO:0015669	gi|238492475|ref|XP_002377474.1|/0/flavohemoprotein [Aspergillus flavus NRRL3357]
7917083	1153.00	575.47	3279.10333333333	2.51048873977368	Up	0.922852288414569	Aspergillus flavus NRRL3357 60S ribosomal protein L8, partial mRNA	K02936|1|3e-146|518|afv:AFLA_033980|large subunit ribosomal protein L7Ae	GO:0032991//macromolecular complex	-	GO:0022613//ribonucleoprotein complex biogenesis	gi|238487340|ref|XP_002374908.1|/1.6222e-145/60S ribosomal protein L8 [Aspergillus flavus NRRL3357]
7920341	2001.00	6.44666666666667	75.8	3.55557255430277	Up	0.916228629075077	Aspergillus flavus NRRL3357 CBS/PB1 domain-containing protein, partial mRNA	-	-	-	-	gi|238501480|ref|XP_002381974.1|/0/CBS/PB1 domain-containing protein [Aspergillus flavus NRRL3357]
7913041	1029.00	16.7033333333333	1.38333333333333	-3.59391529619529	Down	0.847085058935967	Aspergillus flavus NRRL3357 conserved hypothetical protein, mRNA	K00681|1|5e-08|59.3|aor:AOR_1_316174|gamma-glutamyltranspeptidase / glutathione hydrolase [EC:2.3.2.2 3.4.19.13];K17906|2|2e-07|57.0|ppa:PAS_chr1-3_0168|autophagy-related protein 2;K09246|3|7e-07|55.5|erc:Ecym_8159|arginine metabolism regulation protein II;K09245|5|1e-06|54.7|yli:YALI0D20394g|transcriptional activator protein UGA3	GO:0043231//intracellular membrane-bounded organelle	GO:0003700//transcription factor activity, sequence-specific DNA binding;GO:0046914//transition metal ion binding	GO:0006366//transcription from RNA polymerase II promoter	gi|238482917|ref|XP_002372697.1|/0/conserved hypothetical protein [Aspergillus flavus NRRL3357]
7908987	738.00	49.12	108.68	1.1457040048518	Up	0.841284379314007	Aspergillus flavus NRRL3357 glycosyl transferase, putative, mRNA	K05528|1|3e-52|205|tre:TRIREDRAFT_46443|alpha 1,6-mannosyltransferase [EC:2.4.1.232]	-	GO:0003824//catalytic activity	-	gi|238507201|ref|XP_002384802.1|/6.78299e-142/glycosyl transferase, putative [Aspergillus flavus NRRL3357]
7910628	1041.00	12.4333333333333	115.886666666667	3.22042955183106	Up	0.919467452479558	Aspergillus flavus NRRL3357 farnesyl-pyrophosphate synthetase, mRNA	K00787|1|0.0|697|afv:AFLA_004630|farnesyl diphosphate synthase [EC:2.5.1.1 2.5.1.10]	GO:0043231//intracellular membrane-bounded organelle	GO:0003824//catalytic activity	GO:0006720//isoprenoid metabolic process;GO:0008654//phospholipid biosynthetic process	gi|169776171|ref|XP_001822552.1|/0/geranyltranstransferase [Aspergillus oryzae RIB40]
7909505	1418.00	6.97	22.0933333333333	1.66438054063187	Up	0.806865243708187	Aspergillus flavus NRRL3357 actin family protein, mRNA	K11662|1|0.0|937|afv:AFLA_115070|actin-related protein 6	-	-	-	gi|238508751|ref|XP_002385560.1|/0/actin family protein [Aspergillus flavus NRRL3357]
7920069	1014.00	73.6166666666667	17.88	-2.04168569002304	Down	0.884464266751619	Aspergillus flavus NRRL3357 C6 transcription factor, putative, mRNA	-	-	-	-	gi|238489927|ref|XP_002376201.1|/0/C6 transcription factor, putative [Aspergillus flavus NRRL3357]
7914359	1251.00	2018.90666666667	16.0466666666667	-6.97515676561856	Down	0.996668259530636	Aspergillus flavus NRRL3357 conserved hypothetical protein, mRNA	-	-	-	-	gi|238497490|ref|XP_002379980.1|/0/conserved hypothetical protein [Aspergillus flavus NRRL3357]
7909115	2103.00	4.72333333333333	20.2066666666667	2.09695409386631	Up	0.820643517043644	Aspergillus flavus NRRL3357 conserved hypothetical protein, mRNA	-	-	-	-	gi|238504028|ref|XP_002383246.1|/0/conserved hypothetical protein [Aspergillus flavus NRRL3357]
7910003	969.00	33.92	74.6466666666667	1.13794166861222	Up	0.829775937134969	Aspergillus flavus NRRL3357 RNA binding protein, putative, mRNA	K12881|1|5e-124|444|afv:AFLA_062140|THO complex subunit 4	-	-	-	gi|391872287|gb|EIT81421.1|/2.9923e-123/alpha-actinin, sarcomeric [Aspergillus oryzae 3.042]
7920115	1254.00	0.703333333333333	11.6	4.0437724020289	Up	0.825276096421366	Aspergillus flavus NRRL3357 amidohydrolase, putative, mRNA	-	-	-	-	gi|391863352|gb|EIT72663.1|/0/metal-dependent amidase/aminoacylase/carboxypeptidase [Aspergillus oryzae 3.042]
7910543	642.00	15.4033333333333	71.9666666666667	2.22408624874333	Up	0.887570351491983	Aspergillus flavus NRRL3357 FAD dependent sulfhydryl oxidase Erv1, putative, mRNA	K17783|1|4e-114|410|afv:AFLA_085920|mitochondrial FAD-linked sulfhydryl oxidase [EC:1.8.3.2]	-	-	-	gi|317140599|ref|XP_001818284.2|/2.26006e-113/FAD dependent sulfhydryl oxidase Erv1 [Aspergillus oryzae RIB40]
7910890	1836.00	73.9633333333333	14.5433333333333	-2.34645227169347	Down	0.89203037060635	Aspergillus flavus NRRL3357 conserved hypothetical protein, mRNA	-	GO:0043231//intracellular membrane-bounded organelle	GO:0046914//transition metal ion binding;GO:0003676//nucleic acid binding	GO:0010467//gene expression	gi|238504666|ref|XP_002383564.1|/0/conserved hypothetical protein [Aspergillus flavus NRRL3357]
7915208	252.00	21.17	51.6033333333333	1.28544299064697	Up	0.82721408091749	Aspergillus flavus NRRL3357 small nuclear ribonucleoprotein (LSM5), putative, mRNA	K12624|1|2e-42|171|afv:AFLA_073550|U6 snRNA-associated Sm-like protein LSm5	-	-	-	gi|914758819|gb|KOC12744.1|/1.14335e-41/U6 snRNA-associated Sm-like protein [Aspergillus flavus AF70]
7912664	576.00	2.94	58.0033333333333	4.30224775119155	Up	0.927206116597643	Aspergillus flavus NRRL3357 glutathione-dependent formaldehyde-activating enzyme, putative, mRNA	K03396|1|6e-111|399|afv:AFLA_059800|S-(hydroxymethyl)glutathione synthase [EC:4.4.1.22]	-	GO:0046914//transition metal ion binding;GO:0016846//carbon-sulfur lyase activity	GO:0044282	gi|914757475|gb|KOC11567.1|/3.05715e-110/putative alcohol dehydrogenase [Aspergillus flavus AF70]
7911033	1155.00	469.69	61.5733333333333	-2.93133130052058	Down	0.924883189975576	Aspergillus flavus NRRL3357 aryl-alcohol dehydrogenase Aad14, putative, mRNA	K17647|1|1e-28|127|aor:AOR_1_2094|versiconal hemiacetal acetate reductase [EC:1.1.1.353];K15303|3|4e-23|109|ztr:MYCGRDRAFT_70252|aflatoxin B1 aldehyde reductase	-	-	-	gi|238496373|ref|XP_002379422.1|/0/aryl-alcohol dehydrogenase Aad14, putative [Aspergillus flavus NRRL3357]
7918202	333.00	402.79	23.6933333333333	-4.08747478048262	Down	0.949625676967187	Aspergillus flavus NRRL3357 cell wall biogenesis protein, putative, mRNA	-	-	-	-	gi|914756165|gb|KOC10330.1|/8.5034e-45/cell wall biogenesis protein [Aspergillus flavus AF70]
7914764	1836.00	89.0133333333333	13.72	-2.69774097246863	Down	0.902503451205267	Aspergillus flavus NRRL3357 C6 transcription factor, putative, mRNA	K00767|1|1e-47|192|pno:SNOG_12170|nicotinate-nucleotide pyrophosphorylase (carboxylating) [EC:2.4.2.19]	GO:0043231//intracellular membrane-bounded organelle	GO:0003676//nucleic acid binding;GO:0046914//transition metal ion binding;GO:0003700//transcription factor activity, sequence-specific DNA binding	GO:0006366//transcription from RNA polymerase II promoter	gi|238491268|ref|XP_002376871.1|/0/C6 transcription factor, putative [Aspergillus flavus NRRL3357]
7916355	1365.00	1.35	26.5566666666667	4.29804276180877	Up	0.895786874800892	Aspergillus flavus NRRL3357 conserved hypothetical protein, mRNA	K13421|1|5e-20|99.8|pte:PTT_10167|uridine monophosphate synthetase [EC:2.4.2.10 4.1.1.23]	-	GO:0016831//carboxy-lyase activity	GO:0019856//pyrimidine nucleobase biosynthetic process	gi|169767232|ref|XP_001818087.1|/0/hypothetical protein AOR_1_1946174 [Aspergillus oryzae RIB40]
7915258	1278.00	3.54333333333333	23.35	2.72024345378708	Up	0.848571731974089	Aspergillus flavus NRRL3357 sn-1,2-diacylglycerol cholinephosphotransferase, mRNA	K00993|1|0.0|885|afv:AFLA_078980|ethanolaminephosphotransferase [EC:2.7.8.1]	-	GO:0016772//transferase activity, transferring phosphorus-containing groups	GO:0006644//phospholipid metabolic process	gi|238483153|ref|XP_002372815.1|/0/sn-1,2-diacylglycerol cholinephosphotransferase [Aspergillus flavus NRRL3357]
7919152	522.00	31.5933333333333	223.943333333333	2.82544165325359	Up	0.919201975151322	Aspergillus flavus NRRL3357 glycine cleavage system H protein, mRNA	K02437|1|5e-92|336|afv:AFLA_067450|glycine cleavage system H protein	GO:0043234//protein complex	-	GO:0006546//glycine catabolic process	gi|238498138|ref|XP_002380304.1|/2.44497e-91/glycine cleavage system H protein [Aspergillus flavus NRRL3357]
7918672	321.00	0.436666666666667	167.673333333333	8.58490514052232	Up	0.988093341828608	Aspergillus flavus NRRL3357 hydrophobin family protein, mRNA	-	GO:0005618//cell wall	GO:0005198//structural molecule activity	-	gi|238495849|ref|XP_002379160.1|/4.85687e-56/hydrophobin family protein [Aspergillus flavus NRRL3357]
7910491	1563.00	203.686666666667	826.31	2.02033158281021	Up	0.911436763300414	Aspergillus flavus NRRL3357 phosphoglycerate mutase, 2,3-bisphosphoglycerate-independent, mRNA	K15633|1|0.0|1048|afv:AFLA_085400|2,3-bisphosphoglycerate-independent phosphoglycerate mutase [EC:5.4.2.12]	GO:0044424	GO:0016868//intramolecular transferase activity, phosphotransferases;GO:0046914//transition metal ion binding	GO:0006006//glucose metabolic process	gi|770304816|gb|KJK62741.1|/0/phosphoglycerate mutase 23-diphosphoglycerate-independent [Aspergillus parasiticus SU-1]
7915560	5697.00	0.35	31.0466666666667	6.47093964915421	Up	0.940413613677392	Aspergillus flavus NRRL3357 1,3-beta-glucan synthase catalytic subunit FksP, mRNA	K00706|1|0.0|3477|afv:AFLA_052800|1,3-beta-glucan synthase [EC:2.4.1.34]	GO:0043231//intracellular membrane-bounded organelle;GO:0031224//intrinsic component of membrane;GO:0043234//protein complex;GO:0030864//cortical actin cytoskeleton	GO:0035251//UDP-glucosyltransferase activity	GO:0022604//regulation of cell morphogenesis;GO:0003006//developmental process involved in reproduction;GO:0032535//regulation of cellular component size;GO:0006897//endocytosis;GO:0006074//(1->3)-beta-D-glucan metabolic process	gi|169764403|ref|XP_001816673.1|/0/1,3-beta-glucan synthase component FKS1 [Aspergillus oryzae RIB40]
7916191	1005.00	1.55666666666667	96.9966666666667	5.96140321497231	Up	0.968886057130721	Aspergillus flavus NRRL3357 ketoreductase, mRNA	K17741|1|2e-65|249|clu:CLUG_01281|NADPH-dependent methylglyoxal reductase [EC:1.1.1.283]	-	GO:0048037//cofactor binding;GO:0036094//small molecule binding	GO:0008152//metabolic process	gi|238493317|ref|XP_002377895.1|/0/ketoreductase [Aspergillus flavus NRRL3357]
7915371	1488.00	90.1133333333333	35.6266666666667	-1.3387830785342	Down	0.851491982584687	Aspergillus flavus NRRL3357 pH-signaling protein PalC, mRNA	K14650|1|3e-91|336|ure:UREG_01362|transcription initiation factor TFIID subunit 3	-	-	-	gi|238488895|ref|XP_002375685.1|/0/pH-signaling protein PalC [Aspergillus flavus NRRL3357]
7920370	1944.00	52.7766666666667	23.3133333333333	-1.17874493872727	Down	0.818785175745991	Aspergillus flavus NRRL3357 glycerol kinase, putative, mRNA	K00864|1|0.0|1159|afv:AFLA_128100|glycerol kinase [EC:2.7.1.30]	-	GO:0016301//kinase activity	GO:0044238//primary metabolic process;GO:0052646	gi|238501538|ref|XP_002382003.1|/0/glycerol kinase, putative [Aspergillus flavus NRRL3357]
7913085	1539.00	142.406666666667	396.626666666667	1.47776499188486	Up	0.88153074227461	Aspergillus flavus NRRL3357 dihydrolipoamide dehydrogenase, mRNA	K00382|1|0.0|895|afv:AFLA_043110|dihydrolipoamide dehydrogenase [EC:1.8.1.4]	GO:0044424	GO:0016668//oxidoreductase activity, acting on a sulfur group of donors, NAD(P) as acceptor;GO:0000166//nucleotide binding	GO:0044710;GO:0019725//cellular homeostasis	gi|914757561|gb|KOC11639.1|/0/dihydrolipoamide dehydrogenase [Aspergillus flavus AF70]
7910786	3650.00	181.92	485.823333333333	1.41712762267686	Up	0.880375915896782	Aspergillus flavus NRRL3357 Hsp70 chaperone (HscA), putative, mRNA	K03283|1|0.0|1655|afv:AFLA_012200|heat shock 70kDa protein 1/8	-	GO:0016628//oxidoreductase activity, acting on the CH-CH group of donors, NAD or NADP as acceptor;GO:0032550	GO:0044710;GO:0050896//response to stimulus	gi|238508549|ref|XP_002385466.1|/0/Hsp70 chaperone (HscA), putative [Aspergillus flavus NRRL3357]
7912061	963.00	72.8533333333333	165.75	1.18594198231838	Up	0.853283954550281	Aspergillus flavus NRRL3357 ARP2/3 complex 34 kDa subunit, putative, mRNA	K05758|1|1e-172|605|afv:AFLA_080750|actin related protein 2/3 complex, subunit 2	GO:0043232	-	GO:0008064//regulation of actin polymerization or depolymerization	gi|238483505|ref|XP_002372991.1|/7.68478e-172/ARP2/3 complex 34 kDa subunit , putative [Aspergillus flavus NRRL3357]
7918602	468.00	126.95	12.6033333333333	-3.33238314126879	Down	0.923383243071042	Aspergillus flavus NRRL3357 conserved hypothetical protein, mRNA	-	-	-	GO:0006351//transcription, DNA-templated	gi|238495710|ref|XP_002379091.1|/9.96616e-87/conserved hypothetical protein [Aspergillus flavus NRRL3357]
7910921	1431.00	13.21	1.23666666666667	-3.41710187534718	Down	0.821108102368058	Aspergillus flavus NRRL3357 conserved hypothetical protein, mRNA	-	-	-	-	gi|238504729|ref|XP_002383595.1|/0/conserved hypothetical protein [Aspergillus flavus NRRL3357]
7913564	1526.00	197.243333333333	65.7933333333333	-1.58396322716846	Down	0.885260698736328	Aspergillus flavus NRRL3357 membrane protein TMS1, putative, mRNA	-	-	-	-	gi|169774647|ref|XP_001821791.1|/0/membrane protein TMS1 [Aspergillus oryzae RIB40]
7911147	640.00	47.9	194.426666666667	2.02112854485172	Up	0.9016406498885	Aspergillus flavus NRRL3357 NADH-ubiquinone oxidoreductase 21 kDa subunit, putative, mRNA	-	-	-	-	gi|83769355|dbj|BAE59492.1|/1.35048e-113/unnamed protein product [Aspergillus oryzae RIB40]
7919341	1392.00	245.543333333333	552.356666666667	1.16962248919658	Up	0.864221620473612	Aspergillus flavus NRRL3357 homocitrate synthase, mRNA	K01655|1|0.0|910|afv:AFLA_026530|homocitrate synthase [EC:2.3.3.14]	GO:0043231//intracellular membrane-bounded organelle	GO:0046912//transferase activity, transferring acyl groups, acyl groups converted into alkyl on transfer	GO:0009085//lysine biosynthetic process	gi|238485850|ref|XP_002374163.1|/0/homocitrate synthase [Aspergillus flavus NRRL3357]
7922274	1155.00	14.4633333333333	41.4466666666667	1.5188559927207	Up	0.834196134650101	Aspergillus flavus NRRL3357 polysaccharide deacetylase family protein, mRNA	-	-	GO:0016787//hydrolase activity;GO:0036094//small molecule binding	GO:0044238//primary metabolic process	gi|914763476|gb|KOC17285.1|/0/polysaccharide deacetylase family protein [Aspergillus flavus AF70]
7910197	1056.00	15.22	85.57	2.4911367317422	Up	0.897512477434427	Aspergillus flavus NRRL3357 nitrilase, mRNA	K01501|1|0.0|676|afv:AFLA_033490|nitrilase [EC:3.5.5.1]	-	GO:0016787//hydrolase activity	GO:0008152//metabolic process	gi|238487242|ref|XP_002374859.1|/0/nitrilase [Aspergillus flavus NRRL3357]
7916465	1779.00	254.303333333333	96.2566666666667	-1.40159200329816	Down	0.874243389614527	Aspergillus flavus NRRL3357 4-aminobutyrate transaminase GatA, mRNA	K13524|1|0.0|983|afv:AFLA_056670|4-aminobutyrate aminotransferase / (S)-3-amino-2-methylpropionate transaminase [EC:2.6.1.19 2.6.1.22]	-	GO:0043168//anion binding;GO:0008483//transaminase activity	GO:0009063//cellular amino acid catabolic process	gi|238494350|ref|XP_002378411.1|/0/4-aminobutyrate transaminase GatA [Aspergillus flavus NRRL3357]
7919647	1452.00	6.91	27.73	2.00469000065122	Up	0.84050122119571	Aspergillus flavus NRRL3357 phosphomevalonate kinase, mRNA	K00938|1|0.0|878|afv:AFLA_119540|phosphomevalonate kinase [EC:2.7.4.2]	-	GO:0016772//transferase activity, transferring phosphorus-containing groups;GO:0032550	GO:0006796//phosphate-containing compound metabolic process	gi|169785991|ref|XP_001827456.1|/0/phosphomevalonate kinase [Aspergillus oryzae RIB40]
7913154	741.00	2.99666666666667	30.7166666666667	3.35759114500363	Up	0.882234257194436	Aspergillus flavus NRRL3357 palmitoyltransferase with autoacylation activity Pfa4, putative, mRNA	K00645|1|6e-60|231|bze:COCCADRAFT_37372|[acyl-carrier-protein] S-malonyltransferase [EC:2.3.1.39];K15147|5|1e-45|183|pno:SNOG_05223|mediator of RNA polymerase II transcription subunit 5	-	GO:0036094//small molecule binding;GO:0003824//catalytic activity	GO:0044710	gi|238484281|ref|XP_002373379.1|/1.20746e-138/palmitoyltransferase with autoacylation activity Pfa4, putative [Aspergillus flavus NRRL3357]
7910319	874.00	30.83	71.57	1.21502009020956	Up	0.835085483699692	Aspergillus flavus NRRL3357 ubiquitin conjugating enzyme (MmsB), putative, mRNA	K10704|1|2e-69|263|afv:AFLA_028160|ubiquitin-conjugating enzyme E2 variant	-	GO:0016879//ligase activity, forming carbon-nitrogen bonds	-	gi|169771281|ref|XP_001820110.1|/1.03853e-68/ubiquitin-conjugating enzyme spm2 [Aspergillus oryzae RIB40]
7910517	1002.00	24.4566666666667	8.15666666666667	-1.58417618374249	Down	0.808272273547839	Aspergillus flavus NRRL3357 arsenic resistance protein ArsH, mRNA	K11811|1|0.0|677|afv:AFLA_085660|arsenical resistance protein ArsH	-	-	-	gi|238484483|ref|XP_002373480.1|/0/arsenic resistance protein ArsH [Aspergillus flavus NRRL3357]
7917306	1038.00	106.42	248.986666666667	1.22629917884493	Up	0.861965063183604	Aspergillus flavus NRRL3357 eukaryotic translation initiation factor 3 subunit EifCf, putative, mRNA	K03249|1|4e-166|584|afv:AFLA_088260|translation initiation factor 3 subunit F	-	GO:0008135//translation factor activity, RNA binding	GO:0006412//translation	gi|391869964|gb|EIT79153.1|/2.6887e-165/translation initiation factor 3, subunit f [Aspergillus oryzae 3.042]
7921403	1104.00	44.3633333333333	18.2133333333333	-1.2843727866234	Down	0.819422321333758	Aspergillus flavus NRRL3357 transcription factor TFIIH subunit Tfb4, putative, mRNA	K03143|1|0.0|642|afv:AFLA_132860|transcription initiation factor TFIIH subunit 3	-	-	GO:0006281//DNA repair;GO:0006351//transcription, DNA-templated	gi|238496129|ref|XP_002379300.1|/0/transcription factor TFIIH subunit Tfb4, putative [Aspergillus flavus NRRL3357]
7920728	3336.00	7.6	23.1033333333333	1.60402969405622	Up	0.804874163746416	Aspergillus flavus NRRL3357 integral membrane channel protein, putative, mRNA	K14950|1|3e-14|82.0|mbe:MBM_00689|cation-transporting ATPase 13A1 [EC:3.6.3.-]	-	-	-	gi|238491060|ref|XP_002376767.1|/0/integral membrane channel protein, putative [Aspergillus flavus NRRL3357]
7921209	486.00	15.14	93.1033333333333	2.62046761549353	Up	0.902702559201444	Aspergillus flavus NRRL3357 conserved hypothetical protein, mRNA	K09780|1|2e-80|298|afv:AFLA_113090|uncharacterized protein	-	-	-	gi|238491882|ref|XP_002377178.1|/7.82964e-80/conserved hypothetical protein [Aspergillus flavus NRRL3357]
7916801	678.00	13.2	62.84	2.25114525104838	Up	0.884371349686737	Aspergillus flavus NRRL3357 HD family hydrolase, putative, mRNA	K07023|1|1e-128|459|afv:AFLA_134550|putative hydrolases of HD superfamily	-	GO:0042578//phosphoric ester hydrolase activity;GO:0043169//cation binding	-	gi|317147161|ref|XP_001821924.2|/6.20722e-128/HD family hydrolase [Aspergillus oryzae RIB40]
7922143	1404.00	177.013333333333	5.24666666666667	-5.07631308857081	Down	0.962222576191993	Aspergillus flavus NRRL3357 amino acid transporter (Mtr), putative, mRNA	K00606|1|6e-32|139|wic:J056_003735|3-methyl-2-oxobutanoate hydroxymethyltransferase [EC:2.1.2.11];K15015|2|3e-11|70.5|scm:SCHCODRAFT_73648|solute carrier family 32 (vesicular inhibitory amino acid transporter);K14209|3|1e-09|65.1|cthr:CTHT_0047470|solute carrier family 36 (proton-coupled amino acid transporter)	GO:0031224//intrinsic component of membrane	-	-	gi|238507023|ref|XP_002384713.1|/0/amino acid transporter (Mtr), putative [Aspergillus flavus NRRL3357]
7910222	1707.00	54.2833333333333	23.88	-1.1847064772973	Down	0.820298396516937	Aspergillus flavus NRRL3357 CECR1 family adenosine deaminase, putative, mRNA	K19572|1|0.0|1131|afv:AFLA_033740|adenosine deaminase CECR1 [EC:3.5.4.4]	-	-	-	gi|169770311|ref|XP_001819625.1|/0/adenosine deaminase family protein [Aspergillus oryzae RIB40]
7916232	447.00	666.83	3143.60666666667	2.23702980019575	Up	0.918073696506318	Aspergillus flavus NRRL3357 40S ribosomal protein S19, partial mRNA	K02966|1|2e-76|284|afv:AFLA_050650|small subunit ribosomal protein S19e	GO:0030529//intracellular ribonucleoprotein complex	GO:0005198//structural molecule activity	GO:0010467//gene expression	gi|169764811|ref|XP_001816877.1|/9.3008e-76/40S ribosomal protein S19 [Aspergillus oryzae RIB40]
7920311	636.00	2.91	28.11	3.27199239547206	Up	0.874734522671764	Aspergillus flavus NRRL3357 conserved hypothetical protein, mRNA	K00287|1|7e-13|74.3|kla:KLLA0C07018g|dihydrofolate reductase [EC:1.5.1.3]	-	-	-	gi|914754828|gb|KOC08993.1|/7.09051e-120/hypothetical protein AFLA70_113g002361 [Aspergillus flavus AF70]
7910954	1308.00	58.8333333333333	25.2566666666667	-1.21996953049272	Down	0.827386641180843	Aspergillus flavus NRRL3357 conserved hypothetical protein, mRNA	K06654|1|1e-10|68.6|cal:CaO19.13178|phosphate system cyclin PHO80	-	GO:0019900//kinase binding	GO:0051726//regulation of cell cycle	gi|238504798|ref|XP_002383628.1|/0/conserved hypothetical protein [Aspergillus flavus NRRL3357]
7911232	882.00	46.5433333333333	5.95	-2.96761296362304	Down	0.889295954125518	Aspergillus flavus NRRL3357 conserved hypothetical protein, mRNA	-	-	GO:0003677//DNA binding;GO:0001071//nucleic acid binding transcription factor activity	GO:0006351//transcription, DNA-templated	gi|238507491|ref|XP_002384947.1|/8.43601e-159/conserved hypothetical protein [Aspergillus flavus NRRL3357]
7912457	219.00	344.496666666667	1488.69666666667	2.1114878950528	Up	0.915764043750664	Aspergillus flavus NRRL3357 Mitochondrial ATP synthase epsilon chain domain-containing protein, mRNA	K02135|1|3e-29|127|afv:AFLA_045730|F-type H+-transporting ATPase subunit epsilon	GO:0005753//mitochondrial proton-transporting ATP synthase complex	GO:0019829//cation-transporting ATPase activity	GO:0006754//ATP biosynthetic process	gi|238493597|ref|XP_002378035.1|/1.94488e-28/Mitochondrial ATP synthase epsilon chain domain-containing protein [Aspergillus flavus NRRL3357]
7911347	372.00	97.9066666666667	274.96	1.48974275245858	Up	0.878849421259424	Aspergillus flavus NRRL3357 NADH-ubiquinone oxidoreductase B14 subunit, putative, mRNA	K03950|1|2e-67|253|afv:AFLA_055400|NADH dehydrogenase (ubiquinone) 1 alpha subcomplex subunit 6	-	-	-	gi|317148863|ref|XP_003190248.1|/1.34904e-66/NADH-ubiquinone oxidoreductase subunit [Aspergillus oryzae RIB40]
7914742	474.00	461.49	2066.01	2.16247594557376	Up	0.916945417861315	Aspergillus flavus NRRL3357 60S ribosomal protein L28, mRNA	K02903|1|2e-75|281|afv:AFLA_054760|large subunit ribosomal protein L28e	GO:0030529//intracellular ribonucleoprotein complex	GO:0005198//structural molecule activity	GO:0010467//gene expression	gi|169776889|ref|XP_001822910.1|/8.96123e-75/60S ribosomal protein L28e [Aspergillus oryzae RIB40]
7916808	1867.00	211.423333333333	64.5433333333333	-1.71179461310867	Down	0.892972815121589	Aspergillus flavus NRRL3357 mitochondrial DnaJ chaperone (Mdj1), putative, mRNA	K03686|1|0.0|779|afv:AFLA_134620|molecular chaperone DnaJ	-	GO:0005515//protein binding;GO:0043167//ion binding	-	gi|238496479|ref|XP_002379475.1|/0/mitochondrial DnaJ chaperone (Mdj1), putative [Aspergillus flavus NRRL3357]
7913545	3792.00	54.63	129.403333333333	1.24410945240855	Up	0.852474248699161	Aspergillus flavus NRRL3357 protein transport protein (SEC31), putative, mRNA	K14005|1|0.0|2005|afv:AFLA_135890|protein transport protein SEC31	GO:0030134//ER to Golgi transport vesicle;GO:0031090//organelle membrane	-	GO:0045184//establishment of protein localization;GO:0006810//transport	gi|238496733|ref|XP_002379602.1|/0/protein transport protein (SEC31), putative [Aspergillus flavus NRRL3357]
7920281	2937.00	48.3166666666667	21.22	-1.18709627131284	Down	0.815625995539981	Aspergillus flavus NRRL3357 DNA repair protein RAD1, putative, mRNA	K10848|1|0.0|1784|afv:AFLA_091320|DNA excision repair protein ERCC-4 [EC:3.1.-.-]	-	GO:0003676//nucleic acid binding;GO:0004518//nuclease activity	GO:0006259//DNA metabolic process	gi|238499435|ref|XP_002380952.1|/0/DNA repair protein RAD1, putative [Aspergillus flavus NRRL3357]
7919733	657.00	183.713333333333	86.1466666666667	-1.0925894570645	Down	0.847085058935967	Aspergillus flavus NRRL3357 DnaJ chaperone (Caj1), putative, mRNA	K17497|1|4e-56|218|ani:AN5772.2|phosphomannomutase [EC:5.4.2.8];K17867|2|7e-48|190|bfu:BC1G_08256|diphthamide biosynthesis protein 4;K09503|3|2e-12|73.2|pan:PODANSg5734|DnaJ homolog subfamily A member 2;K09529|4|2e-12|72.8|nfi:NFIA_088390|DnaJ homolog subfamily C member 9	-	-	-	gi|317143148|ref|XP_001819272.2|/4.18526e-86/dnaJ chaperone (Caj1) [Aspergillus oryzae RIB40]
7917138	2115.00	8.02	56.4466666666667	2.81521424654895	Up	0.894618774556653	Aspergillus flavus NRRL3357 translation initiation factor eif-2b epsilon subunit, putative, mRNA	K03240|1|0.0|1188|afv:AFLA_034530|translation initiation factor eIF-2B subunit epsilon	-	-	-	gi|169770167|ref|XP_001819553.1|/0/translation initiation factor eif-2b epsilon subunit [Aspergillus oryzae RIB40]
7921023	480.00	10995.1766666667	1844.34666666667	-2.57568902721663	Down	0.925440692364872	Aspergillus flavus NRRL3357 hypothetical protein, mRNA	-	-	-	-	gi|238508036|ref|XP_002385219.1|/1.3748e-41/hypothetical protein AFLA_009740 [Aspergillus flavus NRRL3357]
7919421	576.00	0.76	12.65	4.05699415613809	Up	0.834023574386747	Aspergillus flavus NRRL3357 conserved hypothetical protein, mRNA	-	-	-	-	gi|238486654|ref|XP_002374565.1|/1.52077e-101/conserved hypothetical protein [Aspergillus flavus NRRL3357]
7912948	1548.00	43.47	591.653333333333	3.76666010625102	Up	0.943254221089519	Aspergillus flavus NRRL3357 ATP sulphurylase, mRNA	K00958|1|0.0|958|afv:AFLA_100670|sulfate adenylyltransferase [EC:2.7.7.4]	-	GO:0016301//kinase activity;GO:0032550;GO:0004779//sulfate adenylyltransferase activity	GO:0006790//sulfur compound metabolic process	gi|238505420|ref|XP_002383939.1|/0/ATP sulphurylase [Aspergillus flavus NRRL3357]
7922155	1542.00	6.79666666666667	34.91	2.36074108225731	Up	0.86458001486673	Aspergillus flavus NRRL3357 pheromone processing carboxypeptidase (Sxa2), putative, mRNA	K01288|1|0.0|1066|afv:AFLA_120180|carboxypeptidase D [EC:3.4.16.6]	-	GO:0004180//carboxypeptidase activity	GO:0019538//protein metabolic process	gi|238507047|ref|XP_002384725.1|/0/pheromone processing carboxypeptidase (Sxa2), putative [Aspergillus flavus NRRL3357]
7918316	600.00	170.563333333333	21.8966666666667	-2.9615243682541	Down	0.917210895189551	Aspergillus flavus NRRL3357 conserved hypothetical protein, mRNA	-	-	-	-	gi|238499537|ref|XP_002381003.1|/4.94533e-101/conserved hypothetical protein [Aspergillus flavus NRRL3357]
7916921	2508.00	11.7166666666667	31.9966666666667	1.44935942797489	Up	0.81363491557821	Aspergillus flavus NRRL3357 cell differentiation and development protein Fsr1/Pro11, mRNA	K17608|1|0.0|1400|afv:AFLA_024890|striatin 1/3/4	-	-	-	gi|238485524|ref|XP_002374000.1|/0/cell differentiation and development protein Fsr1/Pro11 [Aspergillus flavus NRRL3357]
7910972	1113.00	58.2166666666667	26.75	-1.1218933453852	Down	0.817922374429224	Aspergillus flavus NRRL3357 SNARE complex subunit (Vam7), putative, mRNA	K08502|1|1e-178|626|afv:AFLA_133470|regulator of vacuolar morphogenesis	-	-	-	gi|83769896|dbj|BAE60031.1|/1.6972e-176/unnamed protein product [Aspergillus oryzae RIB40]
7914839	1596.00	51.11	1700.63	5.0563198915666	Up	0.97350536264203	Aspergillus flavus NRRL3357 myo-inositol-phosphate synthase, putative, mRNA	K01858|1|0.0|1023|afv:AFLA_058150|myo-inositol-1-phosphate synthase [EC:5.5.1.4]	-	GO:0016872//intramolecular lyase activity;GO:0036094//small molecule binding	GO:0006644//phospholipid metabolic process;GO:0006020//inositol metabolic process	gi|770306497|gb|KJK64214.1|/0/Myo-inositol-1-phosphate synthase [Aspergillus parasiticus SU-1]
7916377	2049.00	8.38	33.8033333333333	2.01214336807244	Up	0.852301688435808	Aspergillus flavus NRRL3357 C6 finger domain protein, putative, mRNA	-	-	-	GO:0006351//transcription, DNA-templated	gi|317136728|ref|XP_003189976.1|/0/Zn(II)2Cys6 transcription factor [Aspergillus oryzae RIB40]
7912071	1608.00	21.2966666666667	56.2066666666667	1.40011361958696	Up	0.840448125730063	Aspergillus flavus NRRL3357 rRNA processing protein Pwp1, putative, mRNA	K14791|1|0.0|886|afv:AFLA_080850|periodic tryptophan protein 1	-	-	-	gi|238483525|ref|XP_002373001.1|/0/rRNA processing protein Pwp1, putative [Aspergillus flavus NRRL3357]
7921813	1776.00	0.0966666666666667	7.36	6.2505434616506	Up	0.816462249123925	Aspergillus flavus NRRL3357 conserved hypothetical protein, mRNA	-	-	-	-	gi|992231486|ref|XP_015412166.1|/0/hypothetical protein ANOM_000310 [Aspergillus nomius NRRL 13137]
7910443	1173.00	90.07	315.736666666667	1.80960324476745	Up	0.899569926728257	Aspergillus flavus NRRL3357 S-adenosylmethionine synthetase, mRNA	K00789|1|0.0|741|afv:AFLA_069010|S-adenosylmethionine synthetase [EC:2.5.1.6]	-	GO:0043169//cation binding;GO:0032550;GO:0016765//transferase activity, transferring alkyl or aryl (other than methyl) groups	GO:0009108//coenzyme biosynthetic process	gi|145239481|ref|XP_001392387.1|/0/S-adenosylmethionine synthase [Aspergillus niger CBS 513.88]
7912842	312.00	1.48333333333333	12.44	3.068071744998	Up	0.806573218647127	Aspergillus flavus NRRL3357 hypothetical protein, mRNA	-	-	-	-	gi|770311220|gb|KJK68056.1|/4.45814e-33/Major Facilitator Superfamily protein [Aspergillus parasiticus SU-1]
7921355	729.00	4.88	36	2.88304385365415	Up	0.877561856217479	Aspergillus flavus NRRL3357 conserved hypothetical protein, mRNA	K01488|1|4e-29|128|tmn:UCRPA7_4714|adenosine deaminase [EC:3.5.4.4];K01104|2|5e-27|121|mbe:MBM_06792|protein-tyrosine phosphatase [EC:3.1.3.48]	-	-	-	gi|169784474|ref|XP_001826698.1|/2.38427e-131/hypothetical protein AOR_1_162034 [Aspergillus oryzae RIB40]
7914662	2100.00	10.5933333333333	33.2066666666667	1.64831628632407	Up	0.835125305298927	Aspergillus flavus NRRL3357 N2,N2-dimethylguanosine tRNA methyltransferase, mRNA	K00555|1|0.0|1371|afv:AFLA_089180|tRNA (guanine26-N2/guanine27-N2)-dimethyltransferase [EC:2.1.1.215 2.1.1.216]	-	GO:0003676//nucleic acid binding;GO:0008170//N-methyltransferase activity	GO:0006399//tRNA metabolic process	gi|238499009|ref|XP_002380739.1|/0/N2,N2-dimethylguanosine tRNA methyltransferase [Aspergillus flavus NRRL3357]
7913727	1116.00	4.44333333333333	28.1533333333333	2.66359146671233	Up	0.859535945630243	Aspergillus flavus NRRL3357 uracil DNA N-glycosylase Ung1, putative, mRNA	K03648|1|0.0|684|afv:AFLA_130300|uracil-DNA glycosylase [EC:3.2.2.27]	-	GO:0019104//DNA N-glycosylase activity	GO:0006281//DNA repair	gi|317142970|ref|XP_001819223.2|/0/uracil-DNA glycosylase [Aspergillus oryzae RIB40]
7915904	1458.00	0.0633333333333333	7.16666666666667	6.82219343103324	Up	0.818971009875757	Aspergillus flavus NRRL3357 MFS multidrug transporter, putative, mRNA	K08157|1|0.0|913|afv:AFLA_135320|MFS transporter, DHA1 family, multidrug resistance protein	GO:0031224//intrinsic component of membrane	-	GO:0044763	gi|238496619|ref|XP_002379545.1|/0/MFS multidrug transporter, putative [Aspergillus flavus NRRL3357]
7916956	981.00	80.46	33.7933333333333	-1.25153307475731	Down	0.84131092704683	Aspergillus flavus NRRL3357 conserved hypothetical protein, mRNA	-	-	-	-	gi|238490007|ref|XP_002376241.1|/2.01704e-58/conserved hypothetical protein [Aspergillus flavus NRRL3357]
7918799	1642.00	287.146666666667	720.32	1.32685014756499	Up	0.876725602633535	Aspergillus flavus NRRL3357 mitochondrial processing peptidase beta subunit, putative, mRNA	K17732|1|0.0|910|afv:AFLA_017010|mitochondrial-processing peptidase subunit beta [EC:3.4.24.64]	-	GO:0004175//endopeptidase activity;GO:0043169//cation binding	GO:0019538//protein metabolic process	gi|770308842|gb|KJK66090.1|/0/PqqL [Aspergillus parasiticus SU-1]
7912078	1347.00	3.63333333333333	275.25	6.24330502439596	Up	0.983580227248593	Aspergillus flavus NRRL3357 tubulin alpha-1 subunit, mRNA	K07374|1|0.0|893|afv:AFLA_080920|tubulin alpha	GO:0032991//macromolecular complex;GO:0015630//microtubule cytoskeleton	GO:0017111//nucleoside-triphosphatase activity;GO:0032550;GO:0005198//structural molecule activity	GO:0009154//purine ribonucleotide catabolic process;GO:0044763;GO:0043623//cellular protein complex assembly	gi|145229359|ref|XP_001388988.1|/0/tubulin alpha-1 chain [Aspergillus niger CBS 513.88]
7920274	480.00	1099.61666666667	3260.31	1.56800846796104	Up	0.896251460125305	Aspergillus flavus NRRL3357 60S ribosomal protein L24, partial mRNA	K02896|1|8e-55|212|afv:AFLA_091250|large subunit ribosomal protein L24e	-	-	-	gi|169778847|ref|XP_001823888.1|/4.12025e-54/60S ribosomal protein L24 [Aspergillus oryzae RIB40]
7917545	912.00	93.34	36.09	-1.37089632406691	Down	0.854770627588404	Aspergillus flavus NRRL3357 carboxyphosphonoenolpyruvate phosphonomutase, putative, mRNA	K03417|1|8e-129|460|afm:AFUA_2G03820|methylisocitrate lyase [EC:4.1.3.30];K01637|5|2e-14|80.5|bcom:BAUCODRAFT_126127|isocitrate lyase [EC:4.1.3.1]	-	GO:0003824//catalytic activity	-	gi|391870549|gb|EIT79729.1|/5.27162e-143/PEP phosphonomutase [Aspergillus oryzae 3.042]
7916830	1383.00	119.466666666667	32.2566666666667	-1.88893887031355	Down	0.889070298396517	Aspergillus flavus NRRL3357 phosphoinositide phosphatase Pten/Tep1, putative, mRNA	K01104|1|1e-133|476|afm:AFUA_2G11990|protein-tyrosine phosphatase [EC:3.1.3.48]	-	GO:0004721//phosphoprotein phosphatase activity	GO:0006470//protein dephosphorylation	gi|914759258|gb|KOC13113.1|/0/putative phosphoinositide phosphatase Pten/Tep1 [Aspergillus flavus AF70]
7915271	1242.00	250.316666666667	72.9	-1.77976363255535	Down	0.89650366358713	Aspergillus flavus NRRL3357 conserved hypothetical protein, mRNA	K00859|1|4e-46|186|ani:AN8047.2|dephospho-CoA kinase [EC:2.7.1.24]	-	-	-	gi|770303981|gb|KJK62031.1|/0/Protein of unknown function DUF3431 [Aspergillus parasiticus SU-1]
7910763	1632.00	55.43	22.6133333333333	-1.29349333844493	Down	0.830851120314325	Aspergillus flavus NRRL3357 MFS transporter, putative, mRNA	-	GO:0016020//membrane	-	-	gi|391864308|gb|EIT73604.1|/0/permease of the major facilitator superfamily [Aspergillus oryzae 3.042]
7916540	1044.00	54.7933333333333	173.246666666667	1.66075531733896	Up	0.888565891472868	Aspergillus flavus NRRL3357 electron transfer flavoprotein alpha subunit, putative, mRNA	K03522|1|1e-179|629|afv:AFLA_076450|electron transfer flavoprotein alpha subunit	-	-	-	gi|914753739|gb|KOC07904.1|/3.65087e-178/electron transfer flavoprotein [Aspergillus flavus AF70]
7920949	420.00	115	22.49	-2.35427829494128	Down	0.901534458957205	Aspergillus flavus NRRL3357 conserved hypothetical protein, mRNA	-	-	-	-	gi|238500606|ref|XP_002381537.1|/2.3468e-79/conserved hypothetical protein [Aspergillus flavus NRRL3357]
7911495	888.00	14.6333333333333	130.746666666667	3.15944382186296	Up	0.918100244239142	Aspergillus flavus NRRL3357 Coatomer subunit epsilon, putative, mRNA	K17268|1|2e-143|508|afv:AFLA_018160|coatomer subunit epsilon	GO:0030120//vesicle coat	-	GO:0048193//Golgi vesicle transport	gi|238489197|ref|XP_002375836.1|/1.1204e-142/Coatomer subunit epsilon, putative [Aspergillus flavus NRRL3357]
7913639	552.00	8.77	70.98	3.01676382661621	Up	0.905636083678454	Aspergillus flavus NRRL3357 mitochondrial 54S ribosomal protein YmL41, partial mRNA	K02892|1|9e-105|379|afv:AFLA_092740|large subunit ribosomal protein L23	-	-	-	gi|238499719|ref|XP_002381094.1|/5.02441e-104/mitochondrial 54S ribosomal protein YmL41 [Aspergillus flavus NRRL3357]
7915269	360.00	38.5066666666667	3.77666666666667	-3.34992288106666	Down	0.892840076457471	Aspergillus flavus NRRL3357 conserved hypothetical protein, mRNA	K14950|1|5e-15|79.7|ani:AN3146.2|cation-transporting ATPase 13A1 [EC:3.6.3.-];K01613|2|3e-09|55.1|ani:AN9039.2|phosphatidylserine decarboxylase [EC:4.1.1.65]	-	-	-	gi|238483175|ref|XP_002372826.1|/3.48408e-54/conserved hypothetical protein [Aspergillus flavus NRRL3357]
7913288	462.00	224.58	1728.48	2.94420255129032	Up	0.92960868641818	Aspergillus flavus NRRL3357 nucleoside diphosphate kinase, mRNA	K00940|1|1e-85|314|afv:AFLA_006300|nucleoside-diphosphate kinase [EC:2.7.4.6]	GO:0005740//mitochondrial envelope	GO:0032550;GO:0016776//phosphotransferase activity, phosphate group as acceptor	GO:0009209;GO:0009152//purine ribonucleotide biosynthetic process;GO:0009132//nucleoside diphosphate metabolic process	gi|169776487|ref|XP_001822710.1|/6.75616e-85/nucleoside diphosphate kinase [Aspergillus oryzae RIB40]
7910404	1362.00	4.27	140.52	5.04039560160188	Up	0.959753637039397	Aspergillus flavus NRRL3357 tubulin beta, putative, mRNA	K07375|1|0.0|889|afv:AFLA_068620|tubulin beta	GO:0032991//macromolecular complex;GO:0015630//microtubule cytoskeleton	GO:0017111//nucleoside-triphosphatase activity;GO:0032550;GO:0005198//structural molecule activity	GO:0009154//purine ribonucleotide catabolic process;GO:0044763;GO:0043623//cellular protein complex assembly	gi|238498372|ref|XP_002380421.1|/0/tubulin beta, putative [Aspergillus flavus NRRL3357]
7918856	1644.00	72.6366666666667	24.1233333333333	-1.59026872725693	Down	0.865363172985027	Aspergillus flavus NRRL3357 conserved hypothetical protein, mRNA	K17815|1|0.0|1094|afv:AFLA_017580|exonuclease V [EC:3.1.-.-]	-	-	-	gi|914757697|gb|KOC11760.1|/0/hypothetical protein AFLA70_72g002841 [Aspergillus flavus AF70]
7920738	1203.00	37.1233333333333	0.753333333333333	-5.62289407997346	Down	0.938130508654561	Aspergillus flavus NRRL3357 high-affinity glucose transporter, putative, mRNA	K08139|1|3e-60|233|dha:DEHA2C11374g|MFS transporter, SP family, sugar:H+ symporter	GO:0031224//intrinsic component of membrane	GO:0022857//transmembrane transporter activity	GO:0044765//single-organism transport;GO:0044763	gi|238491080|ref|XP_002376777.1|/0/high-affinity glucose transporter, putative [Aspergillus flavus NRRL3357]
7910529	1203.00	40.2366666666667	17.65	-1.18884260915544	Down	0.805086545609005	Aspergillus flavus NRRL3357 RING finger domain protein, mRNA	K10631|1|2e-22|107|fme:FOMMEDRAFT_22997|E3 ubiquitin-protein ligase Topors [EC:2.3.2.27]	-	GO:0046914//transition metal ion binding	-	gi|770304799|gb|KJK62727.1|/0/Zinc finger C3HC4 type RING finger [Aspergillus parasiticus SU-1]
7918389	300.00	19.31	791.16	5.35654941779235	Up	0.976863650844218	Aspergillus flavus NRRL3357 conserved hypothetical protein, mRNA	-	-	-	-	gi|238507283|ref|XP_002384843.1|/1.26362e-32/conserved hypothetical protein [Aspergillus flavus NRRL3357]
7915090	900.00	512.476666666667	2008.94666666667	1.97088103948413	Up	0.911662419029415	Aspergillus flavus NRRL3357 40S ribosomal protein S0, partial mRNA	K02998|1|7e-144|510|afv:AFLA_020510|small subunit ribosomal protein SAe	GO:0044391//ribosomal subunit	GO:0005198//structural molecule activity	GO:0010467//gene expression	gi|169763710|ref|XP_001727755.1|/3.94355e-143/40S ribosomal protein S0 [Aspergillus oryzae RIB40]
7913302	1377.00	1162.87333333333	10.36	-6.81052614570748	Down	0.995208134225337	Aspergillus flavus NRRL3357 class III aminotransferase, putative, mRNA	K10590|1|2e-90|333|gtr:GLOTRDRAFT_115782|E3 ubiquitin-protein ligase TRIP12 [EC:2.3.2.26];K00833|3|2e-41|170|pic:PICST_38592|adenosylmethionine---8-amino-7-oxononanoate aminotransferase [EC:2.6.1.62];K00823|4|4e-41|169|gtr:GLOTRDRAFT_37980|4-aminobutyrate aminotransferase [EC:2.6.1.19]	-	GO:0043168//anion binding;GO:0016769//transferase activity, transferring nitrogenous groups	-	gi|169768187|ref|XP_001818564.1|/0/hypothetical protein AOR_1_3274174 [Aspergillus oryzae RIB40]
7909290	1011.00	24.0566666666667	4.83333333333333	-2.31534635452342	Down	0.841111819050653	Aspergillus flavus NRRL3357 extracellular lipase, putative, mRNA	K01046|1|1e-156|553|afm:AFUA_7G01180|triacylglycerol lipase [EC:3.1.1.3];K01050|2|2e-15|83.6|afm:AFUA_8G04210|cholinesterase [EC:3.1.1.8]	-	-	-	gi|238506365|ref|XP_002384384.1|/0/extracellular lipase, putative [Aspergillus flavus NRRL3357]
7918345	267.00	482.87	3033.88	2.65145728445228	Up	0.925918551555697	Aspergillus flavus NRRL3357 40S ribosomal protein S21, partial mRNA	K02971|1|1e-45|181|afv:AFLA_092120|small subunit ribosomal protein S21e	GO:0030529//intracellular ribonucleoprotein complex	GO:0003824//catalytic activity;GO:0005198//structural molecule activity	GO:0042254//ribosome biogenesis;GO:0010467//gene expression	gi|238499595|ref|XP_002381032.1|/8.67506e-45/40S ribosomal protein S21 [Aspergillus flavus NRRL3357]
7914995	813.00	128.883333333333	36.64	-1.81457430377909	Down	0.888605713072104	Aspergillus flavus NRRL3357 conserved hypothetical protein, mRNA	-	-	-	-	gi|238488309|ref|XP_002375392.1|/4.7599e-150/conserved hypothetical protein [Aspergillus flavus NRRL3357]
7922260	843.00	174.103333333333	703.133333333333	2.01385446503767	Up	0.910361580121058	Aspergillus flavus NRRL3357 60S ribosomal protein L29, putative, mRNA	K02905|1|3e-31|135|aor:AOR_1_1346174|large subunit ribosomal protein L29e	GO:0030529//intracellular ribonucleoprotein complex	GO:0005198//structural molecule activity	GO:0010467//gene expression	gi|238483403|ref|XP_002372940.1|/1.09941e-144/60S ribosomal protein L29, putative [Aspergillus flavus NRRL3357]
7917521	2385.00	0.0866666666666667	15.9233333333333	7.52144944333017	Up	0.903498991186153	Aspergillus flavus NRRL3357 extracellular serine-rich protein, putative, mRNA	-	-	-	-	gi|238484785|ref|XP_002373631.1|/0/extracellular serine-rich protein, putative [Aspergillus flavus NRRL3357]
7910685	1542.00	578.62	228.223333333333	-1.34216989196689	Down	0.876300838908357	Aspergillus flavus NRRL3357 tRNA splicing protein (Spl1), putative, mRNA	K04487|1|0.0|993|afv:AFLA_098100|cysteine desulfurase [EC:2.8.1.7]	-	GO:0016783//sulfurtransferase activity;GO:0043168//anion binding	GO:0000096//sulfur amino acid metabolic process	gi|317155086|ref|XP_001824907.2|/0/cysteine desulfurase [Aspergillus oryzae RIB40]
7916539	1191.00	27.4066666666667	116.53	2.08810264021319	Up	0.89621163852607	Aspergillus flavus NRRL3357 conserved hypothetical protein, mRNA	K14775|1|4e-172|604|afv:AFLA_076440|ribosome biogenesis protein UTP30	GO:0044391//ribosomal subunit	GO:0003676//nucleic acid binding;GO:0005198//structural molecule activity	GO:0010467//gene expression	gi|169766018|ref|XP_001817480.1|/2.36432e-171/hypothetical protein AOR_1_714174 [Aspergillus oryzae RIB40]
7922100	1848.00	31.3266666666667	231.016666666667	2.88253376630722	Up	0.91991876393756	Aspergillus flavus NRRL3357 dihydroxy acid dehydratase Ilv3, putative, mRNA	K01687|1|0.0|1193|afv:AFLA_105610|dihydroxy-acid dehydratase [EC:4.2.1.9]	-	GO:0016836//hydro-lyase activity	GO:0008652//cellular amino acid biosynthetic process	gi|391865892|gb|EIT75171.1|/0/dihydroxy-acid dehydratase [Aspergillus oryzae 3.042]
7919010	1362.00	21.91	55.3733333333333	1.33760188671342	Up	0.834687267707338	Aspergillus flavus NRRL3357 DEAD-box RNA helicase Dhh1/Vad1, putative, mRNA	K12614|1|0.0|872|afv:AFLA_103950|ATP-dependent RNA helicase DDX6/DHH1 [EC:3.6.4.13]	GO:0035770//ribonucleoprotein granule	GO:0032550;GO:0003676//nucleic acid binding;GO:0042623//ATPase activity, coupled	GO:0006412//translation;GO:0006396//RNA processing;GO:0050658//RNA transport	gi|169779864|ref|XP_001824396.1|/0/ATP-dependent RNA helicase dhh1 [Aspergillus oryzae RIB40]
7912889	630.00	14.7766666666667	100.393333333333	2.76427070272993	Up	0.90538388021663	Aspergillus flavus NRRL3357 RAS small monomeric GTPase (Rsr1), putative, mRNA	K07836|1|9e-58|223|cot:CORT_0A00810|Ras-related protein Rap-1B	-	GO:0017111//nucleoside-triphosphatase activity;GO:0032550	GO:0035556//intracellular signal transduction;GO:0009154//purine ribonucleotide catabolic process	gi|238505146|ref|XP_002383802.1|/1.35513e-107/RAS small monomeric GTPase (Rsr1), putative [Aspergillus flavus NRRL3357]
7920420	1146.00	257.193333333333	93.32	-1.46259503485167	Down	0.877030901561007	Aspergillus flavus NRRL3357 isopenicillin N-CoA epimerase, putative, mRNA	K01796|1|0.0|684|afv:AFLA_006570|alpha-methylacyl-CoA racemase [EC:5.1.99.4]	-	GO:0016853//isomerase activity	-	gi|169776537|ref|XP_001822735.1|/0/alpha-methylacyl-CoA racemase [Aspergillus oryzae RIB40]
7909623	2958.00	0.123333333333333	7.92333333333333	6.00547282231349	Up	0.823152277795476	Aspergillus flavus NRRL3357 oligopeptide transporter, putative, mRNA	K03305|1|2e-127|457|cgi:CGB_D4860W|proton-dependent oligopeptide transporter, POT family	-	GO:0003824//catalytic activity	GO:0051234//establishment of localization;GO:0044710	gi|238500710|ref|XP_002381589.1|/0/oligopeptide transporter, putative [Aspergillus flavus NRRL3357]
7919614	1017.00	17.03	40.23	1.24019330294709	Up	0.80989168525008	Aspergillus flavus NRRL3357 conserved hypothetical protein, mRNA	-	-	-	-	gi|169785931|ref|XP_001827426.1|/1.1013e-163/hypothetical protein AOR_1_710024 [Aspergillus oryzae RIB40]
7912596	1548.00	1.75	54.7266666666667	4.96681715928707	Up	0.939829563555272	Aspergillus flavus NRRL3357 purine-cytosine permease, mRNA	K13953|1|6e-33|142|nfi:NFIA_081330|alcohol dehydrogenase, propanol-preferring [EC:1.1.1.1]	GO:0016020//membrane	GO:0015214	GO:0044763;GO:0015864//pyrimidine nucleoside transport;GO:0015855//pyrimidine nucleobase transport	gi|169783570|ref|XP_001826247.1|/0/purine-cytosine permease [Aspergillus oryzae RIB40]
7911965	1110.00	0.763333333333333	10.23	3.74434914236954	Up	0.803493681639588	Aspergillus flavus NRRL3357 conserved hypothetical protein, mRNA	-	-	GO:0003824//catalytic activity	GO:0044710	gi|238497770|ref|XP_002380120.1|/0/conserved hypothetical protein [Aspergillus flavus NRRL3357]
7916751	1131.00	94.4933333333333	24.5366666666667	-1.94527327772176	Down	0.886322608049273	Aspergillus flavus NRRL3357 polyglutamate biosynthesis protein, putative, mRNA	-	-	-	-	gi|238496043|ref|XP_002379257.1|/0/polyglutamate biosynthesis protein, putative [Aspergillus flavus NRRL3357]
7920693	1279.00	3.14333333333333	16.28	2.37273352431231	Up	0.811856217479027	Aspergillus flavus NRRL3357 cell cycle checkpoint protein (Hus1), putative, mRNA	K10903|1|0.0|726|afv:AFLA_056100|HUS1 checkpoint protein	GO:0000794//condensed nuclear chromosome	-	GO:0006259//DNA metabolic process;GO:0006974//cellular response to DNA damage stimulus	gi|238494236|ref|XP_002378354.1|/0/cell cycle checkpoint protein (Hus1), putative [Aspergillus flavus NRRL3357]
7911703	1012.00	113.843333333333	46.2866666666667	-1.29838123388298	Down	0.854292768397579	Aspergillus flavus NRRL3357 Ulp1 protease family protein, mRNA	K08597|1|3e-152|538|afv:AFLA_073940|sentrin-specific protease 8 [EC:3.4.22.68]	-	GO:0070011//peptidase activity, acting on L-amino acid peptides	GO:0019538//protein metabolic process	gi|238482147|ref|XP_002372312.1|/2.13359e-151/Ulp1 protease family protein [Aspergillus flavus NRRL3357]
7916802	558.00	7.73666666666667	29.61	1.93630046855423	Up	0.840541042794945	Aspergillus flavus NRRL3357 HIT domain protein, mRNA	K01522|1|6e-94|343|afv:AFLA_134560|bis(5'-adenosyl)-triphosphatase [EC:3.6.1.29]	-	-	-	gi|238496467|ref|XP_002379469.1|/3.15546e-93/HIT domain protein [Aspergillus flavus NRRL3357]
7915620	417.00	400.316666666667	107.236666666667	-1.90034340116969	Down	0.903087501327387	Aspergillus flavus NRRL3357 conserved hypothetical protein, mRNA	-	-	-	-	gi|238504470|ref|XP_002383466.1|/5.64074e-57/conserved hypothetical protein [Aspergillus flavus NRRL3357]
7921114	423.00	15.27	3.19	-2.25907173303198	Down	0.801077837952639	Aspergillus flavus NRRL3357 conserved hypothetical protein, mRNA	-	GO:0043231//intracellular membrane-bounded organelle	GO:0003700//transcription factor activity, sequence-specific DNA binding;GO:0046914//transition metal ion binding	GO:0006366//transcription from RNA polymerase II promoter	gi|238498022|ref|XP_002380246.1|/3.505e-67/conserved hypothetical protein [Aspergillus flavus NRRL3357]
7911715	1856.00	37.5166666666667	11.78	-1.6711921117899	Down	0.843766592333015	Aspergillus flavus NRRL3357 NF-X1 finger transcription factor, putative, mRNA	K12236|1|0.0|852|afv:AFLA_074060|transcriptional repressor NF-X1	GO:0043231//intracellular membrane-bounded organelle	GO:0046914//transition metal ion binding;GO:0001071//nucleic acid binding transcription factor activity;GO:0097159//organic cyclic compound binding	GO:0006351//transcription, DNA-templated	gi|83765129|dbj|BAE55272.1|/0/unnamed protein product [Aspergillus oryzae RIB40]
7921800	264.00	6212.24	1334.72333333333	-2.21857284158903	Down	0.917980779441436	Aspergillus flavus NRRL3357 hypothetical protein, mRNA	-	-	-	-	gi|238502109|ref|XP_002382288.1|/2.28862e-45/hypothetical protein AFLA_000870 [Aspergillus flavus NRRL3357]
7916309	330.00	288.376666666667	128.82	-1.16259783992645	Down	0.858301476053945	Aspergillus flavus NRRL3357 thioredoxin, putative, mRNA	K03671|1|4e-58|223|afv:AFLA_083120|thioredoxin 1	-	-	-	gi|391874031|gb|EIT82986.1|/2.55517e-57/thioredoxin [Aspergillus oryzae 3.042]
7919857	1590.00	1.41666666666667	20.7333333333333	3.8713798339929	Up	0.869278963576511	Aspergillus flavus NRRL3357 transcription factor RfeG, putative, mRNA	-	-	-	-	gi|169780636|ref|XP_001824782.1|/1.643e-128/transcription factor RfeG [Aspergillus oryzae RIB40]
7918455	1098.00	34.29	7.07666666666667	-2.27664603375141	Down	0.860704045874482	Aspergillus flavus NRRL3357 oxidoreductase, 2OG-Fe(II) oxygenase family, putative, mRNA	K04125|1|2e-52|207|pic:PICST_51972|gibberellin 2-oxidase [EC:1.14.11.13]	-	GO:0016705//oxidoreductase activity, acting on paired donors, with incorporation or reduction of molecular oxygen;GO:0046914//transition metal ion binding	GO:0044710	gi|238507415|ref|XP_002384909.1|/0/oxidoreductase, 2OG-Fe(II) oxygenase family, putative [Aspergillus flavus NRRL3357]
7921586	817.00	27.95	86.8066666666667	1.63495756141701	Up	0.87316820643517	Aspergillus flavus NRRL3357 cop-coated vesicle membrane protein P24, putative, mRNA	K20347|1|1e-100|366|afv:AFLA_068280|p24 family protein beta-1	GO:0031224//intrinsic component of membrane	-	GO:0051234//establishment of localization	gi|238498304|ref|XP_002380387.1|/7.76006e-100/cop-coated vesicle membrane protein P24, putative [Aspergillus flavus NRRL3357]
7914607	759.00	20.7966666666667	62.8133333333333	1.59471852257437	Up	0.860823510672189	Aspergillus flavus NRRL3357 RNA polymerase I subunit Rpa43, putative, mRNA	K03004|1|3e-112|404|afv:AFLA_071240|DNA-directed RNA polymerase I subunit RPA43	-	-	-	gi|238498896|ref|XP_002380683.1|/1.72618e-111/RNA polymerase I subunit Rpa43, putative [Aspergillus flavus NRRL3357]
7917889	960.00	88.57	30.07	-1.55849325095484	Down	0.866916215355209	Aspergillus flavus NRRL3357 D-xylose reductase (Xyl1), putative, mRNA	K17743|1|0.0|652|afv:AFLA_029600|D-xylose reductase [EC:1.1.1.307]	-	GO:0003723//RNA binding;GO:0004032//alditol:NADP+ 1-oxidoreductase activity	GO:0006979//response to oxidative stress;GO:0019323//pentose catabolic process;GO:0006012//galactose metabolic process;GO:0044710	gi|770307707|gb|KJK65095.1|/0/ARA1 like protein [Aspergillus parasiticus SU-1]
7911127	930.00	62.62	142.976666666667	1.19108430942161	Up	0.850735372199214	Aspergillus flavus NRRL3357 nuclear pore complex subunit (SEC13), putative, mRNA	K14004|1|0.0|646|afv:AFLA_113890|protein transport protein SEC13	GO:0030134//ER to Golgi transport vesicle;GO:0005635//nuclear envelope;GO:0031090//organelle membrane	-	GO:0050658//RNA transport;GO:0045184//establishment of protein localization	gi|317146389|ref|XP_001821474.2|/0/protein transport protein SEC13 [Aspergillus oryzae RIB40]
7916256	303.00	20.2666666666667	5.04333333333333	-2.00665933611421	Down	0.816887012849103	Aspergillus flavus NRRL3357 cysteine dioxygenase, putative, mRNA	K00456|1|3e-54|209|afv:AFLA_050900|cysteine dioxygenase [EC:1.13.11.20]	-	GO:0046914//transition metal ion binding;GO:0016702//oxidoreductase activity, acting on single donors with incorporation of molecular oxygen, incorporation of two atoms of oxygen	GO:0006534//cysteine metabolic process	gi|238503968|ref|XP_002383216.1|/2.20935e-53/cysteine dioxygenase, putative [Aspergillus flavus NRRL3357]
7911678	1270.00	136.86	608.766666666667	2.15318851300797	Up	0.912843793140066	Aspergillus flavus NRRL3357 succinyl-CoA synthetase alpha subunit, putative, mRNA	K01899|1|3e-178|625|afv:AFLA_048610|succinyl-CoA synthetase alpha subunit [EC:6.2.1.4 6.2.1.5]	-	GO:0046912//transferase activity, transferring acyl groups, acyl groups converted into alkyl on transfer;GO:0036094//small molecule binding;GO:0004774//succinate-CoA ligase activity	-	gi|169765193|ref|XP_001817068.1|/1.84489e-177/succinyl-CoA ligase [GDP-forming] subunit alpha [Aspergillus oryzae RIB40]
7916965	2580.00	2.87333333333333	18.4066666666667	2.67943111349897	Up	0.829895401932675	Aspergillus flavus NRRL3357 chromosome segregation protein (SepB), putative, mRNA	K11274|1|0.0|1716|afv:AFLA_022300|chromosome transmission fidelity protein 4	-	-	-	gi|238490025|ref|XP_002376250.1|/0/chromosome segregation protein (SepB), putative [Aspergillus flavus NRRL3357]
7914274	1431.00	28.6766666666667	9.28	-1.62768062658154	Down	0.824107996177126	Aspergillus flavus NRRL3357 nitrogen assimilation transcription factor nirA, putative, mRNA	K01301|1|5e-09|63.2|npa:UCRNP2_9074|N-acetylated-alpha-linked acidic dipeptidase [EC:3.4.17.21]	GO:0043231//intracellular membrane-bounded organelle	GO:0046914//transition metal ion binding;GO:0003676//nucleic acid binding	GO:0010467//gene expression	gi|238495208|ref|XP_002378840.1|/0/nitrogen assimilation transcription factor nirA, putative [Aspergillus flavus NRRL3357]
7917688	1497.00	688.583333333333	26.94	-4.67580950601684	Down	0.963802166294998	Aspergillus flavus NRRL3357 Dyp-type peroxidase family protein, mRNA	-	-	GO:0016209//antioxidant activity;GO:0046906//tetrapyrrole binding	GO:0044710	gi|238481795|ref|XP_002372136.1|/0/Dyp-type peroxidase family protein [Aspergillus flavus NRRL3357]
7917364	1065.00	56.6733333333333	13.5833333333333	-2.0608325007517	Down	0.87764149941595	Aspergillus flavus NRRL3357 FAD dependent oxidoreductase superfamily, mRNA	K00273|1|3e-138|491|afm:AFUA_6G10230|D-amino-acid oxidase [EC:1.4.3.3]	-	GO:0036094//small molecule binding;GO:0016638//oxidoreductase activity, acting on the CH-NH2 group of donors	GO:0044710	gi|238490632|ref|XP_002376553.1|/5.0942e-175/FAD dependent oxidoreductase superfamily [Aspergillus flavus NRRL3357]
7912408	2853.00	5.77666666666667	34.65	2.58454619858556	Up	0.869491345439099	Aspergillus flavus NRRL3357 serine/threonine protein kinase, mRNA	-	-	GO:0046872//metal ion binding;GO:0004672//protein kinase activity	GO:0006796//phosphate-containing compound metabolic process;GO:0044763	gi|238493499|ref|XP_002377986.1|/0/serine/threonine protein kinase [Aspergillus flavus NRRL3357]
7911364	1719.00	98.16	31.6933333333333	-1.63095584644163	Down	0.876194647977063	Aspergillus flavus NRRL3357 transcription factor TFIIIB component, putative, mRNA	K15198|1|0.0|796|afv:AFLA_055570|transcription factor TFIIIB component B''	-	GO:0003676//nucleic acid binding	-	gi|238494130|ref|XP_002378301.1|/0/transcription factor TFIIIB component, putative [Aspergillus flavus NRRL3357]
7912892	2571.00	79.1866666666667	1358.03	4.1001140081245	Up	0.954497185940321	Aspergillus flavus NRRL3357 plasma membrane H+-ATPase Pma1, mRNA	K01535|1|0.0|1591|afv:AFLA_100110|H+-transporting ATPase [EC:3.6.3.6]	GO:0031224//intrinsic component of membrane	GO:0032550;GO:0019829//cation-transporting ATPase activity;GO:0043169//cation binding	GO:0009152//purine ribonucleotide biosynthetic process;GO:0009154//purine ribonucleotide catabolic process;GO:0006811//ion transport	gi|238505308|ref|XP_002383883.1|/0/plasma membrane H+-ATPase Pma1 [Aspergillus flavus NRRL3357]
7914175	3264.00	11.7233333333333	123.663333333333	3.39896305958735	Up	0.923144313475629	Aspergillus flavus NRRL3357 importin beta-4 subunit, putative, mRNA	K20221|1|0.0|2014|afv:AFLA_070100|importin-4	GO:0005635//nuclear envelope	GO:0022892//substrate-specific transporter activity	GO:0015031//protein transport	gi|238498668|ref|XP_002380569.1|/0/importin beta-4 subunit, putative [Aspergillus flavus NRRL3357]
7910258	300.00	187.533333333333	526.07	1.48810772844863	Up	0.883760751831794	Aspergillus flavus NRRL3357 hypothetical protein, mRNA	-	-	-	-	gi|238486054|ref|XP_002374265.1|/4.4839e-38/hypothetical protein AFLA_027550 [Aspergillus flavus NRRL3357]
7909167	1536.00	11.75	34.1033333333333	1.53725200147506	Up	0.825276096421366	Aspergillus flavus NRRL3357 ubiquinone biosynthesis monooxgenase (Coq6), putative, mRNA	K06126|1|0.0|987|afv:AFLA_051720|ubiquinone biosynthesis monooxygenase Coq6 [EC:1.14.13.-]	-	-	-	gi|635511911|gb|KDE83803.1|/0/monooxygenase involved in coenzyme Q biosynthesis [Aspergillus oryzae 100-8]
7911573	1521.00	149.636666666667	44.2166666666667	-1.75880155877934	Down	0.889773813316343	Aspergillus flavus NRRL3357 histone acetyltransferase (Esa1), putative, mRNA	K11304|1|0.0|992|afv:AFLA_129680|histone acetyltransferase HTATIP [EC:2.3.1.48];K12860|5|0.0|842|ani:AN7495.2|pre-mRNA-splicing factor CDC5/CEF1	GO:0035267//NuA4 histone acetyltransferase complex	GO:0004402//histone acetyltransferase activity	GO:0006259//DNA metabolic process;GO:0006342//chromatin silencing;GO:0006368//transcription elongation from RNA polymerase II promoter;GO:0016573//histone acetylation;GO:0007049//cell cycle	gi|169769384|ref|XP_001819162.1|/0/histone acetyltransferase ESA1 [Aspergillus oryzae RIB40]
7919444	969.00	16.6433333333333	3.77	-2.14230797734027	Down	0.806015716257832	Aspergillus flavus NRRL3357 alcohol dehydrogenase, putative, mRNA	K00344|1|4e-19|95.9|afm:AFUA_1G02090|NADPH2:quinone reductase [EC:1.6.5.5]	-	GO:0046914//transition metal ion binding;GO:0036094//small molecule binding;GO:0003824//catalytic activity	GO:0044710	gi|238482975|ref|XP_002372726.1|/0/alcohol dehydrogenase, putative [Aspergillus flavus NRRL3357]
7909160	789.00	2.11333333333333	78.91	5.22261589497852	Up	0.953183073165552	Aspergillus flavus NRRL3357 Phosphoserine phosphatase, putative, mRNA	-	-	GO:0042578//phosphoric ester hydrolase activity	GO:0006796//phosphate-containing compound metabolic process	gi|238504118|ref|XP_002383291.1|/3.47533e-150/Phosphoserine phosphatase, putative [Aspergillus flavus NRRL3357]
7919280	1701.00	485.016666666667	199.033333333333	-1.28502425560446	Down	0.872119570988638	Aspergillus flavus NRRL3357 mitochondrial distribution and morphology protein, putative, mRNA	K17775|1|0.0|956|afv:AFLA_025920|mitochondrial distribution and morphology protein 34	GO:0016020//membrane;GO:0005739//mitochondrion	-	-	gi|770308097|gb|KJK65450.1|/0/putative integral membrane protein conserved region DUF2404 [Aspergillus parasiticus SU-1]
7911318	1386.00	10.8933333333333	30.9333333333333	1.50571682186925	Up	0.81569236487204	Aspergillus flavus NRRL3357 MBOAT family protein, putative, mRNA	K13519|1|0.0|940|afv:AFLA_055110|lysophospholipid acyltransferase [EC:2.3.1.51 2.3.1.23 2.3.1.-]	GO:0031224//intrinsic component of membrane	-	-	gi|238494038|ref|XP_002378255.1|/0/MBOAT family protein, putative [Aspergillus flavus NRRL3357]
7910059	1038.00	5.65	25.48	2.17304250495375	Up	0.840049909737708	Aspergillus flavus NRRL3357 mitochondrial carrier protein, putative, mRNA	K15109|1|6e-165|580|afv:AFLA_062700|solute carrier family 25 (mitochondrial carnitine/acylcarnitine transporter), member 20/29	GO:0031224//intrinsic component of membrane	-	GO:0051234//establishment of localization;GO:0044763	gi|914761841|gb|KOC15656.1|/3.88247e-164/mitochondrial carrier protein [Aspergillus flavus AF70]
7909642	975.00	122.08	55.23	-1.14430283476347	Down	0.843341828607837	Aspergillus flavus NRRL3357 conserved hypothetical protein, mRNA	-	-	GO:0016830//carbon-carbon lyase activity	-	gi|169782293|ref|XP_001825609.1|/7.34416e-170/hypothetical protein AOR_1_174064 [Aspergillus oryzae RIB40]
7917816	1719.00	80.2533333333333	166.146666666667	1.04982412798282	Up	0.839439311882765	Aspergillus flavus NRRL3357 conserved hypothetical protein, mRNA	-	-	-	-	gi|238485996|ref|XP_002374236.1|/0/conserved hypothetical protein [Aspergillus flavus NRRL3357]
7917120	936.00	138.533333333333	48.0566666666667	-1.52742466548877	Down	0.873274397366465	Aspergillus flavus NRRL3357 conserved hypothetical protein, mRNA	K19829|1|2e-65|249|ani:AN3705.2|genetic interactor of prohibitins 3, mitochondrial	-	-	-	gi|238487414|ref|XP_002374945.1|/4.69302e-94/conserved hypothetical protein [Aspergillus flavus NRRL3357]
7917873	1075.00	59.6866666666667	420.683333333333	2.81725407176027	Up	0.92388764999469	Aspergillus flavus NRRL3357 NADH-cytochrome b5 reductase, putative, mRNA	K00326|1|0.0|659|afv:AFLA_029440|cytochrome-b5 reductase [EC:1.6.2.2]	GO:0031306//intrinsic component of mitochondrial outer membrane	GO:0016653//oxidoreductase activity, acting on NAD(P)H, heme protein as acceptor	GO:0006979//response to oxidative stress;GO:0008204//ergosterol metabolic process	gi|169771059|ref|XP_001819999.1|/0/NADH-cytochrome b5 reductase 2 [Aspergillus oryzae RIB40]
7917814	852.00	135.373333333333	305.506666666667	1.17426028639487	Up	0.859708505893597	Aspergillus flavus NRRL3357 carbonic anhydrase Nce103, putative, mRNA	K01673|1|4e-159|560|afv:AFLA_027240|carbonic anhydrase [EC:4.2.1.1]	-	GO:0016836//hydro-lyase activity;GO:0046914//transition metal ion binding	GO:0044699	gi|238485992|ref|XP_002374234.1|/2.32683e-158/carbonic anhydrase Nce103, putative [Aspergillus flavus NRRL3357]
7915367	600.00	103.503333333333	49.3266666666667	-1.06923752741513	Down	0.832550175215037	Aspergillus flavus NRRL3357 conserved hypothetical protein, mRNA	-	-	-	-	gi|169763040|ref|XP_001727420.1|/4.05493e-95/hypothetical protein AOR_1_678194 [Aspergillus oryzae RIB40]
7921740	3138.00	38.05	240.336666666667	2.65908840940468	Up	0.91617553360943	Aspergillus flavus NRRL3357 assimilatory sulfite reductase, mRNA	K00380|1|0.0|1892|afv:AFLA_128750|sulfite reductase (NADPH) flavoprotein alpha-component [EC:1.8.1.2]	-	GO:0016668//oxidoreductase activity, acting on a sulfur group of donors, NAD(P) as acceptor	GO:0044710	gi|238501668|ref|XP_002382068.1|/0/assimilatory sulfite reductase [Aspergillus flavus NRRL3357]
7913074	1101.00	15.88	44.3666666666667	1.48226525293514	Up	0.83382446639057	Aspergillus flavus NRRL3357 transmembrane protein UsgS, mRNA	-	GO:0031224//intrinsic component of membrane	-	-	gi|238493051|ref|XP_002377762.1|/0/transmembrane protein UsgS [Aspergillus flavus NRRL3357]
7916650	186.00	40.3066666666667	183.076666666667	2.18335754633968	Up	0.904308697037273	Aspergillus flavus NRRL3357 hypothetical protein, mRNA	-	-	-	-	gi|238499927|ref|XP_002381198.1|/1.74113e-21/hypothetical protein AFLA_093780 [Aspergillus flavus NRRL3357]
7915994	399.00	157.666666666667	66.17	-1.25262849817618	Down	0.856854624615058	Aspergillus flavus NRRL3357 conserved hypothetical protein, mRNA	-	-	-	-	gi|169773625|ref|XP_001821281.1|/1.19614e-54/hypothetical protein AOR_1_1338144 [Aspergillus oryzae RIB40]
7917649	327.00	24.0966666666667	113.906666666667	2.24094669189364	Up	0.89797706275884	Aspergillus flavus NRRL3357 thioredoxin, putative, mRNA	K03671|1|4e-57|219|afv:AFLA_065180|thioredoxin 1	-	GO:0015036//disulfide oxidoreductase activity	GO:0018904;GO:0019725//cellular homeostasis	gi|169768390|ref|XP_001818665.1|/2.83251e-56/thioredoxin [Aspergillus oryzae RIB40]
7914707	756.00	69.5533333333333	26.4833333333333	-1.39303493852067	Down	0.847908038653499	Aspergillus flavus NRRL3357 RNA binding protein, putative, mRNA	K01802|1|7e-10|64.7|afm:AFUA_2G07650|peptidylprolyl isomerase [EC:5.2.1.8]	-	-	-	gi|238493895|ref|XP_002378184.1|/2.30897e-116/RNA binding protein, putative [Aspergillus flavus NRRL3357]
7913993	1347.00	337.456666666667	163.016666666667	-1.04968278360643	Down	0.848664649038972	Aspergillus flavus NRRL3357 acetate kinase, putative, mRNA	K00925|1|0.0|892|afv:AFLA_031910|acetate kinase [EC:2.7.2.1]	GO:0044464	GO:0016301//kinase activity;GO:0032550	GO:0006796//phosphate-containing compound metabolic process;GO:0006084//acetyl-CoA metabolic process	gi|238486926|ref|XP_002374701.1|/0/acetate kinase, putative [Aspergillus flavus NRRL3357]
7916245	1041.00	83.73	35.55	-1.23589506528045	Down	0.841616225974302	Aspergillus flavus NRRL3357 dfg10 protein, putative, mRNA	K12345|1|0.0|643|afv:AFLA_050780|3-oxo-5-alpha-steroid 4-dehydrogenase 3 [EC:1.3.1.22 1.3.1.94]	GO:0044424;GO:0031224//intrinsic component of membrane	GO:0016491//oxidoreductase activity	GO:0044238//primary metabolic process	gi|238503946|ref|XP_002383205.1|/0/dfg10 protein, putative [Aspergillus flavus NRRL3357]
7909305	828.00	5.04333333333333	26.0833333333333	2.37067876449061	Up	0.848385897844324	Aspergillus flavus NRRL3357 short-chain dehydrogenase, putative, mRNA	K02541|1|6e-30|131|ela:UCREL1_11380|DNA replication licensing factor MCM3 [EC:3.6.4.12];K18693|2|1e-28|127|pte:PTT_19016|diacylglycerol diphosphate phosphatase / phosphatidate phosphatase [EC:3.1.3.81 3.1.3.4];K10437|3|7e-20|98.2|ela:UCREL1_9178|phenylacetate 2-hydroxylase [EC:1.14.13.-];K12880|4|1e-12|73.9|bze:COCCADRAFT_101685|THO complex subunit 3	-	GO:0036094//small molecule binding;GO:0003824//catalytic activity	GO:0044710	gi|238506395|ref|XP_002384399.1|/1.8768e-141/short-chain dehydrogenase, putative [Aspergillus flavus NRRL3357]
7915400	644.00	17.27	45.77	1.40613420907174	Up	0.831249336306679	Aspergillus flavus NRRL3357 FKBP-type peptidyl-prolyl isomerase, putative, mRNA	K09568|1|1e-48|192|pcs:Pc13g08320|FK506-binding protein 1 [EC:5.2.1.8]	GO:0043231//intracellular membrane-bounded organelle	GO:0016859//cis-trans isomerase activity;GO:0008144//drug binding	GO:0051276//chromosome organization;GO:0009069//serine family amino acid metabolic process;GO:0018208//peptidyl-proline modification	gi|238501294|ref|XP_002381881.1|/3.00004e-57/FKBP-type peptidyl-prolyl isomerase, putative [Aspergillus flavus NRRL3357]
7912221	552.00	261.766666666667	59.1566666666667	-2.14566872887357	Down	0.907547520441754	Aspergillus flavus NRRL3357 conserved hypothetical protein, mRNA	-	-	-	-	gi|238490166|ref|XP_002376320.1|/5.36812e-106/conserved hypothetical protein [Aspergillus flavus NRRL3357]
7910144	900.00	46.79	0.62	-6.23778820297344	Down	0.954324625676967	Aspergillus flavus NRRL3357 ankyrin repeat protein, mRNA	K12823|1|2e-10|67.0|ure:UREG_02211|ATP-dependent RNA helicase DDX5/DBP2 [EC:3.6.4.13];K08803|3|1e-08|60.8|fgr:FGSG_07816|death-associated protein kinase [EC:2.7.11.1];K01183|5|2e-07|57.4|ssl:SS1G_00773|chitinase [EC:3.2.1.14]	-	-	-	gi|238501250|ref|XP_002381859.1|/1.17914e-163/ankyrin repeat protein [Aspergillus flavus NRRL3357]
7913859	1884.00	1589.59666666667	252.94	-2.65179364407877	Down	0.925400870765637	Aspergillus flavus NRRL3357 conserved hypothetical protein, mRNA	K06126|1|1e-69|265|ela:UCREL1_5432|ubiquinone biosynthesis monooxygenase Coq6 [EC:1.14.13.-]	-	-	-	gi|238487966|ref|XP_002375221.1|/0/conserved hypothetical protein [Aspergillus flavus NRRL3357]
7922244	1248.00	89.31	40.6533333333333	-1.1354480726706	Down	0.835457151959223	Aspergillus flavus NRRL3357 conserved hypothetical protein, mRNA	K12199|1|4e-180|631|afv:AFLA_080070|vacuolar protein sorting-associated protein VTA1	-	-	-	gi|238483371|ref|XP_002372924.1|/2.51197e-179/conserved hypothetical protein [Aspergillus flavus NRRL3357]
7915547	1680.00	45.0333333333333	13.0166666666667	-1.79063322118371	Down	0.857704152065414	Aspergillus flavus NRRL3357 conserved hypothetical protein, mRNA	K03380|1|0.0|1105|afv:AFLA_138160|phenol 2-monooxygenase [EC:1.14.13.7]	-	GO:0003824//catalytic activity	GO:0044710	gi|238497185|ref|XP_002379828.1|/0/conserved hypothetical protein [Aspergillus flavus NRRL3357]
7920067	588.00	16.32	39.9333333333333	1.2909524449835	Up	0.814192417967506	Aspergillus flavus NRRL3357 actin binding protein, putative, mRNA	K17053|1|7e-114|409|afv:AFLA_021790|tRNAThr (cytosine32-N3)-methyltransferase [EC:2.1.1.268]	-	-	-	gi|238489923|ref|XP_002376199.1|/4.08531e-113/actin binding protein, putative [Aspergillus flavus NRRL3357]
7920963	159.00	16.5466666666667	128.856666666667	2.96115466008619	Up	0.913255282998832	Aspergillus flavus NRRL3357 hypothetical protein, mRNA	-	-	-	-	gi|238500634|ref|XP_002381551.1|/2.31403e-10/hypothetical protein AFLA_123580 [Aspergillus flavus NRRL3357]
7912003	4020.00	24.6666666666667	6.16666666666667	-2	Down	0.831674100031857	Aspergillus flavus NRRL3357 RNA helicase/RNAse III, putative, mRNA	K11592|1|1e-56|223|pgr:PGTG_13081|endoribonuclease Dicer [EC:3.1.26.-]	-	GO:0043169//cation binding;GO:0032550;GO:0003676//nucleic acid binding;GO:0016891//endoribonuclease activity, producing 5'-phosphomonoesters;GO:0042623//ATPase activity, coupled	GO:0002697;GO:0010467//gene expression	gi|238497846|ref|XP_002380158.1|/0/RNA helicase/RNAse III, putative [Aspergillus flavus NRRL3357]
7909399	1632.00	3.87	17.14	2.14696163796809	Up	0.808736858872252	Aspergillus flavus NRRL3357 allantoin permease, putative, mRNA	K03457|1|0.0|1057|afv:AFLA_138770|nucleobase:cation symporter-1, NCS1 family	-	-	-	gi|391872223|gb|EIT81359.1|/0/uridine permease/thiamine transporter/allantoin transport [Aspergillus oryzae 3.042]
7910793	546.00	30.8766666666667	76.4633333333333	1.3082510813469	Up	0.844549750451311	Aspergillus flavus NRRL3357 peptidyl-prolyl cis-trans isomerase, putative, mRNA	K09567|1|3e-103|374|afv:AFLA_012270|peptidyl-prolyl isomerase H (cyclophilin H) [EC:5.2.1.8]	GO:0043231//intracellular membrane-bounded organelle	GO:0016859//cis-trans isomerase activity	GO:0018208//peptidyl-proline modification	gi|169784324|ref|XP_001826623.1|/1.5633e-102/peptidyl-prolyl cis-trans isomerase H [Aspergillus oryzae RIB40]
7922226	507.00	7.54666666666667	38.1066666666667	2.33613195826393	Up	0.868163958797919	Aspergillus flavus NRRL3357 pre-mRNA splicing factor Dim1, mRNA	K12859|1|1e-80|298|afv:AFLA_079890|U5 snRNP protein, DIM1 family	GO:0030529//intracellular ribonucleoprotein complex	-	GO:0000087//mitotic M phase	gi|145233139|ref|XP_001399942.1|/3.39031e-79/mitosis protein dim1 [Aspergillus niger CBS 513.88]
7917828	225.00	52.9766666666667	24.8	-1.09501695044988	Down	0.811298715089731	Aspergillus flavus NRRL3357 hypothetical protein, mRNA	-	-	-	-	gi|238486020|ref|XP_002374248.1|/1.33728e-37/hypothetical protein AFLA_027380 [Aspergillus flavus NRRL3357]
7920452	1191.00	172.253333333333	85.9366666666667	-1.00318617759952	Down	0.830545821386854	Aspergillus flavus NRRL3357 SIR2 family histone deacetylase, putative, mRNA	K02365|1|1e-15|85.1|val:VDBG_06747|separase [EC:3.4.22.49];K11121|2|1e-10|68.2|mrr:Moror_11657|NAD-dependent histone deacetylase SIR2 [EC:3.5.1.-];K11412|4|5e-10|66.2|mlr:MELLADRAFT_27327|NAD-dependent deacetylase sirtuin 2 [EC:3.5.1.-]	-	GO:0043168//anion binding	-	gi|238503307|ref|XP_002382887.1|/0/SIR2 family histone deacetylase, putative [Aspergillus flavus NRRL3357]
7912611	915.00	1.16666666666667	16.7133333333333	3.84053516900161	Up	0.852726452160985	Aspergillus flavus NRRL3357 cutinase, putative, mRNA	K08095|1|2e-138|491|afv:AFLA_044870|cutinase [EC:3.1.1.74]	-	GO:0052689//carboxylic ester hydrolase activity	-	gi|238493425|ref|XP_002377949.1|/1.49415e-137/cutinase, putative [Aspergillus flavus NRRL3357]
7909949	1086.00	43.1666666666667	127.823333333333	1.56616161790197	Up	0.875491133057237	Aspergillus flavus NRRL3357 nucleoside diphosphatase Gda1, mRNA	-	-	-	-	gi|238483651|ref|XP_002373064.1|/9.93183e-166/nucleoside diphosphatase Gda1 [Aspergillus flavus NRRL3357]
7918980	993.00	17.2733333333333	72.04	2.06025166644734	Up	0.884875756610385	Aspergillus flavus NRRL3357 aldose 1-epimerase, putative, mRNA	K01785|1|0.0|685|afv:AFLA_103650|aldose 1-epimerase [EC:5.1.3.3]	-	GO:0003824//catalytic activity	GO:0005975//carbohydrate metabolic process	gi|169779916|ref|XP_001824422.1|/0/aldose 1-epimerase [Aspergillus oryzae RIB40]
7919014	1804.00	243.186666666667	44.14	-2.46190559676022	Down	0.912631411277477	Aspergillus flavus NRRL3357 protein-L-isoaspartate O-methyltransferase, mRNA	K00573|1|8e-154|544|afv:AFLA_103990|protein-L-isoaspartate(D-aspartate) O-methyltransferase [EC:2.1.1.77]	GO:0044424	GO:0008757//S-adenosylmethionine-dependent methyltransferase activity	GO:0036211//protein modification process	gi|238506134|ref|XP_002384269.1|/5.04096e-153/protein-L-isoaspartate O-methyltransferase [Aspergillus flavus NRRL3357]
7916032	1464.00	9.98	33.1033333333333	1.72986477555193	Up	0.839253477753	Aspergillus flavus NRRL3357 microtubule associated protein (Ytm1), putative, mRNA	K14863|1|0.0|851|afv:AFLA_112210|ribosome biogenesis protein YTM1	GO:0030686//90S preribosome;GO:0031981//nuclear lumen	-	GO:0042254//ribosome biogenesis;GO:0006996//organelle organization	gi|238491706|ref|XP_002377090.1|/0/microtubule associated protein (Ytm1), putative [Aspergillus flavus NRRL3357]
7912361	831.00	50.23	23.0966666666667	-1.12086461949272	Down	0.811126154826378	Aspergillus flavus NRRL3357 serine/threonine protein kinase, putative, mRNA	-	-	GO:0004672//protein kinase activity	GO:0006796//phosphate-containing compound metabolic process	gi|238508795|ref|XP_002385581.1|/7.14711e-157/serine/threonine protein kinase, putative [Aspergillus flavus NRRL3357]
7912612	1524.00	5.47666666666667	28.66	2.38766863003323	Up	0.854412233195285	Aspergillus flavus NRRL3357 DUF185 domain protein, mRNA	K18164|1|2e-55|217|cnb:CNBC6720|NADH dehydrogenase [ubiquinone] 1 alpha subcomplex assembly factor 7;K00231|3|3e-55|216|pfp:PFL1_03901|oxygen-dependent protoporphyrinogen oxidase [EC:1.3.3.4]	-	-	-	gi|238493427|ref|XP_002377950.1|/0/DUF185 domain protein [Aspergillus flavus NRRL3357]
7913132	156.00	33.78	10.0766666666667	-1.74515084989483	Down	0.841191462249124	Aspergillus flavus NRRL3357 hypothetical protein, mRNA	-	-	-	-	gi|238493167|ref|XP_002377820.1|/1.0724e-23/hypothetical protein AFLA_043580 [Aspergillus flavus NRRL3357]
7912837	804.00	5.1	29.2066666666667	2.51772856174294	Up	0.857611235000531	Aspergillus flavus NRRL3357 Phospholipase/Carboxylesterase superfamily, mRNA	-	-	-	-	gi|914755205|gb|KOC09370.1|/4.681e-134/Phospholipase/Carboxylesterase superfamily [Aspergillus flavus AF70]
7918186	420.00	348.966666666667	118.293333333333	-1.5607204667404	Down	0.887729637888924	Aspergillus flavus NRRL3357 conserved hypothetical protein, mRNA	K11663|1|1e-27|121|ure:UREG_01004|zinc finger HIT domain-containing protein 1	-	-	-	gi|238487568|ref|XP_002375022.1|/8.08458e-72/conserved hypothetical protein [Aspergillus flavus NRRL3357]
7916780	918.00	103.413333333333	217.403333333333	1.0719518527986	Up	0.846899224806202	Aspergillus flavus NRRL3357 BAR domain protein, mRNA	-	-	-	-	gi|238496423|ref|XP_002379447.1|/6.94795e-151/BAR domain protein [Aspergillus flavus NRRL3357]
7909001	318.00	31.36	298.816666666667	3.25226315292811	Up	0.930206010406711	Aspergillus flavus NRRL3357 conserved hypothetical protein, mRNA	-	-	-	-	gi|317159162|ref|XP_003191043.1|/4.86954e-56/expressed protein [Aspergillus oryzae RIB40]
7912470	813.00	192.57	394.8	1.03573902296995	Up	0.847443453329086	Aspergillus flavus NRRL3357 NADH-ubiquinone dehydrogenase 24 kDa subunit, putative, mRNA	K03943|1|2e-158|558|afv:AFLA_045860|NADH dehydrogenase (ubiquinone) flavoprotein 2 [EC:1.6.5.3 1.6.99.3]	-	GO:0003824//catalytic activity	GO:0044710	gi|992227262|ref|XP_015410389.1|/1.0604e-149/NADH-ubiquinone oxidoreductase subunit [Aspergillus nomius NRRL 13137]
7916993	573.00	47.19	268.67	2.50928216077585	Up	0.914078262716364	Aspergillus flavus NRRL3357 zinc knuckle domain protein (Byr3), putative, mRNA	K09250|1|6e-111|399|afv:AFLA_022580|cellular nucleic acid-binding protein	-	GO:0005488//binding	-	gi|391871140|gb|EIT80305.1|/3.01219e-110/E3 ubiquitin ligase interacting with arginine methyltransferase [Aspergillus oryzae 3.042]
7912908	1065.00	0.516666666666667	10.7166666666667	4.37447861694107	Up	0.824585855367952	Aspergillus flavus NRRL3357 aliphatic nitrilase, putative, mRNA	K10675|1|3e-30|133|bor:COCMIDRAFT_37591|cyanide hydratase [EC:4.2.1.66]	-	GO:0016787//hydrolase activity	GO:0008152//metabolic process	gi|238505340|ref|XP_002383899.1|/0/aliphatic nitrilase, putative [Aspergillus flavus NRRL3357]
7912740	318.00	799.84	2770.23666666667	1.79222589651551	Up	0.907388234044813	Aspergillus flavus NRRL3357 60S ribosomal protein L36, partial mRNA	K02920|1|7e-46|182|afv:AFLA_112390|large subunit ribosomal protein L36e	GO:0030529//intracellular ribonucleoprotein complex	GO:0005198//structural molecule activity	GO:0010467//gene expression	gi|169773729|ref|XP_001821333.1|/5.05088e-45/60S ribosomal protein L36 [Aspergillus oryzae RIB40]
7910069	1032.00	4.08666666666667	16.7466666666667	2.03487748520085	Up	0.801993734735054	Aspergillus flavus NRRL3357 aldo-keto reductase, putative, mRNA	K17647|1|6e-78|291|aor:AOR_1_2094|versiconal hemiacetal acetate reductase [EC:1.1.1.353];K15303|3|7e-26|118|gtr:GLOTRDRAFT_123122|aflatoxin B1 aldehyde reductase	-	-	-	gi|238495576|ref|XP_002379024.1|/0/aldo-keto reductase, putative [Aspergillus flavus NRRL3357]
7916621	1296.00	28.2866666666667	9.11666666666667	-1.63354384561082	Down	0.823152277795476	Aspergillus flavus NRRL3357 cell cycle control protein (Cwf23), putative, mRNA	K09537|1|8e-163|573|afv:AFLA_093490|DnaJ homolog subfamily C member 17	-	-	-	gi|238499869|ref|XP_002381169.1|/5.02944e-162/cell cycle control protein (Cwf23), putative [Aspergillus flavus NRRL3357]
7920437	933.00	31.3866666666667	6.03333333333333	-2.37912462306788	Down	0.859575767229479	Aspergillus flavus NRRL3357 glucan endo-1,3-alpha-glucosidase agn1 precursor, putative, mRNA	K01268|1|3e-95|348|ani:AN8252.2|aminopeptidase I [EC:3.4.11.22];K08254|2|1e-54|213|cthr:CTHT_0046460|glucan endo-1,3-alpha-glucosidase [EC:3.2.1.59]	-	-	-	gi|238503277|ref|XP_002382872.1|/0/glucan endo-1,3-alpha-glucosidase agn1 precursor, putative [Aspergillus flavus NRRL3357]
7921212	1197.00	211.37	544.403333333333	1.36490527256615	Up	0.877269831156419	Aspergillus flavus NRRL3357 GPI-anchored cell wall organization protein Ecm33, mRNA	-	-	-	-	gi|238491888|ref|XP_002377181.1|/3.32413e-173/GPI-anchored cell wall organization protein Ecm33 [Aspergillus flavus NRRL3357]
7910165	1628.00	340.006666666667	139.16	-1.28881845015326	Down	0.869424976107041	Aspergillus flavus NRRL3357 transcription factor TFIIA complex subunit Toa1, putative, mRNA	K03122|1|4e-155|548|afv:AFLA_033170|transcription initiation factor TFIIA large subunit	-	-	-	gi|238487178|ref|XP_002374827.1|/2.34606e-154/transcription factor TFIIA complex subunit Toa1, putative [Aspergillus flavus NRRL3357]
7916790	426.00	12.89	38.53	1.5797299222979	Up	0.838510141233939	Aspergillus flavus NRRL3357 ergosterol biosynthesis protein Erg28, putative, mRNA	-	GO:0031224//intrinsic component of membrane	-	-	gi|238496443|ref|XP_002379457.1|/9.48989e-76/ergosterol biosynthesis protein Erg28, putative [Aspergillus flavus NRRL3357]
7914444	1806.00	1576.29	304.593333333333	-2.37157671004315	Down	0.920901030052034	Aspergillus flavus NRRL3357 3-hydroxymethyl-3-methylglutaryl-Coenzyme A lyase, putative, mRNA	K01640|1|0.0|1132|afv:AFLA_070820|hydroxymethylglutaryl-CoA lyase [EC:4.1.3.4]	-	GO:0016833//oxo-acid-lyase activity	-	gi|238498812|ref|XP_002380641.1|/0/3-hydroxymethyl-3-methylglutaryl-Coenzyme A lyase, putative [Aspergillus flavus NRRL3357]
7916348	1845.00	57.0333333333333	24.19	-1.23739458467569	Down	0.827506105978549	Aspergillus flavus NRRL3357 homeobox and C2H2 transcription factor, putative, mRNA	K19383|1|9e-07|56.2|ero:EROM_101370|homeobox protein TGIF1	GO:0043231//intracellular membrane-bounded organelle	GO:0046914//transition metal ion binding;GO:0003677//DNA binding;GO:0003700//transcription factor activity, sequence-specific DNA binding	GO:0006366//transcription from RNA polymerase II promoter	gi|238484055|ref|XP_002373266.1|/0/homeobox and C2H2 transcription factor, putative [Aspergillus flavus NRRL3357]
7912709	306.00	42.03	15.04	-1.48261488947434	Down	0.831408622703621	Aspergillus flavus NRRL3357 RNA polymerase II general transcription and DNA repair factor TFIIH, mRNA	K10845|1|6e-51|199|afv:AFLA_060250|TFIIH basal transcription factor complex TTD-A subunit	-	-	GO:0006281//DNA repair;GO:0006351//transcription, DNA-templated	gi|238495066|ref|XP_002378769.1|/3.88982e-50/RNA polymerase II general transcription and DNA repair factor TFIIH [Aspergillus flavus NRRL3357]
7914589	547.00	62.4233333333333	140.846666666667	1.17396811805873	Up	0.848956674100032	Aspergillus flavus NRRL3357 TOM core complex subunit Tom6, putative, mRNA	-	-	-	-	gi|992078890|ref|XP_015402991.1|/4.28333e-20/Zn(II)2Cys6 transcription factor, partial [Aspergillus nomius NRRL 13137]
7921395	399.00	2.71333333333333	18.37	2.75921342756626	Up	0.831156419241797	Aspergillus flavus NRRL3357 conserved hypothetical protein, mRNA	K11568|1|4e-50|196|afv:AFLA_132780|DASH complex subunit DAD3	GO:0005819//spindle;GO:0000942//condensed nuclear chromosome outer kinetochore	-	GO:0007052//mitotic spindle organization	gi|770301976|gb|KJK60274.1|/2.581e-49/DASH complex subunit Dad3 [Aspergillus parasiticus SU-1]
7912057	813.00	0.37	24.6566666666667	6.05830869409757	Up	0.923900923861102	Aspergillus flavus NRRL3357 conserved hypothetical protein, mRNA	-	-	-	-	gi|238483497|ref|XP_002372987.1|/5.09733e-144/conserved hypothetical protein [Aspergillus flavus NRRL3357]
7920685	1860.00	84.5533333333333	31.2766666666667	-1.43477486633348	Down	0.856111288095997	Aspergillus flavus NRRL3357 RING finger protein, mRNA	K11971|1|0.0|1147|afv:AFLA_056020|E3 ubiquitin-protein ligase RNF14 [EC:2.3.2.27]	-	GO:0046914//transition metal ion binding	-	gi|238494220|ref|XP_002378346.1|/0/RING finger protein [Aspergillus flavus NRRL3357]
7918124	1146.00	79.6666666666667	179.953333333333	1.17557470852843	Up	0.854040564935755	Aspergillus flavus NRRL3357 tyrosyl-tRNA synthetase, mRNA	K01866|1|0.0|666|afv:AFLA_089750|tyrosyl-tRNA synthetase [EC:6.1.1.1]	GO:0044424	GO:0004812//aminoacyl-tRNA ligase activity;GO:0032550	GO:0006418//tRNA aminoacylation for protein translation	gi|238499123|ref|XP_002380796.1|/0/tyrosyl-tRNA synthetase [Aspergillus flavus NRRL3357]
7914610	804.00	143.403333333333	332.97	1.21531363981572	Up	0.863929595412552	Aspergillus flavus NRRL3357 conserved hypothetical protein, mRNA	-	-	-	-	gi|169782046|ref|XP_001825486.1|/2.0637e-81/hypothetical protein AOR_1_998074 [Aspergillus oryzae RIB40]
7915968	1350.00	31.0033333333333	1.98	-3.96885100024137	Down	0.895348837209302	Aspergillus flavus NRRL3357 salicylate hydroxylase, putative, mRNA	K00480|1|0.0|891|afv:AFLA_111570|salicylate hydroxylase [EC:1.14.13.1]	-	-	-	gi|317146052|ref|XP_003189765.1|/0/salicylate hydroxylase [Aspergillus oryzae RIB40]
7920629	669.00	38.2033333333333	129.093333333333	1.75664407108921	Up	0.887291600297335	Aspergillus flavus NRRL3357 conserved hypothetical protein, mRNA	K15532|1|5e-12|71.6|pte:PTT_20299|unsaturated rhamnogalacturonyl hydrolase [EC:3.2.1.172]	-	-	-	gi|238492653|ref|XP_002377563.1|/6.30344e-85/conserved hypothetical protein [Aspergillus flavus NRRL3357]
7914010	1053.00	264.223333333333	72.8766666666667	-1.85822899756865	Down	0.898985876606138	Aspergillus flavus NRRL3357 transcription initiation protein, mRNA	K03124|1|0.0|711|afv:AFLA_032080|transcription initiation factor TFIIB	-	GO:0008135//translation factor activity, RNA binding;GO:0046914//transition metal ion binding;GO:0008134//transcription factor binding	GO:0006351//transcription, DNA-templated;GO:0006412//translation	gi|169770601|ref|XP_001819770.1|/0/transcription initiation factor IIB [Aspergillus oryzae RIB40]
7915890	1833.00	58.4333333333333	725.41	3.63393313806392	Up	0.942006477646809	Aspergillus flavus NRRL3357 3-hydroxyacyl-CoA dehydrogenase, putative, mRNA	K00022|1|7e-17|89.7|cnb:CNBH2290|3-hydroxyacyl-CoA dehydrogenase [EC:1.1.1.35];K00074|3|9e-17|89.4|yli:YALI0C08811g|3-hydroxybutyryl-CoA dehydrogenase [EC:1.1.1.157]	-	GO:0036094//small molecule binding;GO:0048037//cofactor binding;GO:0016616//oxidoreductase activity, acting on the CH-OH group of donors, NAD or NADP as acceptor	GO:0032787//monocarboxylic acid metabolic process	gi|914759283|gb|KOC13138.1|/0/3-hydroxyacyl-CoA dehydrogenase, NAD binding domain [Aspergillus flavus AF70]
7917765	1374.00	26.43	94.9533333333333	1.84504222204151	Up	0.883402357438675	Aspergillus flavus NRRL3357 AAA family ATPase Pontin, putative, mRNA	K04499|1|0.0|858|afv:AFLA_026750|RuvB-like protein 1 (pontin 52)	GO:0000790//nuclear chromatin	GO:0032550;GO:0004003//ATP-dependent DNA helicase activity	GO:0032392//DNA geometric change	gi|169771531|ref|XP_001820235.1|/0/ruvB-like helicase 1 [Aspergillus oryzae RIB40]
7911644	363.00	112.303333333333	224.953333333333	1.00222499501723	Up	0.834673993840926	Aspergillus flavus NRRL3357 ubiquitin ligase subunit HrtA, putative, mRNA	K03868|1|7e-52|202|nfi:NFIA_037330|RING-box protein 1	-	GO:0046914//transition metal ion binding	-	gi|973323486|gb|KUL83381.1|/4.6962e-51/hypothetical protein ZTR_10863 [Talaromyces verruculosus]
7916158	2460.00	37.56	93.0733333333333	1.30917081393776	Up	0.850151322077095	Aspergillus flavus NRRL3357 COPI vesicle coat beta' subunit, putative, mRNA	K17302|1|0.0|1639|afv:AFLA_044000|coatomer subunit beta'	GO:0043234//protein complex	-	GO:0015031//protein transport	gi|238493251|ref|XP_002377862.1|/0/COPI vesicle coat beta' subunit, putative [Aspergillus flavus NRRL3357]
7919899	2022.00	80.4333333333333	259.51	1.6899247178641	Up	0.894393118827652	Aspergillus flavus NRRL3357 nuclear protein Qri2/Nse4, putative, mRNA	-	GO:0000793//condensed chromosome;GO:0043231//intracellular membrane-bounded organelle	-	GO:0006259//DNA metabolic process	gi|238505264|ref|XP_002383861.1|/0/nuclear protein Qri2/Nse4, putative [Aspergillus flavus NRRL3357]
7915238	1647.00	35.3733333333333	14.73	-1.26390474447169	Down	0.804329935223532	Aspergillus flavus NRRL3357 autophagy protein Apg6, putative, mRNA	K08334|1|0.0|974|afv:AFLA_078780|beclin 1	-	-	GO:0044248	gi|238483113|ref|XP_002372795.1|/0/autophagy protein Apg6, putative [Aspergillus flavus NRRL3357]
7910266	2646.00	3.08666666666667	28.3933333333333	3.2014306312901	Up	0.874787618137411	Aspergillus flavus NRRL3357 conserved hypothetical protein, mRNA	-	-	-	-	gi|169771381|ref|XP_001820160.1|/0/hypothetical protein AOR_1_1882154 [Aspergillus oryzae RIB40]
7913412	1020.00	115.85	48.15	-1.26665034102136	Down	0.852368057767867	Aspergillus flavus NRRL3357 succinyl-CoA synthetase beta subunit, putative, mRNA	K01900|1|0.0|676|afv:AFLA_107660|succinyl-CoA synthetase beta subunit [EC:6.2.1.4 6.2.1.5]	-	GO:0032550;GO:0043169//cation binding	-	gi|238490800|ref|XP_002376637.1|/0/succinyl-CoA synthetase beta subunit, putative [Aspergillus flavus NRRL3357]
7912609	426.00	6.46666666666667	40.66	2.6525160634914	Up	0.877999893809069	Aspergillus flavus NRRL3357 conserved hypothetical protein, mRNA	K18065|1|3e-65|246|afv:AFLA_044850|Cdc25 family phosphatase [EC:3.1.3.48 1.20.4.-]	-	-	-	gi|992089836|ref|XP_015408443.1|/9.53402e-60/hypothetical protein ANOM_004399 [Aspergillus nomius NRRL 13137]
7919073	255.00	6204.44666666667	238.496666666667	-4.70126154396729	Down	0.967492301157481	Aspergillus flavus NRRL3357 hypothetical protein, mRNA	-	-	-	-	gi|238500896|ref|XP_002381682.1|/2.01321e-38/hypothetical protein AFLA_124890 [Aspergillus flavus NRRL3357]
7917358	2094.00	3.89333333333333	27.15	2.80187442453286	Up	0.859283742168419	Aspergillus flavus NRRL3357 conserved hypothetical protein, mRNA	-	-	-	-	gi|238490620|ref|XP_002376547.1|/0/conserved hypothetical protein [Aspergillus flavus NRRL3357]
7915932	1486.00	195.083333333333	77	-1.34116017769596	Down	0.866624190294149	Aspergillus flavus NRRL3357 conserved hypothetical protein, mRNA	-	-	-	-	gi|992091674|ref|XP_015409363.1|/2.71717e-97/hypothetical protein ANOM_003485, partial [Aspergillus nomius NRRL 13137]
7919291	1038.00	2.39666666666667	18.47	2.9460826912643	Up	0.836333227142402	Aspergillus flavus NRRL3357 conserved hypothetical protein, mRNA	-	GO:0043234//protein complex	GO:0001076//transcription factor activity, RNA polymerase II transcription factor binding	GO:0006366//transcription from RNA polymerase II promoter	gi|238485750|ref|XP_002374113.1|/2.59818e-168/conserved hypothetical protein [Aspergillus flavus NRRL3357]
7917251	666.00	476.35	235.126666666667	-1.01858381874716	Down	0.844443559520017	Aspergillus flavus NRRL3357 MADS box transcription factor Mcm1, mRNA	K12412|1|6e-86|317|afv:AFLA_090910|pheromone receptor transcription factor	-	-	-	gi|134080658|emb|CAK41323.1|/4.18452e-81/unnamed protein product [Aspergillus niger]
7911564	1618.00	9.42	29.6466666666667	1.65407093901757	Up	0.828581289157906	Aspergillus flavus NRRL3357 uridine kinase, putative, mRNA	K00876|1|0.0|874|afv:AFLA_129590|uridine kinase [EC:2.7.1.48]	-	GO:0032550;GO:0019206//nucleoside kinase activity	GO:0006222//UMP biosynthetic process;GO:0006241//CTP biosynthetic process	gi|317142875|ref|XP_001819153.2|/0/uridine kinase [Aspergillus oryzae RIB40]
7908908	1044.00	270.056666666667	94.5566666666667	-1.51401108004708	Down	0.880336094297547	Aspergillus flavus NRRL3357 conserved hypothetical protein, mRNA	-	-	-	-	gi|238488703|ref|XP_002375589.1|/8.49507e-143/conserved hypothetical protein [Aspergillus flavus NRRL3357]
7910345	255.00	945.21	117.95	-3.00245947403749	Down	0.932064351704364	Aspergillus flavus NRRL3357 conserved hypothetical protein, mRNA	-	-	-	-	gi|238486228|ref|XP_002374352.1|/1.14052e-41/conserved hypothetical protein [Aspergillus flavus NRRL3357]
7912270	3930.00	5.30333333333333	21.02	1.98679133435229	Up	0.817922374429224	Aspergillus flavus NRRL3357 phospholipase D (PLD), putative, mRNA	K01115|1|0.0|2324|afv:AFLA_003220|phospholipase D1/2 [EC:3.1.4.4]	-	-	-	gi|238502579|ref|XP_002382523.1|/0/phospholipase D (PLD), putative [Aspergillus flavus NRRL3357]
7912648	1425.00	5.85	24.6633333333333	2.07585926824836	Up	0.835297865562281	Aspergillus flavus NRRL3357 tRNA a64-2'-o-ribosylphosphate transferase, mRNA	K15463|1|0.0|915|afv:AFLA_062110|tRNA A64-2'-O-ribosylphosphate transferase [EC:2.4.2.-]	-	GO:0016757//transferase activity, transferring glycosyl groups	-	gi|238495438|ref|XP_002378955.1|/0/tRNA a64-2'-o-ribosylphosphate transferase [Aspergillus flavus NRRL3357]
7912373	2541.00	17.2566666666667	54.0133333333333	1.64616176682551	Up	0.859814696824891	Aspergillus flavus NRRL3357 nuclear pore protein (Nic96), putative, mRNA	K14309|1|0.0|1668|afv:AFLA_115400|nuclear pore complex protein Nup93	GO:0005635//nuclear envelope	-	GO:0051234//establishment of localization	gi|238508820|ref|XP_002385593.1|/0/nuclear pore protein (Nic96), putative [Aspergillus flavus NRRL3357]
7915275	3153.00	62.8033333333333	164.93	1.39294080379623	Up	0.867898481469683	Aspergillus flavus NRRL3357 valyl-tRNA synthetase, mRNA	K01873|1|0.0|2002|afv:AFLA_079150|valyl-tRNA synthetase [EC:6.1.1.9]	GO:0044424	GO:0032550;GO:0052689//carboxylic ester hydrolase activity;GO:0004812//aminoacyl-tRNA ligase activity	GO:0006448//regulation of translational elongation;GO:0006418//tRNA aminoacylation for protein translation	gi|238483187|ref|XP_002372832.1|/0/valyl-tRNA synthetase [Aspergillus flavus NRRL3357]
7910698	1008.00	11.37	41.1833333333333	1.85682835060274	Up	0.855421047042583	Aspergillus flavus NRRL3357 hypothetical protein, mRNA	K14288|1|0.0|654|afv:AFLA_098230|exportin-T	GO:0043231//intracellular membrane-bounded organelle	GO:0003723//RNA binding	GO:0051234//establishment of localization;GO:0006399//tRNA metabolic process	gi|238504934|ref|XP_002383696.1|/0/hypothetical protein AFLA_098230 [Aspergillus flavus NRRL3357]
7916789	1041.00	9.77333333333333	78.59	3.00742314906879	Up	0.908091748964638	Aspergillus flavus NRRL3357 ketoreductase, putative, mRNA	K10251|1|2e-173|608|afv:AFLA_134430|17beta-estradiol 17-dehydrogenase / very-long-chain 3-oxoacyl-CoA reductase [EC:1.1.1.62 1.1.1.330]	GO:0031090//organelle membrane;GO:0043231//intracellular membrane-bounded organelle;GO:0031224//intrinsic component of membrane	GO:0036094//small molecule binding;GO:0003824//catalytic activity	GO:0006631//fatty acid metabolic process	gi|169774933|ref|XP_001821934.1|/1.33752e-172/3-ketoacyl-CoA reductase [Aspergillus oryzae RIB40]
7912007	1120.00	216.686666666667	56.3833333333333	-1.9422697067131	Down	0.89922480620155	Aspergillus flavus NRRL3357 conserved hypothetical protein, mRNA	K02920|1|2e-18|94.0|act:ACLA_046760|large subunit ribosomal protein L36e;K06110|2|6e-18|92.4|cthr:CTHT_0001930|exocyst complex component 3;K06674|4|3e-13|77.0|pte:PTT_09563|structural maintenance of chromosome 2;K01613|5|3e-13|76.6|ani:AN9039.2|phosphatidylserine decarboxylase [EC:4.1.1.65]	-	-	-	gi|238497854|ref|XP_002380162.1|/0/conserved hypothetical protein [Aspergillus flavus NRRL3357]
7920249	1593.00	84.96	13.9366666666667	-2.60789822348117	Down	0.900671657640438	Aspergillus flavus NRRL3357 cytochrome P450 monooxygenase, putative, mRNA	K00668|1|1e-65|251|fpu:FPSE_07818|fatty acid synthase subunit beta, fungi type [EC:2.3.1.86];K07824|2|7e-58|225|cci:CC1G_11080|benzoate 4-monooxygenase [EC:1.14.13.12]	-	GO:0046914//transition metal ion binding;GO:0016491//oxidoreductase activity;GO:0046906//tetrapyrrole binding	GO:0044710	gi|238499371|ref|XP_002380920.1|/0/cytochrome P450 monooxygenase, putative [Aspergillus flavus NRRL3357]
7918563	264.00	1517.53333333333	447.69	-1.76115620790312	Down	0.905808643941807	Aspergillus flavus NRRL3357 conserved hypothetical protein, mRNA	-	-	-	-	gi|238495632|ref|XP_002379052.1|/2.06997e-46/conserved hypothetical protein [Aspergillus flavus NRRL3357]
7919555	756.00	443.416666666667	1033.44666666667	1.22072903437109	Up	0.870858553679516	Aspergillus flavus NRRL3357 triosephosphate isomerase, mRNA	K01803|1|1e-137|489|afv:AFLA_094630|triosephosphate isomerase (TIM) [EC:5.3.1.1]	-	GO:0016861//intramolecular oxidoreductase activity, interconverting aldoses and ketoses	GO:0006007//glucose catabolic process	gi|770312025|gb|KJK68600.1|/1.70049e-135/Triosephosphate isomerase [Aspergillus parasiticus SU-1]
7920530	666.00	2141.83666666667	922.63	-1.2150243578878	Down	0.873075289370288	Aspergillus flavus NRRL3357 HHE domain protein, mRNA	K01181|1|3e-63|241|cthr:CTHT_0050050|endo-1,4-beta-xylanase [EC:3.2.1.8]	-	-	-	gi|238500413|ref|XP_002381441.1|/3.26977e-126/HHE domain protein [Aspergillus flavus NRRL3357]
7918786	1781.00	0.256666666666667	13.1866666666667	5.68304017006421	Up	0.872929276839758	Aspergillus flavus NRRL3357 alcohol dehydrogenase, putative, mRNA	K07119|1|0.0|734|afv:AFLA_101690|uncharacterized protein	-	-	-	gi|317151332|ref|XP_001824591.2|/0/alcohol dehydrogenase [Aspergillus oryzae RIB40]
7914516	1743.00	40.57	5.76333333333333	-2.81543793428515	Down	0.882672294786025	Aspergillus flavus NRRL3357 amino acid permease (Dip5), putative, mRNA	K16261|1|0.0|1092|afv:AFLA_046230|yeast amino acid transporter	GO:0031224//intrinsic component of membrane	GO:0046943//carboxylic acid transmembrane transporter activity	GO:0044763;GO:0006865//amino acid transport	gi|238493697|ref|XP_002378085.1|/0/amino acid permease (Dip5), putative [Aspergillus flavus NRRL3357]
7918493	264.00	649.183333333333	269.23	-1.26978678483282	Down	0.872172666454285	Aspergillus flavus NRRL3357 hypothetical protein, mRNA	-	-	-	-	gi|238507814|ref|XP_002385108.1|/4.6114e-46/hypothetical protein AFLA_008630 [Aspergillus flavus NRRL3357]
7910163	195.00	119.756666666667	18.11	-2.72524751937682	Down	0.908158118296697	Aspergillus flavus NRRL3357 hypothetical protein, mRNA	-	-	-	-	gi|238487174|ref|XP_002374825.1|/4.40664e-17/hypothetical protein AFLA_033150 [Aspergillus flavus NRRL3357]
7911335	735.00	24.2266666666667	61.61	1.34656861680172	Up	0.840036635871297	Aspergillus flavus NRRL3357 imidazoleglycerol-phosphate dehydratase, mRNA	K01693|1|1e-129|462|afv:AFLA_055280|imidazoleglycerol-phosphate dehydratase [EC:4.2.1.19]	-	GO:0016836//hydro-lyase activity	GO:0006547//histidine metabolic process	gi|169776993|ref|XP_001822962.1|/8.62631e-129/imidazoleglycerol-phosphate dehydratase [Aspergillus oryzae RIB40]
7921551	1245.00	1.04333333333333	39.67	5.24877633593382	Up	0.934148348731018	Aspergillus flavus NRRL3357 nucleoside hydrolase, putative, mRNA	K01240|1|1e-10|68.2|shs:STEHIDRAFT_155332|uridine nucleosidase [EC:3.2.2.3]	-	GO:0003824//catalytic activity	-	gi|238498234|ref|XP_002380352.1|/0/nucleoside hydrolase, putative [Aspergillus flavus NRRL3357]
7913707	381.00	125.74	323.12	1.36162638292463	Up	0.873553148561113	Aspergillus flavus NRRL3357 small nucleolar ribonucleoprotein SNU13, partial mRNA	K12845|1|2e-65|246|afv:AFLA_130100|U4/U6 small nuclear ribonucleoprotein SNU13	GO:0030529//intracellular ribonucleoprotein complex;GO:0031981//nuclear lumen	GO:0003676//nucleic acid binding	GO:0022613//ribonucleoprotein complex biogenesis	gi|169769468|ref|XP_001819204.1|/1.63562e-64/small nucleolar ribonucleoprotein SNU13 [Aspergillus oryzae RIB40]
7915816	1353.00	595.756666666667	108.183333333333	-2.46124493517089	Down	0.918365721567378	Aspergillus flavus NRRL3357 molybdenum cofactor biosynthesis protein (MoeA), putative, mRNA	K03750|1|0.0|899|afv:AFLA_023570|molybdopterin molybdotransferase [EC:2.10.1.1]	-	-	GO:0009108//coenzyme biosynthetic process;GO:0018130	gi|238485260|ref|XP_002373868.1|/0/molybdenum cofactor biosynthesis protein (MoeA), putative [Aspergillus flavus NRRL3357]
7909306	1164.00	215.82	37.9766666666667	-2.50664337910181	Down	0.911781883827121	Aspergillus flavus NRRL3357 conserved hypothetical protein, mRNA	-	-	-	-	gi|238506397|ref|XP_002384400.1|/0/conserved hypothetical protein [Aspergillus flavus NRRL3357]
7916485	324.00	8871.47666666667	249.913333333333	-5.14967448361922	Down	0.975390251672507	Aspergillus flavus NRRL3357 conserved hypothetical protein, mRNA	-	-	-	-	gi|914764539|gb|KOC18348.1|/4.68111e-59/hypothetical protein AFLA70_13g005721 [Aspergillus flavus AF70]
7910942	554.00	18.7533333333333	136.553333333333	2.86424557437712	Up	0.913786237655304	Aspergillus flavus NRRL3357 conserved hypothetical protein, mRNA	-	-	GO:0048037//cofactor binding	GO:0008152//metabolic process	gi|914761305|gb|KOC15120.1|/1.05009e-93/NAD dependent epimerase/dehydratase family protein [Aspergillus flavus AF70]
7916295	1092.00	24.4566666666667	96.6133333333333	1.98199452063141	Up	0.888008389083572	Aspergillus flavus NRRL3357 dihydroorotase, homodimeric type, mRNA	K01465|1|0.0|729|afv:AFLA_082980|dihydroorotase [EC:3.5.2.3]	GO:0043231//intracellular membrane-bounded organelle	GO:0016812//hydrolase activity, acting on carbon-nitrogen (but not peptide) bonds, in cyclic amides	GO:0006220//pyrimidine nucleotide metabolic process;GO:0019856//pyrimidine nucleobase biosynthetic process	gi|238483949|ref|XP_002373213.1|/0/dihydroorotase, homodimeric type [Aspergillus flavus NRRL3357]
7911479	1395.00	15.5766666666667	37.63	1.27249675292424	Up	0.808989062334077	Aspergillus flavus NRRL3357 gamma tubulin MipA, putative, mRNA	K10389|1|0.0|925|afv:AFLA_018000|tubulin gamma	GO:0032991//macromolecular complex;GO:0015630//microtubule cytoskeleton	GO:0017111//nucleoside-triphosphatase activity;GO:0032550	GO:0009154//purine ribonucleotide catabolic process;GO:0044763;GO:0043623//cellular protein complex assembly	gi|238489165|ref|XP_002375820.1|/0/gamma tubulin MipA, putative [Aspergillus flavus NRRL3357]
7918169	1482.00	78.01	11.73	-2.73345605965569	Down	0.899742486991611	Aspergillus flavus NRRL3357 glucoamylase precursor, putative, mRNA	K01178|1|0.0|951|afv:AFLA_034950|glucoamylase [EC:3.2.1.3]	-	GO:0015926//glucosidase activity	GO:0005975//carbohydrate metabolic process	gi|238487534|ref|XP_002375005.1|/0/glucoamylase precursor, putative [Aspergillus flavus NRRL3357]
7913300	519.00	552.976666666667	57.2033333333333	-3.27304748316293	Down	0.93349792927684	Aspergillus flavus NRRL3357 branched-chain amino acid aminotransferase, putative, mRNA	-	-	GO:0016769//transferase activity, transferring nitrogenous groups	-	gi|238481799|ref|XP_002372138.1|/1.77424e-94/branched-chain amino acid aminotransferase, putative [Aspergillus flavus NRRL3357]
7915665	1917.00	26.8666666666667	108.166666666667	2.00936673435853	Up	0.892110013804821	Aspergillus flavus NRRL3357 lysophospholipase Plb1, mRNA	K13333|1|0.0|1259|afv:AFLA_110960|lysophospholipase [EC:3.1.1.5]	-	GO:0016298//lipase activity	GO:0006644//phospholipid metabolic process	gi|238491456|ref|XP_002376965.1|/0/lysophospholipase Plb1 [Aspergillus flavus NRRL3357]
7909975	1689.00	67.73	147.356666666667	1.12144543104999	Up	0.845770946161198	Aspergillus flavus NRRL3357 t-complex protein 1, beta subunit, putative, mRNA	K09494|1|0.0|978|afv:AFLA_081750|T-complex protein 1 subunit beta	GO:0043234//protein complex;GO:0044424	GO:0005515//protein binding;GO:0032550	GO:0044267//cellular protein metabolic process	gi|238483703|ref|XP_002373090.1|/0/t-complex protein 1, beta subunit, putative [Aspergillus flavus NRRL3357]
7919638	1287.00	5.62666666666667	28.4033333333333	2.33570784687342	Up	0.852421153233514	Aspergillus flavus NRRL3357 oxidoreductase, short chain dehydrogenase/reductase family, mRNA	K11153|1|9e-08|58.9|psq:PUNSTDRAFT_55413|retinol dehydrogenase 12 [EC:1.1.1.300];K08876|2|4e-07|56.6|ure:UREG_05797|SCY1-like protein 1;K03686|3|7e-07|55.8|maw:MAC_01367|molecular chaperone DnaJ;K04708|4|3e-06|53.9|maw:MAC_07171|3-dehydrosphinganine reductase [EC:1.1.1.102];K17732|5|4e-06|53.5|cci:CC1G_15045|mitochondrial-processing peptidase subunit beta [EC:3.4.24.64]	-	GO:0036094//small molecule binding;GO:0003824//catalytic activity	GO:0044710	gi|169785975|ref|XP_001827448.1|/0/oxidoreductase, short chain dehydrogenase/reductase family [Aspergillus oryzae RIB40]
7913954	2124.00	5.74	21.4333333333333	1.90073359481847	Up	0.815320696612509	Aspergillus flavus NRRL3357 rRNA processing protein Nop9, putative, mRNA	K14790|1|0.0|1146|afv:AFLA_031520|nucleolar protein 9	GO:0031981//nuclear lumen	GO:0003676//nucleic acid binding	GO:0042254//ribosome biogenesis	gi|332319726|sp|B8N3R8.1|NOP9_ASPFN/0/RecName: Full=Nucleolar protein 9; AltName: Full=Pumilio domain-containing protein nop9
7910493	1413.00	274.47	706.07	1.36316275079844	Up	0.878491026866306	Aspergillus flavus NRRL3357 serine hydroxymethyltransferase, putative, mRNA	K00600|1|0.0|941|afv:AFLA_085420|glycine hydroxymethyltransferase [EC:2.1.2.1]	-	GO:0016742//hydroxymethyl-, formyl- and related transferase activity;GO:0043168//anion binding	GO:0009069//serine family amino acid metabolic process;GO:0006730//one-carbon metabolic process	gi|169767536|ref|XP_001818239.1|/0/serine hydroxymethyltransferase, cytosolic [Aspergillus oryzae RIB40]
7909583	1095.00	0.12	8.98666666666667	6.22667977973955	Up	0.840169374535415	Aspergillus flavus NRRL3357 conserved hypothetical protein, mRNA	K01053|1|0.0|744|afv:AFLA_059570|gluconolactonase [EC:3.1.1.17]	-	-	-	gi|238494930|ref|XP_002378701.1|/0/conserved hypothetical protein [Aspergillus flavus NRRL3357]
7917824	993.00	974.003333333333	143.466666666667	-2.76321113248048	Down	0.924803546777105	Aspergillus flavus NRRL3357 Aha1 domain family, mRNA	-	-	GO:0008047//enzyme activator activity;GO:0005515//protein binding	GO:0050896//response to stimulus;GO:0043462//regulation of ATPase activity	gi|238486012|ref|XP_002374244.1|/0/Aha1 domain family [Aspergillus flavus NRRL3357]
7919335	1290.00	166.963333333333	456.67	1.45162070940428	Up	0.881172347881491	Aspergillus flavus NRRL3357 aspartate aminotransferase, putative, mRNA	K14455|1|0.0|860|afv:AFLA_026470|aspartate aminotransferase, mitochondrial [EC:2.6.1.1]	-	GO:0043168//anion binding;GO:0070546	GO:0019752//carboxylic acid metabolic process	gi|317144637|ref|XP_001820259.2|/0/aspartate aminotransferase [Aspergillus oryzae RIB40]
7919800	1266.00	3.04666666666667	17.0733333333333	2.4864411825394	Up	0.81862588934905	Aspergillus flavus NRRL3357 conserved hypothetical protein, mRNA	K03504|1|2e-161|569|afv:AFLA_002770|DNA polymerase delta subunit 3	-	-	-	gi|238502489|ref|XP_002382478.1|/1.19722e-160/conserved hypothetical protein [Aspergillus flavus NRRL3357]
7911858	1509.00	30.0533333333333	60.6666666666667	1.0133790298012	Up	0.801250398215992	Aspergillus flavus NRRL3357 amidohydrolase family protein, mRNA	K01487|1|2e-11|71.6|mrr:Moror_850|guanine deaminase [EC:3.5.4.3]	-	GO:0016787//hydrolase activity	-	gi|238503848|ref|XP_002383156.1|/0/amidohydrolase family protein [Aspergillus flavus NRRL3357]
7912171	468.00	76.54	184.55	1.26972593146448	Up	0.861115535733248	Aspergillus flavus NRRL3357 peroxiredoxin, putative, mRNA	K14171|1|1e-90|331|afv:AFLA_019280|alkyl hydroperoxide reductase 1 [EC:1.11.1.15]	-	GO:0003824//catalytic activity	GO:0044710	gi|238489421|ref|XP_002375948.1|/5.64602e-90/peroxiredoxin, putative [Aspergillus flavus NRRL3357]
7914684	2370.00	10.15	39.75	1.96947513298654	Up	0.857903260061591	Aspergillus flavus NRRL3357 APSES transcription factor StuA, mRNA	K12763|1|0.0|1534|afv:AFLA_046990|protein SOK2	-	GO:0003676//nucleic acid binding;GO:0001071//nucleic acid binding transcription factor activity	GO:0006351//transcription, DNA-templated	gi|238493849|ref|XP_002378161.1|/0/APSES transcription factor StuA [Aspergillus flavus NRRL3357]
7910038	677.00	11.04	91.21	3.04645183384757	Up	0.911649145163003	Aspergillus flavus NRRL3357 AP-1 adaptor complex subunit sigma, putative, mRNA	K12394|1|9e-46|183|cci:CC1G_03713|AP-1 complex subunit sigma 1/2;K11827|2|1e-35|150|clu:CLUG_03490|AP-2 complex subunit sigma-1	-	GO:0022892//substrate-specific transporter activity	GO:0045184//establishment of protein localization	gi|317149679|ref|XP_003190344.1|/1.02711e-82/AP-1 complex subunit sigma-1 [Aspergillus oryzae RIB40]
7916127	675.00	22.1333333333333	69.2166666666667	1.64489872507787	Up	0.867858659870447	Aspergillus flavus NRRL3357 phosphoribosylglycinamide formyltransferase, putative, mRNA	K00601|1|7e-125|446|afv:AFLA_043690|phosphoribosylglycinamide formyltransferase [EC:2.1.2.2]	GO:0043231//intracellular membrane-bounded organelle	GO:0016742//hydroxymethyl-, formyl- and related transferase activity	GO:0009113//purine nucleobase biosynthetic process;GO:0006188//IMP biosynthetic process	gi|317157011|ref|XP_001826163.2|/4.12193e-124/phosphoribosylglycinamide formyltransferase [Aspergillus oryzae RIB40]
7922152	708.00	15.7166666666667	51.2966666666667	1.70656981023959	Up	0.860358925347775	Aspergillus flavus NRRL3357 conserved hypothetical protein, mRNA	-	-	-	-	gi|238507041|ref|XP_002384722.1|/4.51423e-132/conserved hypothetical protein [Aspergillus flavus NRRL3357]
7918807	2631.00	40.1366666666667	96.1566666666667	1.26046607849738	Up	0.846939046405437	Aspergillus flavus NRRL3357 methyltransferase (Ncl1), putative, mRNA	K15334|1|0.0|1601|afv:AFLA_017090|multisite-specific tRNA:(cytosine-C5)-methyltransferase [EC:2.1.1.202]	-	-	-	gi|391872000|gb|EIT81148.1|/0/tRNA cytosine-5-methylase [Aspergillus oryzae 3.042]
7915039	966.00	49.6533333333333	354.31	2.83504970718247	Up	0.923038122544335	Aspergillus flavus NRRL3357 alcohol dehydrogenase, putative, mRNA	K00002|1|4e-39|162|aor:AOR_1_780144|alcohol dehydrogenase (NADP+) [EC:1.1.1.2]	-	GO:0046914//transition metal ion binding;GO:0036094//small molecule binding;GO:0003824//catalytic activity	GO:0044710	gi|238488397|ref|XP_002375436.1|/0/alcohol dehydrogenase, putative [Aspergillus flavus NRRL3357]
7913384	1263.00	135.39	63.33	-1.09616019986533	Down	0.842293193161304	Aspergillus flavus NRRL3357 PWWP domain protein, mRNA	-	-	-	-	gi|914756979|gb|KOC11136.1|/1.82041e-84/PWWP domain protein [Aspergillus flavus AF70]
7919912	1260.00	88.3333333333333	39.16	-1.17357718890044	Down	0.837886269512584	Aspergillus flavus NRRL3357 conserved hypothetical protein, mRNA	-	-	-	-	gi|238505290|ref|XP_002383874.1|/1.07532e-161/conserved hypothetical protein [Aspergillus flavus NRRL3357]
7910702	768.00	36.15	106.206666666667	1.55480677567102	Up	0.870513433152809	Aspergillus flavus NRRL3357 RNase III domain protein, mRNA	K17437|1|3e-143|507|afv:AFLA_098270|large subunit ribosomal protein L15	-	-	-	gi|770311256|gb|KJK68086.1|/5.63368e-142/Ribonuclease-III-like protein [Aspergillus parasiticus SU-1]
7912048	1608.00	600.513333333333	286.996666666667	-1.06516229800706	Down	0.85599182329829	Aspergillus flavus NRRL3357 mitochondrial integral membrane protein, mRNA	-	-	-	-	gi|914759100|gb|KOC12981.1|/0/mitochondrial integral membrane protein [Aspergillus flavus AF70]
7921599	1008.00	14.5866666666667	42.3566666666667	1.53793882093202	Up	0.837660613783583	Aspergillus flavus NRRL3357 Sterol desaturase family, mRNA	K07750|1|2e-20|100|adl:AURDEDRAFT_134953|methylsterol monooxygenase [EC:1.14.13.72]	GO:0031224//intrinsic component of membrane	GO:0046914//transition metal ion binding;GO:0003824//catalytic activity	GO:0006631//fatty acid metabolic process	gi|238498330|ref|XP_002380400.1|/3.86944e-153/Sterol desaturase family [Aspergillus flavus NRRL3357]
7919326	918.00	3529.35	1181.87	-1.57833115222828	Down	0.89914516300308	Aspergillus flavus NRRL3357 polyubiquitin UbiD/Ubi4, putative, mRNA	K08770|1|4e-168|590|afv:AFLA_026380|ubiquitin C	-	-	GO:0032446//protein modification by small protein conjugation	gi|156841217|ref|XP_001643983.1|/2.37693e-167/hypothetical protein Kpol_1070p6 [Vanderwaltozyma polyspora DSM 70294]
7909757	582.00	0.676666666666667	10.1666666666667	3.90925761015244	Up	0.808139534883721	Aspergillus flavus NRRL3357 hypothetical protein, mRNA	-	-	-	-	gi|238490572|ref|XP_002376523.1|/1.85356e-94/hypothetical protein AFLA_106520 [Aspergillus flavus NRRL3357]
7910310	1065.00	25.4333333333333	81.6266666666667	1.6823199878051	Up	0.874721248805352	Aspergillus flavus NRRL3357 conserved hypothetical protein, mRNA	K02864|1|2e-78|293|ztr:MYCGRDRAFT_66422|large subunit ribosomal protein L10	-	-	-	gi|169771301|ref|XP_001820120.1|/0/hypothetical protein AOR_1_1800154 [Aspergillus oryzae RIB40]
7911440	270.00	382.36	78.9466666666667	-2.27598134775023	Down	0.912352660082829	Aspergillus flavus NRRL3357 hypothetical protein, mRNA	-	-	-	-	gi|238492347|ref|XP_002377410.1|/4.58842e-46/hypothetical protein AFLA_039480 [Aspergillus flavus NRRL3357]
7919204	477.00	335.26	1194.72	1.83332027125567	Up	0.906697992991399	Aspergillus flavus NRRL3357 cytochrome c oxidase subunit Va, putative, mRNA	K02264|1|2e-79|294|afv:AFLA_004950|cytochrome c oxidase subunit 5a	GO:0005746//mitochondrial respiratory chain	GO:0015002//heme-copper terminal oxidase activity	GO:0022904//respiratory electron transport chain	gi|238502925|ref|XP_002382696.1|/8.03835e-79/cytochrome c oxidase subunit Va, putative [Aspergillus flavus NRRL3357]
7915911	390.00	53.5733333333333	212.48	1.98774008333479	Up	0.900578740575555	Aspergillus flavus NRRL3357 conserved hypothetical protein, mRNA	-	-	-	-	gi|238496633|ref|XP_002379552.1|/4.00585e-58/conserved hypothetical protein [Aspergillus flavus NRRL3357]
7920740	834.00	120.306666666667	27.9666666666667	-2.10493637509207	Down	0.897114261442073	Aspergillus flavus NRRL3357 3-oxoacyl-(acyl-carrier-protein) reductase, mRNA	K08955|1|2e-41|169|tmn:UCRPA7_871|ATP-dependent metalloprotease [EC:3.4.24.-];K18337|2|4e-24|112|tml:GSTUM_00003021001|L-rhamnose 1-dehydrogenase [EC:1.1.1.378 1.1.1.377 1.1.1.173]	-	GO:0036094//small molecule binding;GO:0003824//catalytic activity	GO:0044710	gi|238491084|ref|XP_002376779.1|/7.95545e-156/3-oxoacyl-(acyl-carrier-protein) reductase [Aspergillus flavus NRRL3357]
7915256	620.00	37.7433333333333	110.883333333333	1.55474878652954	Up	0.871535520866518	Aspergillus flavus NRRL3357 small nuclear ribonucleoprotein SmG, putative, mRNA	K11099|1|2e-37|155|afv:AFLA_078960|small nuclear ribonucleoprotein G	GO:0032991//macromolecular complex	GO:0097159//organic cyclic compound binding	-	gi|992082090|ref|XP_015404582.1|/2.40304e-37/small nuclear ribonucleoprotein G, partial [Aspergillus nomius NRRL 13137]
7911782	1644.00	56.4633333333333	25.3933333333333	-1.15286451414589	Down	0.818957736009345	Aspergillus flavus NRRL3357 carboxylesterase, putative, mRNA	K01050|1|7e-43|176|wic:J056_001016|cholinesterase [EC:3.1.1.8];K01049|2|2e-38|161|ztr:MYCGRDRAFT_35982|acetylcholinesterase [EC:3.1.1.7];K03927|3|4e-36|153|nhe:NECHADRAFT_34817|carboxylesterase 2 [EC:3.1.1.1 3.1.1.84 3.1.1.56]	-	GO:0003824//catalytic activity	-	gi|238503696|ref|XP_002383080.1|/0/carboxylesterase, putative [Aspergillus flavus NRRL3357]
7921338	396.00	151.86	12.77	-3.57191148312912	Down	0.928294573643411	Aspergillus flavus NRRL3357 hypothetical protein, mRNA	K01783|1|2e-16|84.7|abe:ARB_02377|ribulose-phosphate 3-epimerase [EC:5.1.3.1]	-	GO:0004672//protein kinase activity;GO:0032550	GO:0006796//phosphate-containing compound metabolic process;GO:0006464//cellular protein modification process	gi|238508341|ref|XP_002385366.1|/1.07986e-71/hypothetical protein AFLA_011210 [Aspergillus flavus NRRL3357]
7921563	822.00	110.49	34.5366666666667	-1.67771505121049	Down	0.881915684400552	Aspergillus flavus NRRL3357 conserved hypothetical protein, mRNA	-	-	-	-	gi|238498258|ref|XP_002380364.1|/4.72963e-129/conserved hypothetical protein [Aspergillus flavus NRRL3357]
7915648	1350.00	12.1766666666667	33.2033333333333	1.44720883022207	Up	0.816077306997982	Aspergillus flavus NRRL3357 synembryn, putative, mRNA	-	-	-	-	gi|238491422|ref|XP_002376948.1|/0/synembryn, putative [Aspergillus flavus NRRL3357]
7918968	1119.00	7.65	57.3366666666667	2.9059263813561	Up	0.895667410003186	Aspergillus flavus NRRL3357 exosome complex exonuclease Rrp4, putative, mRNA	K03679|1|2e-171|602|afv:AFLA_103520|exosome complex component RRP4	GO:0043234//protein complex	GO:0003676//nucleic acid binding;GO:0004518//nuclease activity	-	gi|238506042|ref|XP_002384223.1|/1.07444e-170/exosome complex exonuclease Rrp4, putative [Aspergillus flavus NRRL3357]
7918719	786.00	778.02	3220.09	2.04922186442728	Up	0.915498566422428	Aspergillus flavus NRRL3357 40S ribosomal protein S4, partial mRNA	K02987|1|1e-141|502|afv:AFLA_101020|small subunit ribosomal protein S4e	GO:0030529//intracellular ribonucleoprotein complex	GO:0003676//nucleic acid binding;GO:0005198//structural molecule activity	GO:0010467//gene expression	gi|238505502|ref|XP_002383974.1|/6.52074e-141/40S ribosomal protein S4 [Aspergillus flavus NRRL3357]
7910012	728.00	2.06333333333333	25.1033333333333	3.60483013059109	Up	0.876473399171711	Aspergillus flavus NRRL3357 conserved hypothetical protein, mRNA	-	-	-	-	gi|317149641|ref|XP_001823560.2|/4.66688e-87/nuclear distribution protein RO10 [Aspergillus oryzae RIB40]
7915099	3384.00	20.59	5.74333333333333	-1.84198362912846	Down	0.809825315918021	Aspergillus flavus NRRL3357 AT DNA binding protein, putative, mRNA	-	-	GO:0003676//nucleic acid binding	-	gi|238489685|ref|XP_002376080.1|/0/AT DNA binding protein, putative [Aspergillus flavus NRRL3357]
7910876	966.00	290.36	121.92	-1.25190791337751	Down	0.86487203992779	Aspergillus flavus NRRL3357 acyl-CoA thioesterase II, mRNA	K01068|1|1e-133|476|aor:AOR_1_2070174|acyl-coenzyme A thioesterase 1/2/4 [EC:3.1.2.2];K11992|3|1e-12|74.7|abv:AGABI2DRAFT189998|acyl-CoA thioesterase 8 [EC:3.1.2.27]	-	GO:0016289//CoA hydrolase activity	GO:0006732	gi|238484223|ref|XP_002373350.1|/6.34901e-158/acyl-CoA thioesterase II [Aspergillus flavus NRRL3357]
7916592	549.00	7.14666666666667	53.2466666666667	2.89734880788851	Up	0.893384304980355	Aspergillus flavus NRRL3357 conserved hypothetical protein, mRNA	K09117|1|3e-94|343|afv:AFLA_076970|uncharacterized protein	-	GO:0016879//ligase activity, forming carbon-nitrogen bonds	-	gi|238482751|ref|XP_002372614.1|/1.76181e-93/conserved hypothetical protein [Aspergillus flavus NRRL3357]
7910964	741.00	0.12	48.1366666666667	8.64795802650178	Up	0.964452585749177	Aspergillus flavus NRRL3357 conserved hypothetical protein, mRNA	-	-	-	-	gi|238504818|ref|XP_002383638.1|/4.2846e-144/conserved hypothetical protein [Aspergillus flavus NRRL3357]
7914971	1635.00	3.33666666666667	17.1233333333333	2.35948409951097	Up	0.815732186471275	Aspergillus flavus NRRL3357 APSES transcription factor, putative, mRNA	K06647|1|6e-30|132|ndi:NDAI_0D04430|transcription factor MBP1	-	-	-	gi|238489591|ref|XP_002376033.1|/0/APSES transcription factor, putative [Aspergillus flavus NRRL3357]
7916735	591.00	593.606666666667	254.366666666667	-1.22259766877432	Down	0.868217054263566	Aspergillus flavus NRRL3357 DUF775 domain protein, mRNA	-	-	-	-	gi|238496011|ref|XP_002379241.1|/4.0119e-108/DUF775 domain protein [Aspergillus flavus NRRL3357]
7914266	1680.00	43.2	7.01	-2.62354496304021	Down	0.880415737496018	Aspergillus flavus NRRL3357 amino acid permease, putative, mRNA	K19564|1|5e-46|186|ang:ANI_1_326134|choline transport protein	GO:0031224//intrinsic component of membrane	GO:0046943//carboxylic acid transmembrane transporter activity	GO:0006865//amino acid transport	gi|238495192|ref|XP_002378832.1|/0/amino acid permease, putative [Aspergillus flavus NRRL3357]
7911822	870.00	74.5266666666667	35.49	-1.07034415968674	Down	0.822475310608474	Aspergillus flavus NRRL3357 conserved hypothetical protein, mRNA	-	-	-	-	gi|992078578|ref|XP_015402830.1|/6.99972e-142/hypothetical protein ANOM_011261 [Aspergillus nomius NRRL 13137]
7912463	321.00	1166.18666666667	4148.38666666667	1.83075163923585	Up	0.908436869491345	Aspergillus flavus NRRL3357 60S ribosomal protein L30, partial mRNA	K02908|1|2e-53|207|afv:AFLA_045790|large subunit ribosomal protein L30e	GO:0030529//intracellular ribonucleoprotein complex	GO:0005198//structural molecule activity	GO:0010467//gene expression	gi|770303301|gb|KJK61421.1|/9.47875e-52/hypothetical protein P875_00042339 [Aspergillus parasiticus SU-1]
7915862	723.00	2.26	13.7533333333333	2.60538664275014	Up	0.802856536051821	Aspergillus flavus NRRL3357 2-haloalkanoic acid dehalogenase, putative, mRNA	K01560|1|2e-139|495|afv:AFLA_024030|2-haloacid dehalogenase [EC:3.8.1.2]	-	-	-	gi|238485352|ref|XP_002373914.1|/8.88337e-139/2-haloalkanoic acid dehalogenase, putative [Aspergillus flavus NRRL3357]
7913790	1719.00	1.01333333333333	14.5533333333333	3.84416890154721	Up	0.841191462249124	Aspergillus flavus NRRL3357 MFS phospholipid transporter (Git1), putative, mRNA	K08176|1|2e-19|98.2|scm:SCHCODRAFT_68152|MFS transporter, PHS family, inorganic phosphate transporter	GO:0031224//intrinsic component of membrane	GO:0005215//transporter activity	GO:0044763	gi|238487828|ref|XP_002375152.1|/0/MFS phospholipid transporter (Git1), putative [Aspergillus flavus NRRL3357]
7909265	555.00	112.47	282.423333333333	1.32831905507304	Up	0.870314325156632	Aspergillus flavus NRRL3357 putative mitochondrial 54S ribosomal protein MNP1, partial mRNA	K02935|1|1e-61|236|afv:AFLA_025760|large subunit ribosomal protein L7/L12	GO:0005622//intracellular	-	-	gi|220698965|gb|EED55304.1|/5.34633e-61/50S ribosomal protein L12 [Aspergillus flavus NRRL3357]
7908877	1107.00	82.9733333333333	27.4066666666667	-1.59812087432344	Down	0.869610810236806	Aspergillus flavus NRRL3357 pyruvate formate lyase activating enzyme, putative, mRNA	K04070|1|0.0|729|afv:AFLA_015380|putative pyruvate formate lyase activating enzyme [EC:1.97.1.4]	-	-	-	gi|914755813|gb|KOC09978.1|/0/putative pyruvate formate lyase activating enzyme [Aspergillus flavus AF70]
7911138	891.00	49.41	120.25	1.28316193309726	Up	0.854279494531167	Aspergillus flavus NRRL3357 mitochondrial 54S ribosomal protein YmL9, partial mRNA	K02906|1|3e-172|604|afv:AFLA_114000|large subunit ribosomal protein L3	GO:0043231//intracellular membrane-bounded organelle;GO:0030529//intracellular ribonucleoprotein complex	GO:0005198//structural molecule activity	GO:0010467//gene expression	gi|238492064|ref|XP_002377269.1|/1.50932e-171/mitochondrial 54S ribosomal protein YmL9 [Aspergillus flavus NRRL3357]
7921427	924.00	1.14666666666667	13.76	3.58496250072116	Up	0.830652012318148	Aspergillus flavus NRRL3357 aldehyde reductase, putative, mRNA	K19654|1|9e-38|157|cdu:CD36_73000|2-dehydropantolactone reductase [EC:1.1.1.358];K18097|2|6e-37|155|vpo:Kpol_1062p29|glycerol 2-dehydrogenase (NADP+) [EC:1.1.1.156]	-	GO:0003824//catalytic activity	GO:0044710	gi|238496177|ref|XP_002379324.1|/1.55458e-174/aldehyde reductase, putative [Aspergillus flavus NRRL3357]
7920316	1650.00	38.39	6.83	-2.49077307655686	Down	0.871349686736753	Aspergillus flavus NRRL3357 metalloreductase, putative, mRNA	K00521|1|6e-166|584|cpw:CPC735_011850|ferric-chelate reductase [EC:1.16.1.7]	GO:0031224//intrinsic component of membrane	GO:0016491//oxidoreductase activity	GO:0044710	gi|238499505|ref|XP_002380987.1|/0/metalloreductase, putative [Aspergillus flavus NRRL3357]
7918711	279.00	3193.27	7806.14666666667	1.28957602726304	Up	0.878796325793777	Aspergillus flavus NRRL3357 60S ribosomal protein L37, partial mRNA	K02922|1|3e-44|176|afv:AFLA_100940|large subunit ribosomal protein L37e	GO:0030529//intracellular ribonucleoprotein complex	GO:0043169//cation binding;GO:0003723//RNA binding;GO:0005198//structural molecule activity	GO:0010467//gene expression	gi|238505483|ref|XP_002383966.1|/2.11539e-43/60S ribosomal protein L37 [Aspergillus flavus NRRL3357]
7909918	2223.00	111.29	45.91	-1.27744362749756	Down	0.852421153233514	Aspergillus flavus NRRL3357 muramidase, putative, mRNA	K01183|1|1e-14|82.8|afm:AFUA_5G01400|chitinase [EC:3.2.1.14]	-	-	GO:0044036	gi|238504336|ref|XP_002383399.1|/0/muramidase, putative [Aspergillus flavus NRRL3357]
7912835	1848.00	25.8766666666667	65.9866666666667	1.35052275464769	Up	0.84255867048954	Aspergillus flavus NRRL3357 calcineurin catalytic subunit CnaA, mRNA	K04348|1|0.0|930|afv:AFLA_098750|serine/threonine-protein phosphatase 2B catalytic subunit [EC:3.1.3.16]	GO:0008287//protein serine/threonine phosphatase complex	GO:0004722//protein serine/threonine phosphatase activity	GO:0050801//ion homeostasis;GO:0071555//cell wall organization;GO:0000749//response to pheromone involved in conjugation with cellular fusion	gi|238505038|ref|XP_002383748.1|/0/calcineurin catalytic subunit CnaA [Aspergillus flavus NRRL3357]
7914688	1452.00	25	8.46333333333333	-1.5626302006231	Down	0.806161728788361	Aspergillus flavus NRRL3357 NADPH-cytochrome P450 reductase (CprA), putative, mRNA	K00327|1|0.0|929|afv:AFLA_047030|NADPH-ferrihemoprotein reductase [EC:1.6.2.4]	GO:0043231//intracellular membrane-bounded organelle;GO:0016020//membrane	GO:0016491//oxidoreductase activity;GO:0043167//ion binding	GO:0044710	gi|768707699|gb|KJJ34225.1|/0/NADPH cytochrome P450 [Aspergillus flavus AF70]
7921406	2493.00	87.76	38.21	-1.19961326804568	Down	0.839930444940002	Aspergillus flavus NRRL3357 actin cytoskeleton organization protein (Cro1), putative, mRNA	K10356|1|1e-36|155|cci:CC1G_13719|myosin I	-	-	-	gi|238496135|ref|XP_002379303.1|/0/actin cytoskeleton organization protein (Cro1), putative [Aspergillus flavus NRRL3357]
7914124	1350.00	80.7933333333333	534.96	2.72712286349697	Up	0.921843474567272	Aspergillus flavus NRRL3357 adenosylhomocysteinase, mRNA	K01251|1|0.0|884|afv:AFLA_069590|adenosylhomocysteinase [EC:3.3.1.1]	-	GO:0036094//small molecule binding;GO:0016802	GO:0044237//cellular metabolic process	gi|169781754|ref|XP_001825340.1|/0/adenosylhomocysteinase [Aspergillus oryzae RIB40]
7917805	750.00	9.01	56.9033333333333	2.65891415531036	Up	0.890689710098758	Aspergillus flavus NRRL3357 cell division control protein Cdc31, putative, mRNA	K16466|1|8e-25|114|tdl:TDEL_0A06500|centrin-3	-	-	-	gi|992076856|ref|XP_015401969.1|/2.43277e-110/cell division control protein Cdc31 [Aspergillus nomius NRRL 13137]
7919418	1554.00	92.58	27.5866666666667	-1.74672941815304	Down	0.880203355633429	Aspergillus flavus NRRL3357 high-affinity hexose transporter, putative, mRNA	K08139|1|2e-54|214|dha:DEHA2C11374g|MFS transporter, SP family, sugar:H+ symporter;K15196|5|7e-53|209|afv:AFLA_020970|transcription factor IIIB 90 kDa subunit	GO:0031224//intrinsic component of membrane	GO:0022857//transmembrane transporter activity	GO:0051234//establishment of localization;GO:0044763	gi|238486648|ref|XP_002374562.1|/0/high-affinity hexose transporter, putative [Aspergillus flavus NRRL3357]
7913741	288.00	56.76	121.48	1.09777231910691	Up	0.839943718806414	Aspergillus flavus NRRL3357 hypothetical protein, mRNA	K12669|1|3e-41|166|afv:AFLA_130440|oligosaccharyltransferase complex subunit gamma	-	GO:0003824//catalytic activity	-	gi|238502006|ref|XP_002382237.1|/2.17251e-40/hypothetical protein AFLA_130440 [Aspergillus flavus NRRL3357]
7914540	543.00	26.04	70.11	1.42889078633835	Up	0.85033715620686	Aspergillus flavus NRRL3357 conserved hypothetical protein, mRNA	K09578|1|4e-99|360|afv:AFLA_046470|peptidyl-prolyl cis-trans isomerase NIMA-interacting 1 [EC:5.2.1.8]	-	GO:0016859//cis-trans isomerase activity;GO:0001099//basal RNA polymerase II transcription machinery binding	GO:0000080//mitotic G1 phase;GO:0018208//peptidyl-proline modification;GO:0000183//chromatin silencing at rDNA;GO:0016575//histone deacetylation;GO:0045898//regulation of RNA polymerase II transcriptional preinitiation complex assembly;GO:0031397//negative regulation of protein ubiquitination;GO:0006470//protein dephosphorylation;GO:0000086//G2/M transition of mitotic cell cycle	gi|238493745|ref|XP_002378109.1|/2.29646e-98/conserved hypothetical protein [Aspergillus flavus NRRL3357]
7917900	2840.00	10.8066666666667	35.6966666666667	1.7238677724116	Up	0.843394924073484	Aspergillus flavus NRRL3357 proliferating cell nuclear antigen (PCNA), mRNA	K04802|1|6e-135|482|aor:AOR_1_1500154|proliferating cell nuclear antigen	GO:0043234//protein complex;GO:0043231//intracellular membrane-bounded organelle	GO:0003676//nucleic acid binding;GO:0008092//cytoskeletal protein binding;GO:0030234//enzyme regulator activity	GO:0006260//DNA replication	gi|238486486|ref|XP_002374481.1|/0/proliferating cell nuclear antigen (PCNA) [Aspergillus flavus NRRL3357]
7912312	1284.00	36.89	10.4166666666667	-1.82433609997916	Down	0.848956674100032	Aspergillus flavus NRRL3357 chromosome condensation protein (CrcB), putative, mRNA	K02604|1|2e-21|104|mrr:Moror_7409|origin recognition complex subunit 2	-	-	-	gi|768707522|gb|KJJ34064.1|/0/chromosome condensation protein [Aspergillus flavus AF70]
7910316	930.00	249.12	116.146666666667	-1.10089309919239	Down	0.852195497504513	Aspergillus flavus NRRL3357 thermoresistant gluconokinase family protein, mRNA	K00851|1|1e-133|476|afv:AFLA_028130|gluconokinase [EC:2.7.1.12]	-	GO:0016301//kinase activity;GO:0032550	GO:0006796//phosphate-containing compound metabolic process;GO:0044238//primary metabolic process	gi|238486170|ref|XP_002374323.1|/8.7267e-133/thermoresistant gluconokinase family protein [Aspergillus flavus NRRL3357]
7921166	456.00	798.14	2065.33333333333	1.37166090965247	Up	0.883362535839439	Aspergillus flavus NRRL3357 40S ribosomal protein S13, partial mRNA	K02953|1|4e-81|299|afv:AFLA_075030|small subunit ribosomal protein S13e	GO:0030529//intracellular ribonucleoprotein complex	GO:0005198//structural molecule activity	GO:0010467//gene expression	gi|169765762|ref|XP_001817352.1|/2.12058e-80/40S ribosomal protein S13 [Aspergillus oryzae RIB40]
7921630	2169.00	71.7033333333333	32.8	-1.12834437342396	Down	0.827413188913667	Aspergillus flavus NRRL3357 PHD finger domain protein, putative, mRNA	K11778|1|4e-16|87.4|cthr:CTHT_0006750|ditrans,polycis-polyprenyl diphosphate synthase [EC:2.5.1.87];K11319|2|4e-15|84.3|ppl:POSPLDRAFT_101547|inhibitor of growth protein 3;K11346|3|6e-15|83.6|hir:HETIRDRAFT_457421|inhibitor of growth protein 4;K11396|5|4e-14|80.9|lel:LELG_01287|chromatin modification-related protein YNG2	-	-	-	gi|317144088|ref|XP_001819897.2|/0/PHD finger domain protein [Aspergillus oryzae RIB40]
7911826	2637.00	135.56	50.82	-1.41546326143064	Down	0.866026866305618	Aspergillus flavus NRRL3357 Peptidase family M28 family, mRNA	K13095|1|2e-160|567|cmt:CCM_09012|splicing factor 1;K01301|2|9e-06|53.5|lth:KLTH0G12122g|N-acetylated-alpha-linked acidic dipeptidase [EC:3.4.17.21]	GO:0031224//intrinsic component of membrane	GO:0070011//peptidase activity, acting on L-amino acid peptides	GO:0019538//protein metabolic process	gi|238503784|ref|XP_002383124.1|/0/Peptidase family M28 family [Aspergillus flavus NRRL3357]
7912806	1722.00	73.4266666666667	261.766666666667	1.83390538349974	Up	0.898136349155782	Aspergillus flavus NRRL3357 asparagine synthetase Asn2, putative, mRNA	K01953|1|0.0|1152|afv:AFLA_113050|asparagine synthase (glutamine-hydrolysing) [EC:6.3.5.4]	-	GO:0016884//carbon-nitrogen ligase activity, with glutamine as amido-N-donor;GO:0032550	GO:0006529//asparagine biosynthetic process	gi|169773853|ref|XP_001821395.1|/0/asparagine synthetase [glutamine-hydrolyzing] 2 [Aspergillus oryzae RIB40]
7908985	1032.00	0.12	28.9	7.91189127666688	Up	0.943148030158224	Aspergillus flavus NRRL3357 glycosyl transferase, putative, mRNA	-	-	GO:0003824//catalytic activity	-	gi|238507197|ref|XP_002384800.1|/1.60845e-178/glycosyl transferase, putative [Aspergillus flavus NRRL3357]
7920505	2142.00	705.84	307.54	-1.19856712416427	Down	0.867394074546034	Aspergillus flavus NRRL3357 Hsp70 chaperone Hsp88, mRNA	K09489|1|0.0|1247|afv:AFLA_095970|heat shock 70kDa protein 4	-	GO:0032550	-	gi|169779695|ref|XP_001824312.1|/0/heat shock protein Hsp88 [Aspergillus oryzae RIB40]
7917209	522.00	616.686666666667	1483.44333333333	1.26634025839386	Up	0.875796431984708	Aspergillus flavus NRRL3357 TCTP family protein, mRNA	-	GO:0015630//microtubule cytoskeleton	-	GO:0010467//gene expression	gi|238483855|ref|XP_002373166.1|/2.45634e-75/TCTP family protein [Aspergillus flavus NRRL3357]
7915124	417.00	10.58	39.9733333333333	1.91769825511268	Up	0.855885632366996	Aspergillus flavus NRRL3357 Signal peptidase I, mRNA	K13280|1|8e-75|278|afv:AFLA_020850|signal peptidase, endoplasmic reticulum-type [EC:3.4.-.-]	GO:0005789//endoplasmic reticulum membrane;GO:0031224//intrinsic component of membrane	GO:0070011//peptidase activity, acting on L-amino acid peptides	GO:0016485//protein processing	gi|169763782|ref|XP_001727791.1|/5.07823e-74/signal peptidase complex catalytic subunit SEC11C [Aspergillus oryzae RIB40]
7913307	1329.00	14.92	1.66	-3.16799238890831	Down	0.828156525432728	Aspergillus flavus NRRL3357 ADP-ribosylglycohydrolase, putative, mRNA	-	-	GO:0003824//catalytic activity	-	gi|238481813|ref|XP_002372145.1|/0/ADP-ribosylglycohydrolase, putative [Aspergillus flavus NRRL3357]
7914539	2517.00	8.04333333333333	23.8066666666667	1.56550021837031	Up	0.802750345120527	Aspergillus flavus NRRL3357 conserved hypothetical protein, mRNA	K18719|1|0.0|1532|afv:AFLA_046460|nucleoporin NUP82	-	-	-	gi|238493743|ref|XP_002378108.1|/0/conserved hypothetical protein [Aspergillus flavus NRRL3357]
7917132	1548.00	28.1233333333333	80.3566666666667	1.51465011907317	Up	0.85944302856536	Aspergillus flavus NRRL3357 anthranilate synthase component I, putative, mRNA	K01657|1|0.0|972|afv:AFLA_034470|anthranilate synthase component I [EC:4.1.3.27]	-	GO:0016833//oxo-acid-lyase activity	GO:0006568//tryptophan metabolic process	gi|238487438|ref|XP_002374957.1|/0/anthranilate synthase component I, putative [Aspergillus flavus NRRL3357]
7909203	465.00	54.26	19.6566666666667	-1.46487035418111	Down	0.842571944355952	Aspergillus flavus NRRL3357 BYS1 domain protein, putative, mRNA	-	-	-	-	gi|770308161|gb|KJK65511.1|/2.39395e-77/Blastomyces yeast-phase-specific protein [Aspergillus parasiticus SU-1]
7914960	279.00	466.913333333333	150.926666666667	-1.62930705448844	Down	0.895813422533716	Aspergillus flavus NRRL3357 conserved hypothetical protein, mRNA	-	-	-	-	gi|238489569|ref|XP_002376022.1|/7.80397e-30/conserved hypothetical protein [Aspergillus flavus NRRL3357]
7917793	1719.00	164	440.786666666667	1.42638476971723	Up	0.880269724965488	Aspergillus flavus NRRL3357 NADH-ubiquinone oxidoreductase, subunit F, putative, mRNA	K03942|1|0.0|982|afv:AFLA_027030|NADH dehydrogenase (ubiquinone) flavoprotein 1 [EC:1.6.5.3 1.6.99.3]	-	GO:0051536//iron-sulfur cluster binding;GO:0050136//NADH dehydrogenase (quinone) activity;GO:0032553//ribonucleotide binding	GO:0044710	gi|169771479|ref|XP_001820209.1|/0/NADH-ubiquinone oxidoreductase subunit [Aspergillus oryzae RIB40]
7920162	1164.00	847.66	273.093333333333	-1.63409161382191	Down	0.898813316342784	Aspergillus flavus NRRL3357 conserved hypothetical protein, mRNA	K06123|1|5e-13|76.3|cmt:CCM_02900|1-acylglycerone phosphate reductase [EC:1.1.1.101];K02920|2|1e-11|71.6|ani:AN4452.2|large subunit ribosomal protein L36e;K06110|3|1e-11|71.6|cthr:CTHT_0001930|exocyst complex component 3;K14326|5|3e-08|60.1|ttt:THITE_130005|regulator of nonsense transcripts 1 [EC:3.6.4.-]	-	-	-	gi|238503694|ref|XP_002383079.1|/0/conserved hypothetical protein [Aspergillus flavus NRRL3357]
7913235	1758.00	245.546666666667	95.1866666666667	-1.36716583149579	Down	0.871960284591696	Aspergillus flavus NRRL3357 transcriptional regulator Cwf13/SkiP, putative, mRNA	K06063|1|0.0|895|afv:AFLA_005770|SNW domain-containing protein 1	GO:0030529//intracellular ribonucleoprotein complex	-	GO:0000377	gi|169776403|ref|XP_001822668.1|/0/pre-mRNA-processing protein 45 [Aspergillus oryzae RIB40]
7922006	2586.00	151.386666666667	314.7	1.05573903263207	Up	0.849792927683976	Aspergillus flavus NRRL3357 eukaryotic translation initiation factor 3 subunit EifCc, putative, mRNA	K03252|1|0.0|1400|afv:AFLA_041730|translation initiation factor 3 subunit C	GO:0043234//protein complex;GO:0044424	GO:0008135//translation factor activity, RNA binding	GO:0006412//translation	gi|770302921|gb|KJK61092.1|/0/Eukaryotic translation initiation factor 3 subunit 8 N-terminu [Aspergillus parasiticus SU-1]
7918973	2869.00	469.19	177.786666666667	-1.40002513355618	Down	0.87918126791972	Aspergillus flavus NRRL3357 ZZ type zinc finger domain protein, mRNA	K17987|1|0.0|1589|afv:AFLA_103570|next to BRCA1 gene 1 protein	-	GO:0046914//transition metal ion binding	-	gi|238506052|ref|XP_002384228.1|/0/ZZ type zinc finger domain protein [Aspergillus flavus NRRL3357]
7910022	2047.00	25.1833333333333	6.74	-1.90164875814918	Down	0.827426462780079	Aspergillus flavus NRRL3357 C6 transcription factor, putative, mRNA	K09241|1|2e-18|95.5|bsc:COCSADRAFT_25961|transcriptional regulatory protein GAL4	GO:0043231//intracellular membrane-bounded organelle	GO:0003676//nucleic acid binding;GO:0046914//transition metal ion binding;GO:0003700//transcription factor activity, sequence-specific DNA binding	GO:0006366//transcription from RNA polymerase II promoter	gi|238495482|ref|XP_002378977.1|/0/C6 transcription factor, putative [Aspergillus flavus NRRL3357]
7913489	3768.00	53.2366666666667	25.9133333333333	-1.03872563495463	Down	0.801489327811405	Aspergillus flavus NRRL3357 HECT domain protein, mRNA	K12232|1|2e-39|165|bcom:BAUCODRAFT_62145|E3 ubiquitin-protein ligase HECTD2 [EC:2.3.2.26];K10591|5|1e-31|140|maj:MAA_00029|E3 ubiquitin-protein ligase NEDD4 [EC:2.3.2.26]	GO:0044464	GO:0019787//ubiquitin-like protein transferase activity	GO:0032446//protein modification by small protein conjugation	gi|238487712|ref|XP_002375094.1|/0/HECT domain protein [Aspergillus flavus NRRL3357]
7910567	2022.00	21.3766666666667	54.2866666666667	1.34456099514873	Up	0.833890835722629	Aspergillus flavus NRRL3357 conserved hypothetical protein, mRNA	K00067|1|5e-46|186|afm:AFUA_5G02240|dTDP-4-dehydrorhamnose reductase [EC:1.1.1.133];K06210|2|5e-33|143|mbe:MBM_05283|nicotinamide mononucleotide adenylyltransferase [EC:2.7.7.1 2.7.7.18];K00789|3|1e-17|92.4|mlr:MELLADRAFT_90437|S-adenosylmethionine synthetase [EC:2.5.1.6]	-	GO:0036094//small molecule binding	-	gi|238502739|ref|XP_002382603.1|/0/conserved hypothetical protein [Aspergillus flavus NRRL3357]
7909663	813.00	874.16	226.44	-1.94876853571391	Down	0.908582882021875	Aspergillus flavus NRRL3357 conserved hypothetical protein, mRNA	-	-	GO:0005515//protein binding	-	gi|238500790|ref|XP_002381629.1|/3.08528e-149/conserved hypothetical protein [Aspergillus flavus NRRL3357]
7913147	1482.00	3.38666666666667	23.3433333333333	2.78507268536763	Up	0.849461081023681	Aspergillus flavus NRRL3357 mtDNA inheritance protein Dml1, putative, mRNA	K01679|1|5e-45|182|wic:J056_002608|fumarate hydratase, class II [EC:4.2.1.2]	-	-	-	gi|391871879|gb|EIT81028.1|/0/members of tubulin/FtsZ family [Aspergillus oryzae 3.042]
7921590	1689.00	5.03	29.3433333333333	2.54440246192494	Up	0.85834129765318	Aspergillus flavus NRRL3357 conserved hypothetical protein, mRNA	-	-	-	-	gi|238498312|ref|XP_002380391.1|/0/conserved hypothetical protein [Aspergillus flavus NRRL3357]
7910339	2967.00	10.99	46.4133333333333	2.07834792705329	Up	0.870354146755867	Aspergillus flavus NRRL3357 conserved hypothetical protein, mRNA	-	GO:0043231//intracellular membrane-bounded organelle	GO:0003700//transcription factor activity, sequence-specific DNA binding;GO:0046914//transition metal ion binding	GO:0006366//transcription from RNA polymerase II promoter	gi|238486216|ref|XP_002374346.1|/0/conserved hypothetical protein [Aspergillus flavus NRRL3357]
7911584	978.00	38.2266666666667	192.88	2.33505224708316	Up	0.908728894552405	Aspergillus flavus NRRL3357 conserved hypothetical protein, mRNA	-	-	-	-	gi|238501876|ref|XP_002382172.1|/1.76112e-163/conserved hypothetical protein [Aspergillus flavus NRRL3357]
7913987	3747.00	13.6533333333333	64.2666666666667	2.23481743111732	Up	0.884663374747797	Aspergillus flavus NRRL3357 eukaryotic translation initiation factor subunit, putative, mRNA	K03255|1|0.0|2269|afv:AFLA_031850|protein TIF31	GO:0044424	-	-	gi|317143926|ref|XP_001819789.2|/0/protein TIF31 [Aspergillus oryzae RIB40]
7909475	240.00	13.22	1.67	-2.98480216903364	Down	0.807794414357014	Aspergillus flavus NRRL3357 hypothetical protein, mRNA	K00698|1|3e-26|117|aor:AOR_1_138044|chitin synthase [EC:2.4.1.16]	-	-	-	gi|914755081|gb|KOC09246.1|/1.97871e-25/chitin synthase A [Aspergillus flavus AF70]
7916615	648.00	24.1033333333333	7.95666666666667	-1.59899660984089	Down	0.808232451948604	Aspergillus flavus NRRL3357 hypothetical protein, mRNA	K14326|1|1e-06|53.9|ttt:THITE_130005|regulator of nonsense transcripts 1 [EC:3.6.4.-]	-	-	-	gi|238499857|ref|XP_002381163.1|/2.88917e-100/hypothetical protein AFLA_093430 [Aspergillus flavus NRRL3357]
7921250	1911.00	38.2266666666667	16.8033333333333	-1.18583195023116	Down	0.802272485929702	Aspergillus flavus NRRL3357 pentafunctional AROM polypeptide, putative, mRNA	K03785|1|0.0|1262|afv:AFLA_113500|3-dehydroquinate dehydratase I [EC:4.2.1.10]	-	GO:0016836//hydro-lyase activity	-	gi|238491964|ref|XP_002377219.1|/0/pentafunctional AROM polypeptide, putative [Aspergillus flavus NRRL3357]
7913271	1251.00	21.2466666666667	56.1966666666667	1.40324804041297	Up	0.840474673462886	Aspergillus flavus NRRL3357 NADH pyrophosphatase, putative, mRNA	K03426|1|0.0|834|afv:AFLA_006130|NAD+ diphosphatase [EC:3.6.1.22]	-	GO:0043169//cation binding;GO:0003824//catalytic activity	-	gi|391870663|gb|EIT79840.1|/0/NADH pyrophosphatase I of the Nudix family of hydrolase [Aspergillus oryzae 3.042]
7916944	4506.00	77.3366666666667	34.3933333333333	-1.16902363754054	Down	0.83367845386004	Aspergillus flavus NRRL3357 conserved hypothetical protein, mRNA	-	-	-	-	gi|238489983|ref|XP_002376229.1|/0/conserved hypothetical protein [Aspergillus flavus NRRL3357]
7917281	1533.00	8.71666666666667	46.2066666666667	2.40625257197402	Up	0.878358288202188	Aspergillus flavus NRRL3357 kynurenine 3-monooxygenase, putative, mRNA	K00486|1|0.0|1034|afv:AFLA_088010|kynurenine 3-monooxygenase [EC:1.14.13.9]	GO:0031966//mitochondrial membrane	GO:0016709//oxidoreductase activity, acting on paired donors, with incorporation or reduction of molecular oxygen, NAD(P)H as one donor, and incorporation of one atom of oxygen	GO:0019359//nicotinamide nucleotide biosynthetic process	gi|391869946|gb|EIT79135.1|/0/kynurenine 3-monooxygenase [Aspergillus oryzae 3.042]
7919274	2055.00	13.7533333333333	61.91	2.17039113877783	Up	0.882446639057025	Aspergillus flavus NRRL3357 C6 transcription factor, putative, mRNA	K00480|1|1e-110|401|mbe:MBM_04789|salicylate hydroxylase [EC:1.14.13.1]	GO:0043231//intracellular membrane-bounded organelle	GO:0003676//nucleic acid binding;GO:0046914//transition metal ion binding	GO:0006351//transcription, DNA-templated	gi|238485716|ref|XP_002374096.1|/0/C6 transcription factor, putative [Aspergillus flavus NRRL3357]
7914830	423.00	71.2066666666667	6.3	-3.49858858494805	Down	0.914715408304131	Aspergillus flavus NRRL3357 alpha-acetolactate decarboxylase, putative, mRNA	-	-	GO:0016831//carboxy-lyase activity	GO:0006066//alcohol metabolic process	gi|238494628|ref|XP_002378550.1|/2.86727e-69/alpha-acetolactate decarboxylase, putative [Aspergillus flavus NRRL3357]
7917677	1050.00	73.4866666666667	147.703333333333	1.0071479669306	Up	0.828700753955612	Aspergillus flavus NRRL3357 guanylate kinase, mRNA	K00942|1|2e-117|422|afv:AFLA_088770|guanylate kinase [EC:2.7.4.8]	GO:0043231//intracellular membrane-bounded organelle	GO:0016776//phosphotransferase activity, phosphate group as acceptor	GO:0009117//nucleotide metabolic process	gi|83766400|dbj|BAE56543.1|/1.08962e-121/unnamed protein product [Aspergillus oryzae RIB40]
7918734	864.00	0.493333333333333	13.4833333333333	4.77247062168839	Up	0.857332483805883	Aspergillus flavus NRRL3357 conserved hypothetical protein, mRNA	-	-	-	-	gi|238505536|ref|XP_002383989.1|/8.18412e-135/conserved hypothetical protein [Aspergillus flavus NRRL3357]
7914505	267.00	21.9133333333333	46.32	1.07982629763008	Up	0.802033556334289	Aspergillus flavus NRRL3357 conserved hypothetical protein, mRNA	K15140|1|7e-06|49.3|clu:CLUG_03133|mediator of RNA polymerase II transcription subunit 22, fungi type	GO:0043234//protein complex	GO:0001076//transcription factor activity, RNA polymerase II transcription factor binding	GO:0006366//transcription from RNA polymerase II promoter	gi|238493675|ref|XP_002378074.1|/1.53129e-41/conserved hypothetical protein [Aspergillus flavus NRRL3357]
7911539	1755.00	365.51	127.296666666667	-1.52171623548872	Down	0.883920038228735	Aspergillus flavus NRRL3357 conserved hypothetical protein, mRNA	K09043|1|0.0|1025|afv:AFLA_129340|fungal AP-1-like factor	-	-	-	gi|914754988|gb|KOC09153.1|/0/hypothetical protein AFLA70_107g002681 [Aspergillus flavus AF70]
7915101	2094.00	2.21666666666667	20.6766666666667	3.2215398791832	Up	0.854332589996814	Aspergillus flavus NRRL3357 protein kinase domain-containing protein, mRNA	-	-	GO:0016301//kinase activity;GO:0032550	GO:0006796//phosphate-containing compound metabolic process;GO:0006464//cellular protein modification process	gi|238489689|ref|XP_002376082.1|/0/protein kinase domain-containing protein [Aspergillus flavus NRRL3357]
7916684	1512.00	0.0333333333333333	12.94	8.6006563078263	Up	0.888101306148455	Aspergillus flavus NRRL3357 conserved hypothetical protein, mRNA	K19792|1|0.0|985|afv:AFLA_094120|low-affinity ferrous iron transport protein	-	-	GO:0044763	gi|238499995|ref|XP_002381232.1|/0/conserved hypothetical protein [Aspergillus flavus NRRL3357]
7913073	1650.00	173.313333333333	67.9566666666667	-1.35069565418618	Down	0.86568174577891	Aspergillus flavus NRRL3357 conserved hypothetical protein, mRNA	-	GO:0005778//peroxisomal membrane	-	GO:0007031//peroxisome organization	gi|238493049|ref|XP_002377761.1|/0/conserved hypothetical protein [Aspergillus flavus NRRL3357]
7916441	531.00	28.0666666666667	3.15666666666667	-3.15238390248537	Down	0.870898375278751	Aspergillus flavus NRRL3357 hypothetical protein, mRNA	-	-	-	-	gi|238488621|ref|XP_002375548.1|/5.77444e-83/hypothetical protein AFLA_015280 [Aspergillus flavus NRRL3357]
7911100	2721.00	18.3733333333333	48.3733333333333	1.39659856782423	Up	0.833253690134863	Aspergillus flavus NRRL3357 ankyrin repeat-containing protein, putative, mRNA	K10380|1|7e-17|90.5|maj:MAA_08755|ankyrin;K15502|4|7e-09|63.9|maw:MAC_02175|serine/threonine-protein phosphatase 6 regulatory ankyrin repeat subunit A	-	-	-	gi|238488245|ref|XP_002375360.1|/0/ankyrin repeat-containing protein, putative [Aspergillus flavus NRRL3357]
7916640	1185.00	133.54	51.3666666666667	-1.37836758421199	Down	0.863504831687374	Aspergillus flavus NRRL3357 conserved hypothetical protein, mRNA	K18163|1|0.0|681|afv:AFLA_093680|NADH dehydrogenase [ubiquinone] 1 alpha subcomplex assembly factor 6	-	GO:0003824//catalytic activity	GO:0008152//metabolic process	gi|914757863|gb|KOC11902.1|/0/hypothetical protein AFLA70_414g000871 [Aspergillus flavus AF70]
7913969	660.00	110.496666666667	46.17	-1.25897521124797	Down	0.850310608474036	Aspergillus flavus NRRL3357 VanZ domain protein, putative, mRNA	-	-	-	-	gi|770307591|gb|KJK64989.1|/5.49932e-102/VanZ like family protein [Aspergillus parasiticus SU-1]
7916174	1650.00	15.29	41.6433333333333	1.44549714683288	Up	0.828952957417437	Aspergillus flavus NRRL3357 prephenate dehydrogenase, mRNA	K00211|1|0.0|844|afv:AFLA_044160|prephenate dehydrogenase (NADP+) [EC:1.3.1.13]	-	GO:0036094//small molecule binding;GO:0016628//oxidoreductase activity, acting on the CH-CH group of donors, NAD or NADP as acceptor	GO:0006570//tyrosine metabolic process	gi|169783482|ref|XP_001826203.1|/0/prephenate dehydrogenase [NADP+] [Aspergillus oryzae RIB40]
7912887	1293.00	4.56666666666667	34.78	2.92904454017985	Up	0.876181374110651	Aspergillus flavus NRRL3357 isovaleryl-CoA dehydrogenase IvdA, putative, mRNA	K00253|1|0.0|845|afv:AFLA_099270|isovaleryl-CoA dehydrogenase [EC:1.3.8.4]	-	GO:0016627//oxidoreductase activity, acting on the CH-CH group of donors;GO:0000166//nucleotide binding	GO:0044710	gi|238505142|ref|XP_002383800.1|/0/isovaleryl-CoA dehydrogenase IvdA, putative [Aspergillus flavus NRRL3357]
7910510	1014.00	0.253333333333333	8.75666666666667	5.11127297169005	Up	0.819196665604757	Aspergillus flavus NRRL3357 endo-arabinanase, putative, mRNA	K06113|1|0.0|719|afv:AFLA_085590|arabinan endo-1,5-alpha-L-arabinosidase [EC:3.2.1.99]	-	GO:0004553//hydrolase activity, hydrolyzing O-glycosyl compounds	GO:0000272//polysaccharide catabolic process	gi|238484469|ref|XP_002373473.1|/0/endo-arabinanase, putative [Aspergillus flavus NRRL3357]
7920212	1005.00	19.3966666666667	3.63666666666667	-2.41512014442772	Down	0.82729372411596	Aspergillus flavus NRRL3357 4-hydroxyphenylpyruvate dioxygenase, putative, mRNA	K00457|1|0.0|652|afv:AFLA_008060|4-hydroxyphenylpyruvate dioxygenase [EC:1.13.11.27]	-	GO:0016701//oxidoreductase activity, acting on single donors with incorporation of molecular oxygen	-	gi|238507702|ref|XP_002385052.1|/0/4-hydroxyphenylpyruvate dioxygenase, putative [Aspergillus flavus NRRL3357]
7910882	414.00	10.5666666666667	77.2133333333333	2.86932965646298	Up	0.903339704789211	Aspergillus flavus NRRL3357 prefoldin subunit 4, putative, mRNA	K09550|1|6e-70|262|afv:AFLA_084420|prefoldin subunit 4	-	-	-	gi|169767374|ref|XP_001818158.1|/3.77675e-69/prefoldin subunit 4 [Aspergillus oryzae RIB40]
7913596	303.00	0.31	8.15666666666667	4.71763957497136	Up	0.802803440586174	Aspergillus flavus NRRL3357 hypothetical protein, mRNA	-	-	-	-	gi|238496835|ref|XP_002379653.1|/3.7861e-37/hypothetical protein AFLA_136400 [Aspergillus flavus NRRL3357]
7916412	2226.00	38.25	13.8833333333333	-1.46210575293562	Down	0.825050440692365	Aspergillus flavus NRRL3357 RING finger protein, putative, mRNA	K11976|1|0.0|1458|afv:AFLA_014990|TRIAD3; E3 ubiquitin-protein ligase RNF216 [EC:2.3.2.27]	-	-	-	gi|317136770|ref|XP_001727272.2|/0/RING finger protein [Aspergillus oryzae RIB40]
7910296	2505.00	17.02	62.3033333333333	1.87207831490635	Up	0.872743442709993	Aspergillus flavus NRRL3357 N-terminal acetyltransferase catalytic subunit Nat1, putative, mRNA	K00670|1|0.0|1597|afv:AFLA_027930|peptide alpha-N-acetyltransferase [EC:2.3.1.88]	-	-	-	gi|317144451|ref|XP_001820132.2|/0/N-terminal acetyltransferase A complex subunit nat1 [Aspergillus oryzae RIB40]
7911107	1587.00	88.5266666666667	24.61	-1.84686744228976	Down	0.881782945736434	Aspergillus flavus NRRL3357 flavin-containing amine oxidasedehydrogenase, putative, mRNA	-	-	-	-	gi|238488259|ref|XP_002375367.1|/0/flavin-containing amine oxidasedehydrogenase, putative [Aspergillus flavus NRRL3357]
7910249	846.00	4.33333333333333	18.1966666666667	2.0701250738306	Up	0.811258893490496	Aspergillus flavus NRRL3357 C2H2 finger domain protein, putative, mRNA	K09467|1|4e-14|79.0|pgr:PGTG_12491|zinc-finger protein CreA/MIG	-	-	-	gi|317144515|ref|XP_003189607.1|/3.31658e-157/C2H2 finger domain protein [Aspergillus oryzae RIB40]
7913661	984.00	23.76	84.3333333333333	1.82756814294711	Up	0.880057343102899	Aspergillus flavus NRRL3357 small nuclear ribonucleoprotein, putative, mRNA	K11094|1|4e-19|83.6|psq:PUNSTDRAFT_100795|U2 small nuclear ribonucleoprotein B'';K11091|3|2e-18|93.6|pfp:PFL1_05164|U1 small nuclear ribonucleoprotein A	GO:0032991//macromolecular complex	GO:0036094//small molecule binding;GO:0003723//RNA binding	GO:0000377	gi|238499763|ref|XP_002381116.1|/0/small nuclear ribonucleoprotein, putative [Aspergillus flavus NRRL3357]
7921436	2202.00	132.573333333333	29.41	-2.17241192218574	Down	0.899583200594669	Aspergillus flavus NRRL3357 F-box domain protein, mRNA	K10268|1|0.0|1309|afv:AFLA_133190|F-box and leucine-rich repeat protein 2/20	-	-	-	gi|238496195|ref|XP_002379333.1|/0/F-box domain protein [Aspergillus flavus NRRL3357]
7916318	687.00	160.84	30.2033333333333	-2.412846557512	Down	0.90758734204099	Aspergillus flavus NRRL3357 conserved hypothetical protein, mRNA	-	-	-	-	gi|238483995|ref|XP_002373236.1|/8.82871e-122/conserved hypothetical protein [Aspergillus flavus NRRL3357]
7919308	1158.00	464.383333333333	54.74	-3.08464885515105	Down	0.929197196559414	Aspergillus flavus NRRL3357 NAD binding Rossmann fold oxidoreductase, putative, mRNA	K00010|1|1e-07|58.5|wic:J056_002796|myo-inositol 2-dehydrogenase / D-chiro-inositol 1-dehydrogenase [EC:1.1.1.18 1.1.1.369]	-	GO:0036094//small molecule binding;GO:0003824//catalytic activity	GO:0044710	gi|238485784|ref|XP_002374130.1|/0/NAD binding Rossmann fold oxidoreductase, putative [Aspergillus flavus NRRL3357]
7911493	1386.00	17.54	73.0066666666667	2.05737946316603	Up	0.885074864606563	Aspergillus flavus NRRL3357 mannose-6-phosphate isomerase, class I, mRNA	K01809|1|0.0|853|afv:AFLA_018140|mannose-6-phosphate isomerase [EC:5.3.1.8]	-	GO:0046914//transition metal ion binding;GO:0016861//intramolecular oxidoreductase activity, interconverting aldoses and ketoses	GO:0009226//nucleotide-sugar biosynthetic process	gi|238489193|ref|XP_002375834.1|/0/mannose-6-phosphate isomerase, class I [Aspergillus flavus NRRL3357]
7917257	2220.00	0.633333333333333	11.21	4.14567745519564	Up	0.823789423383243	Aspergillus flavus NRRL3357 chromosome segregation protein Spc105, putative, mRNA	K11563|1|0.0|1362|afv:AFLA_087770|kinetochore protein Spc7/SPC105	-	-	-	gi|914758355|gb|KOC12324.1|/0/hypothetical protein AFLA70_375g000921 [Aspergillus flavus AF70]
7909634	1227.00	34.4	7.00666666666667	-2.29560839634844	Down	0.861513751725603	Aspergillus flavus NRRL3357 conserved hypothetical protein, mRNA	K07407|1|2e-145|515|npa:UCRNP2_8284|alpha-galactosidase [EC:3.2.1.22]	GO:0044464	GO:0016837	GO:0042120	gi|238500732|ref|XP_002381600.1|/0/conserved hypothetical protein [Aspergillus flavus NRRL3357]
7914909	1086.00	26.5533333333333	56.2266666666667	1.08236154191495	Up	0.811736752681321	Aspergillus flavus NRRL3357 90S preribosome/SSU processome component KRR1, partial mRNA	K06961|1|5e-163|574|afv:AFLA_134220|ribosomal RNA assembly protein	GO:0032991//macromolecular complex;GO:0031981//nuclear lumen	GO:0003676//nucleic acid binding	GO:0042254//ribosome biogenesis	gi|238496401|ref|XP_002379436.1|/2.99039e-162/90S preribosome/SSU processome component KRR1 [Aspergillus flavus NRRL3357]
7921206	1620.00	0.696666666666667	11.8133333333333	4.08380375647414	Up	0.82721408091749	Aspergillus flavus NRRL3357 DEAD box ATP-dependent RNA helicase, putative, mRNA	K17679|1|0.0|924|afv:AFLA_075430|ATP-dependent RNA helicase MSS116, mitochondrial [EC:3.6.4.13]	-	GO:0032550;GO:0042623//ATPase activity, coupled	-	gi|238482443|ref|XP_002372460.1|/0/DEAD box ATP-dependent RNA helicase, putative [Aspergillus flavus NRRL3357]
7913393	981.00	98.9266666666667	41.8033333333333	-1.24274148103171	Down	0.84615588828714	Aspergillus flavus NRRL3357 conserved hypothetical protein, mRNA	-	-	-	-	gi|238490762|ref|XP_002376618.1|/7.73197e-143/conserved hypothetical protein [Aspergillus flavus NRRL3357]
7910186	855.00	10.35	28.5766666666667	1.46520687495366	Up	0.806413932250186	Aspergillus flavus NRRL3357 U3 small nucleolar RNA-associated protein Utp11, putative, mRNA	K14769|1|1e-118|426|afv:AFLA_033380|U3 small nucleolar RNA-associated protein 11	-	-	-	gi|770307465|gb|KJK64877.1|/4.18195e-115/Utp11 protein [Aspergillus parasiticus SU-1]
7920361	1500.00	222.866666666667	96.5733333333333	-1.20648407454144	Down	0.859124455771477	Aspergillus flavus NRRL3357 nuclear polyadenylated RNA-binding protein Nab2, putative, mRNA	-	-	-	-	gi|317142662|ref|XP_001819014.2|/0/nuclear polyadenylated RNA-binding protein Nab2 [Aspergillus oryzae RIB40]
7910025	2763.00	115.626666666667	55.02	-1.0714461163165	Down	0.835138579165339	Aspergillus flavus NRRL3357 FHA domain protein, mRNA	-	-	-	-	gi|238495488|ref|XP_002378980.1|/0/FHA domain protein [Aspergillus flavus NRRL3357]
7919841	1416.00	105.263333333333	52.5166666666667	-1.00315573229921	Down	0.820152383986408	Aspergillus flavus NRRL3357 triglyceride lipase-cholesterol esterase, putative, mRNA	K01052|1|0.0|940|afv:AFLA_099300|lysosomal acid lipase/cholesteryl ester hydrolase [EC:3.1.1.13]	-	-	GO:0044238//primary metabolic process	gi|169780662|ref|XP_001824795.1|/0/triglyceride lipase-cholesterol esterase [Aspergillus oryzae RIB40]
7911776	2916.00	6.79666666666667	56.3466666666667	3.05143099191834	Up	0.899861951789317	Aspergillus flavus NRRL3357 glycogen phosphorylase GlpV/Gph1, putative, mRNA	K00688|1|0.0|1745|afv:AFLA_018550|starch phosphorylase [EC:2.4.1.1]	GO:0044424	GO:0004645//phosphorylase activity;GO:0043168//anion binding	GO:0005977//glycogen metabolic process	gi|238489275|ref|XP_002375875.1|/0/glycogen phosphorylase GlpV/Gph1, putative [Aspergillus flavus NRRL3357]
7917679	552.00	24.9066666666667	99.46	1.99758447681426	Up	0.890331315705639	Aspergillus flavus NRRL3357 DUF814 domain protein, putative, mRNA	-	-	-	-	gi|238485107|ref|XP_002373792.1|/4.28312e-79/DUF814 domain protein, putative [Aspergillus flavus NRRL3357]
7919921	1005.00	1.75333333333333	15.85	3.17631063645562	Up	0.833359881066157	Aspergillus flavus NRRL3357 NmrA-like family protein, mRNA	K00140|1|5e-16|85.9|ela:UCREL1_8069|malonate-semialdehyde dehydrogenase (acetylating) / methylmalonate-semialdehyde dehydrogenase [EC:1.2.1.18 1.2.1.27]	-	GO:0036094//small molecule binding	-	gi|238505659|ref|XP_002384043.1|/0/NmrA-like family protein [Aspergillus flavus NRRL3357]
7920355	828.00	0.21	301.773333333333	10.4888602822923	Up	0.993217054263566	Aspergillus flavus NRRL3357 conserved hypothetical protein, mRNA	-	-	-	-	gi|169769076|ref|XP_001819008.1|/4.17138e-149/hypothetical protein AOR_1_866164 [Aspergillus oryzae RIB40]
7919380	942.00	404.62	2658.72	2.71609231156761	Up	0.926250398215992	Aspergillus flavus NRRL3357 60S acidic ribosomal protein P0, partial mRNA	K02941|1|6e-140|497|afv:AFLA_030140|large subunit ribosomal protein LP0	GO:0030529//intracellular ribonucleoprotein complex	GO:0005198//structural molecule activity	GO:0022613//ribonucleoprotein complex biogenesis;GO:0006412//translation	gi|169770943|ref|XP_001819941.1|/3.70764e-139/60S acidic ribosomal protein P0 [Aspergillus oryzae RIB40]
7918852	1770.00	48.2866666666667	21.7566666666667	-1.15016733599929	Down	0.811617287883615	Aspergillus flavus NRRL3357 U4/U6 small nuclear ribonucleoprotein, putative, mRNA	K12843|1|0.0|960|afv:AFLA_017540|U4/U6 small nuclear ribonucleoprotein PRP3	-	-	-	gi|317137099|ref|XP_001727496.2|/0/U4/U6 small nuclear ribonucleoprotein [Aspergillus oryzae RIB40]
7909808	1506.00	297.083333333333	608.856666666667	1.03523496677494	Up	0.85033715620686	Aspergillus flavus NRRL3357 glucose-6-phosphate 1-dehydrogenase, mRNA	K00036|1|0.0|1015|afv:AFLA_086620|glucose-6-phosphate 1-dehydrogenase [EC:1.1.1.49 1.1.1.363]	GO:0044424	GO:0016616//oxidoreductase activity, acting on the CH-OH group of donors, NAD or NADP as acceptor;GO:0000166//nucleotide binding	GO:0006007//glucose catabolic process;GO:0055114//oxidation-reduction process;GO:0000302//response to reactive oxygen species	gi|238484675|ref|XP_002373576.1|/0/glucose-6-phosphate 1-dehydrogenase [Aspergillus flavus NRRL3357]
7916406	1323.00	101.9	268.573333333333	1.39816201507238	Up	0.874641605606881	Aspergillus flavus NRRL3357 cofactor for methionyl- and glutamyl-tRNA synthetase, putative, mRNA	K15437|1|0.0|716|afv:AFLA_014930|aminoacyl tRNA synthase complex-interacting multifunctional protein 1	-	GO:0016876//ligase activity, forming aminoacyl-tRNA and related compounds;GO:0003723//RNA binding	-	gi|238488551|ref|XP_002375513.1|/0/cofactor for methionyl- and glutamyl-tRNA synthetase, putative [Aspergillus flavus NRRL3357]
7921364	1104.00	29.1233333333333	1.82	-4.00016513421192	Down	0.895056812148243	Aspergillus flavus NRRL3357 conserved hypothetical protein, mRNA	K03380|1|2e-14|80.9|smp:SMAC_07153|phenol 2-monooxygenase [EC:1.14.13.7];K14326|2|1e-07|58.2|ttt:THITE_130005|regulator of nonsense transcripts 1 [EC:3.6.4.-]	-	-	-	gi|238508395|ref|XP_002385392.1|/0/conserved hypothetical protein [Aspergillus flavus NRRL3357]
7915078	1032.00	9.86	41.05	2.05772267028726	Up	0.864261442072847	Aspergillus flavus NRRL3357 conserved hypothetical protein, mRNA	K02988|1|2e-50|199|tmn:UCRPA7_5112|small subunit ribosomal protein S5	-	-	-	gi|238489643|ref|XP_002376059.1|/0/conserved hypothetical protein [Aspergillus flavus NRRL3357]
7912579	3528.00	16.6333333333333	145.866666666667	3.1325010174553	Up	0.919600191143676	Aspergillus flavus NRRL3357 carbamoyl-phosphate synthase, large subunit, mRNA	K01955|1|0.0|2254|afv:AFLA_044550|carbamoyl-phosphate synthase large subunit [EC:6.3.5.5]	GO:0043234//protein complex	GO:0043169//cation binding;GO:0032550	GO:0008152//metabolic process	gi|169783542|ref|XP_001826233.1|/0/carbamoyl-phosphate synthase (glutamine-hydrolysing) large subunit [Aspergillus oryzae RIB40]
7919433	381.00	57.9066666666667	23.6	-1.29494259248353	Down	0.832775830944037	Aspergillus flavus NRRL3357 conserved hypothetical protein, mRNA	-	-	-	-	gi|238482953|ref|XP_002372715.1|/3.65225e-56/conserved hypothetical protein [Aspergillus flavus NRRL3357]
7917038	429.00	36.9866666666667	74.98	1.01950053868564	Up	0.811763300414145	Aspergillus flavus NRRL3357 CBF/NF-Y family transcription factor, putative, mRNA	K02326|1|6e-07|53.1|yli:YALI0A05401g|DNA polymerase epsilon subunit 3 [EC:2.7.7.7];K14679|5|9e-06|49.3|ppl:POSPLDRAFT_101360|tRNA ligase [EC:6.5.1.3]	GO:0044464	GO:0000989//transcription factor activity, transcription factor binding;GO:0003677//DNA binding;GO:0046983//protein dimerization activity	GO:0006366//transcription from RNA polymerase II promoter	gi|992230796|ref|XP_015411997.1|/7.03411e-63/negative cofactor 2 complex subunit beta, partial [Aspergillus nomius NRRL 13137]
7920422	2427.00	0.423333333333333	18.4866666666667	5.44854721426731	Up	0.895415206541361	Aspergillus flavus NRRL3357 class III chitinase ChiA1, mRNA	K01183|1|0.0|795|afv:AFLA_006590|chitinase [EC:3.2.1.14]	-	-	-	gi|238503247|ref|XP_002382857.1|/0/class III chitinase ChiA1 [Aspergillus flavus NRRL3357]
7921755	1248.00	29.3633333333333	75.96	1.37122415288868	Up	0.849222151428268	Aspergillus flavus NRRL3357 3'(2'),5'-bisphosphate nucleotidase, mRNA	K01082|1|0.0|808|afv:AFLA_128900|3'(2'), 5'-bisphosphate nucleotidase [EC:3.1.3.7]	-	GO:0008252//nucleotidase activity	GO:0046488//phosphatidylinositol metabolic process	gi|238501698|ref|XP_002382083.1|/0/3'(2'),5'-bisphosphate nucleotidase [Aspergillus flavus NRRL3357]
7914629	765.00	104.85	28.3533333333333	-1.88673660207935	Down	0.886747371774451	Aspergillus flavus NRRL3357 conserved hypothetical protein, mRNA	-	-	-	-	gi|169782084|ref|XP_001825505.1|/8.05277e-149/hypothetical protein AOR_1_1224074 [Aspergillus oryzae RIB40]
7909638	1887.00	213.203333333333	1.4	-7.25065935673289	Down	0.988544653286609	Aspergillus flavus NRRL3357 galactose-proton symport, putative, mRNA	K08150|1|9e-42|172|ang:ANI_1_2204104|MFS transporter, SP family, solute carrier family 2 (myo-inositol transporter), member 13;K08139|2|2e-40|167|tbl:TBLA_0E01970|MFS transporter, SP family, sugar:H+ symporter	GO:0031224//intrinsic component of membrane	GO:0022857//transmembrane transporter activity	GO:0051234//establishment of localization;GO:0044763	gi|238500740|ref|XP_002381604.1|/0/galactose-proton symport, putative [Aspergillus flavus NRRL3357]
7913770	1482.00	21.09	5.19	-2.02275265143581	Down	0.820524052245938	Aspergillus flavus NRRL3357 polyamine oxidase, putative, mRNA	K00280|1|3e-72|273|afm:AFUA_8G01470|lysyl oxidase-like protein 2/3/4 [EC:1.4.3.-];K00274|3|9e-23|108|mbe:MBM_04717|monoamine oxidase [EC:1.4.3.4]	-	GO:0003824//catalytic activity	GO:0044710	gi|238502065|ref|XP_002382266.1|/0/polyamine oxidase, putative [Aspergillus flavus NRRL3357]
7917186	768.00	93.0766666666667	218.936666666667	1.23402214186842	Up	0.860478390145482	Aspergillus flavus NRRL3357 glutathione S-transferase, putative, mRNA	K00799|1|2e-146|518|afv:AFLA_082280|glutathione S-transferase [EC:2.5.1.18]	-	-	-	gi|169766998|ref|XP_001817970.1|/1.43264e-145/glutathione S-transferase [Aspergillus oryzae RIB40]
7912122	1512.00	0.8	233.516666666667	8.18930980701353	Up	0.991079961771265	Aspergillus flavus NRRL3357 nitrate transporter CrnA, mRNA	K02575|1|0.0|901|afv:AFLA_018790|MFS transporter, NNP family, nitrate/nitrite transporter	GO:0031224//intrinsic component of membrane	GO:0015103//inorganic anion transmembrane transporter activity	GO:0044763;GO:0015698//inorganic anion transport	gi|238489323|ref|XP_002375899.1|/0/nitrate transporter CrnA [Aspergillus flavus NRRL3357]
7915343	1632.00	0.153333333333333	16.08	6.71245223584307	Up	0.901030052033556	Aspergillus flavus NRRL3357 dimethylaniline monooxygenase, putative, mRNA	K08869|1|3e-168|592|npa:UCRNP2_4161|aarF domain-containing kinase;K03379|2|1e-115|417|pic:PICST_57936|cyclohexanone monooxygenase [EC:1.14.13.22]	-	-	-	gi|317136956|ref|XP_001727402.2|/0/dimethylaniline monooxygenase [Aspergillus oryzae RIB40]
7910158	717.00	296.896666666667	29.2333333333333	-3.34427464885498	Down	0.932595306360837	Aspergillus flavus NRRL3357 hypothetical protein, mRNA	-	-	-	-	gi|238501278|ref|XP_002381873.1|/2.62779e-135/hypothetical protein AFLA_126800 [Aspergillus flavus NRRL3357]
7915721	1734.00	123.9	29.42	-2.07430703577313	Down	0.897047892110014	Aspergillus flavus NRRL3357 conserved hypothetical protein, mRNA	-	-	-	-	gi|238494476|ref|XP_002378474.1|/0/conserved hypothetical protein [Aspergillus flavus NRRL3357]
7920683	699.00	40.0533333333333	11.3066666666667	-1.82474864295107	Down	0.852885738557927	Aspergillus flavus NRRL3357 pyridine nucleotide-disulphide oxidoreductase family protein, mRNA	-	-	-	-	gi|238494216|ref|XP_002378344.1|/6.54477e-136/pyridine nucleotide-disulphide oxidoreductase family protein [Aspergillus flavus NRRL3357]
7919976	1305.00	18.5633333333333	1.65333333333333	-3.48900626691014	Down	0.85210258043963	Aspergillus flavus NRRL3357 FAD binding oxidoreductase, putative, mRNA	-	-	GO:0000166//nucleotide binding;GO:0016616//oxidoreductase activity, acting on the CH-OH group of donors, NAD or NADP as acceptor	GO:0044710	gi|238505785|ref|XP_002384098.1|/0/FAD binding oxidoreductase, putative [Aspergillus flavus NRRL3357]
7915044	1338.00	33.22	11.27	-1.55956455779015	Down	0.826311458001487	Aspergillus flavus NRRL3357 MFS transporter, putative, mRNA	-	GO:0031224//intrinsic component of membrane	-	GO:0044763	gi|238488407|ref|XP_002375441.1|/0/MFS transporter, putative [Aspergillus flavus NRRL3357]
7917246	4551.00	68.6633333333333	29.7833333333333	-1.20503466758934	Down	0.832589996814272	Aspergillus flavus NRRL3357 phospholipid-translocating P-type ATPase domain-containing protein, mRNA	K01530|1|0.0|2882|afv:AFLA_090860|phospholipid-translocating ATPase [EC:3.6.3.1]	GO:0031224//intrinsic component of membrane	GO:0005548//phospholipid transporter activity;GO:0046872//metal ion binding;GO:0008324//cation transmembrane transporter activity;GO:0003824//catalytic activity;GO:0032550	GO:0006869//lipid transport;GO:0006811//ion transport	gi|770311682|gb|KJK68300.1|/0/putative hydrolase of sodium-potassium ATPase alpha subunit [Aspergillus parasiticus SU-1]
7910586	567.00	5.60333333333333	21.03	1.90809162621677	Up	0.814165870234682	Aspergillus flavus NRRL3357 conserved hypothetical protein, mRNA	-	-	-	-	gi|238502777|ref|XP_002382622.1|/1.99623e-106/conserved hypothetical protein [Aspergillus flavus NRRL3357]
7914025	1563.00	4294.76333333333	1364.79	-1.65389965160302	Down	0.903485717319741	Aspergillus flavus NRRL3357 meiotic sister chromatid recombination protein Ish1/Msc1, putative, mRNA	K12860|1|2e-15|84.7|wic:J056_002344|pre-mRNA-splicing factor CDC5/CEF1	-	-	-	gi|317143871|ref|XP_001819760.2|/0/stress response protein (Ish1) [Aspergillus oryzae RIB40]
7921706	1196.00	363.463333333333	2102.10666666667	2.53195414187191	Up	0.922892110013805	Aspergillus flavus NRRL3357 ubiquitin-40S ribosomal protein S31 fusion protein, partial mRNA	K01183|1|2e-71|270|afv:AFLA_031380|chitinase [EC:3.2.1.14];K02977|3|8e-64|244|act:ACLA_039150|small subunit ribosomal protein S27Ae	GO:0030529//intracellular ribonucleoprotein complex	GO:0004553//hydrolase activity, hydrolyzing O-glycosyl compounds;GO:0005198//structural molecule activity	GO:0010467//gene expression;GO:0044238//primary metabolic process;GO:0006026	gi|238486820|ref|XP_002374648.1|/1.06096e-70/class V chitinase, putative [Aspergillus flavus NRRL3357]
7917670	2226.00	70.2833333333333	31.9966666666667	-1.13526099923171	Down	0.827532653711373	Aspergillus flavus NRRL3357 CHY and RING finger domain protein, putative, mRNA	K19619|1|4e-122|439|cthr:CTHT_0002480|tyrosyl-DNA phosphodiesterase 2 [EC:3.1.4.-];K10144|2|5e-45|183|ero:EROM_110160|RING finger and CHY zinc finger domain-containing protein 1 [EC:2.3.2.27]	-	GO:0046914//transition metal ion binding	-	gi|238485089|ref|XP_002373783.1|/0/CHY and RING finger domain protein, putative [Aspergillus flavus NRRL3357]
7912148	405.00	105.3	225.473333333333	1.09845138007625	Up	0.850907932462568	Aspergillus flavus NRRL3357 conserved hypothetical protein, mRNA	-	-	-	-	gi|238489375|ref|XP_002375925.1|/3.68905e-64/conserved hypothetical protein [Aspergillus flavus NRRL3357]
7919726	1563.00	23.3633333333333	106.41	2.18731570744433	Up	0.895893065732187	Aspergillus flavus NRRL3357 prenylated RAB acceptor, putative, mRNA	K20359|1|0.0|908|afv:AFLA_037630|PRA1 family protein 1	-	-	-	gi|238488066|ref|XP_002375271.1|/0/prenylated RAB acceptor, putative [Aspergillus flavus NRRL3357]
7918178	648.00	6.72666666666667	36.8233333333333	2.45265655496913	Up	0.86861527025592	Aspergillus flavus NRRL3357 acetyltransferase, GNAT family, putative, mRNA	-	-	-	-	gi|770307244|gb|KJK64674.1|/2.36898e-94/RimI [Aspergillus parasiticus SU-1]
7922250	2447.00	48.0333333333333	96.5633333333333	1.00743954861442	Up	0.818519698417755	Aspergillus flavus NRRL3357 protein transport protein Sec23, putative, mRNA	K14006|1|0.0|1529|afv:AFLA_080130|protein transport protein SEC23	GO:0012507//ER to Golgi transport vesicle membrane	GO:0046914//transition metal ion binding	GO:0016482//cytosolic transport;GO:0015031//protein transport	gi|169766634|ref|XP_001817788.1|/0/transport protein SEC23 [Aspergillus oryzae RIB40]
7921357	432.00	0.21	14.0633333333333	6.06540544871944	Up	0.883601465434852	Aspergillus flavus NRRL3357 conserved hypothetical protein, mRNA	-	-	-	-	gi|914753915|gb|KOC08080.1|/8.57406e-61/hypothetical protein AFLA70_14g005671 [Aspergillus flavus AF70]
7919167	1434.00	13.6966666666667	41	1.58179907994631	Up	0.842014441966656	Aspergillus flavus NRRL3357 nuclear and cytoplasmic polyadenylated RNA-binding protein pub1, mRNA	K13201|1|0.0|809|afv:AFLA_067600|nucleolysin TIA-1/TIAR	-	-	-	gi|770309776|gb|KJK66815.1|/0/RNA recognition motif a.k.a RRM RBD or RNP domain protein [Aspergillus parasiticus SU-1]
7919906	1395.00	35.6133333333333	113.063333333333	1.66664175590544	Up	0.88190241053414	Aspergillus flavus NRRL3357 argininosuccinate lyase, mRNA	K01755|1|0.0|878|afv:AFLA_099960|argininosuccinate lyase [EC:4.3.2.1]	-	GO:0016842	GO:0006526//arginine biosynthetic process	gi|992090280|ref|XP_015408669.1|/0/argininosuccinate lyase [Aspergillus nomius NRRL 13137]
7914615	402.00	853.92	3403.90666666667	1.99501865807426	Up	0.913799511521716	Aspergillus flavus NRRL3357 40S ribosomal protein S24, partial mRNA	K02974|1|2e-58|223|afv:AFLA_071320|small subunit ribosomal protein S24e	GO:0030529//intracellular ribonucleoprotein complex	GO:0036094//small molecule binding;GO:0005198//structural molecule activity	GO:0010467//gene expression	gi|992228884|ref|XP_015411225.1|/1.50542e-57/40S ribosomal protein S24 [Aspergillus nomius NRRL 13137]
7917427	1149.00	0.51	12.42	4.60602411624899	Up	0.845983328023787	Aspergillus flavus NRRL3357 beta-lactamase, mRNA	-	-	-	-	gi|770310524|gb|KJK67467.1|/0/Beta-lactamase [Aspergillus parasiticus SU-1]
7912224	882.00	522.946666666667	13.8066666666667	-5.24322686106728	Down	0.972655835191675	Aspergillus flavus NRRL3357 methyltransferase family protein, mRNA	K06127|1|1e-06|54.3|mbe:MBM_09601|2-methoxy-6-polyprenyl-1,4-benzoquinol methylase [EC:2.1.1.201]	-	GO:0016741	GO:0008152//metabolic process	gi|238490172|ref|XP_002376323.1|/2.79532e-170/methyltransferase family protein [Aspergillus flavus NRRL3357]
7913216	1803.00	48.3533333333333	151.266666666667	1.64540685499022	Up	0.886017309121801	Aspergillus flavus NRRL3357 t-complex protein 1, zeta subunit, putative, mRNA	K09498|1|0.0|1049|afv:AFLA_085270|T-complex protein 1 subunit zeta	GO:0044424	GO:0005515//protein binding;GO:0032550	GO:0044267//cellular protein metabolic process	gi|992091578|ref|XP_015409336.1|/0/t-complex protein 1 subunit zeta, partial [Aspergillus nomius NRRL 13137]
7912899	918.00	27.9466666666667	153.183333333333	2.4545112163004	Up	0.907454603376872	Aspergillus flavus NRRL3357 phosphoribosyl-aminoimidazole-succinocarboxamide synthase, mRNA	K01923|1|3e-173|607|afv:AFLA_100180|phosphoribosylaminoimidazole-succinocarboxamide synthase [EC:6.3.2.6]	GO:0043231//intracellular membrane-bounded organelle	GO:0032550;GO:0016881//acid-amino acid ligase activity	GO:0006188//IMP biosynthetic process	gi|83773461|dbj|BAE63588.1|/1.87899e-172/unnamed protein product [Aspergillus oryzae RIB40]
7909293	1521.00	20.5166666666667	6.28333333333333	-1.70719433321579	Down	0.803533503238823	Aspergillus flavus NRRL3357 conserved hypothetical protein, mRNA	K00135|1|2e-53|211|ani:AN0079.2|succinate-semialdehyde dehydrogenase / glutarate-semialdehyde dehydrogenase [EC:1.2.1.16 1.2.1.79 1.2.1.20];K08157|2|1e-26|121|pte:PTT_06743|MFS transporter, DHA1 family, multidrug resistance protein	GO:0031224//intrinsic component of membrane	-	GO:0044763	gi|770310621|gb|KJK67549.1|/0/Major Facilitator Superfamily protein [Aspergillus parasiticus SU-1]
7915693	2346.00	71.7266666666667	27.61	-1.37731869843915	Down	0.848067325050441	Aspergillus flavus NRRL3357 Patatin family phospholipase, putative, mRNA	K14674|1|0.0|1497|afv:AFLA_111240|TAG lipase / steryl ester hydrolase / phospholipase A2 / LPA acyltransferase [EC:3.1.1.3 3.1.1.13 3.1.1.4 2.3.1.51]	-	GO:0003824//catalytic activity	GO:0044238//primary metabolic process	gi|238491512|ref|XP_002376993.1|/0/Patatin family phospholipase, putative [Aspergillus flavus NRRL3357]
7911505	402.00	68.7	282.74	2.0410939954595	Up	0.906220133800573	Aspergillus flavus NRRL3357 DUF543 domain protein, mRNA	K17784|1|1e-46|184|afv:AFLA_018260|mitochondrial inner membrane organizing system protein 1	-	-	-	gi|238489217|ref|XP_002375846.1|/1.01495e-45/DUF543 domain protein [Aspergillus flavus NRRL3357]
7918661	1418.00	98.6833333333333	28.0066666666667	-1.81703616282347	Down	0.88358819156844	Aspergillus flavus NRRL3357 conserved hypothetical protein, mRNA	K03321|1|9e-57|221|tmn:UCRPA7_2416|sulfate permease, SulP family	-	-	-	gi|238495827|ref|XP_002379149.1|/0/conserved hypothetical protein [Aspergillus flavus NRRL3357]
7915054	1539.00	416.876666666667	164.216666666667	-1.34402006772926	Down	0.874442497610704	Aspergillus flavus NRRL3357 acyl-CoA dehydrogenase family protein, mRNA	K15389|1|3e-78|293|maj:MAA_07601|acyl-CoA dehydrogenase	-	GO:0016627//oxidoreductase activity, acting on the CH-CH group of donors;GO:0000166//nucleotide binding;GO:0043169//cation binding;GO:0046906//tetrapyrrole binding	GO:0044710	gi|914754564|gb|KOC08729.1|/0/acyl-CoA dehydrogenase family protein, partial [Aspergillus flavus AF70]
7908892	1395.00	95.7833333333333	28.6066666666667	-1.74342324297439	Down	0.88065466709143	Aspergillus flavus NRRL3357 conserved hypothetical protein, mRNA	-	-	-	-	gi|238488671|ref|XP_002375573.1|/0/conserved hypothetical protein [Aspergillus flavus NRRL3357]
7911820	2070.00	106.663333333333	51.37	-1.05406634066949	Down	0.830067962196028	Aspergillus flavus NRRL3357 conserved hypothetical protein, mRNA	-	-	-	-	gi|238503772|ref|XP_002383118.1|/0/conserved hypothetical protein [Aspergillus flavus NRRL3357]
7918797	954.00	240.336666666667	681.32	1.50327578913968	Up	0.88564564086227	Aspergillus flavus NRRL3357 rRNA methyltransferase NOP1, partial mRNA	K14563|1|6e-125|447|afv:AFLA_016990|rRNA 2'-O-methyltransferase fibrillarin [EC:2.1.1.-]	-	GO:0003676//nucleic acid binding;GO:0016741	GO:0006399//tRNA metabolic process;GO:0042254//ribosome biogenesis	gi|169763102|ref|XP_001727451.1|/3.44265e-124/rRNA methyltransferase NOP1 [Aspergillus oryzae RIB40]
7919314	732.00	66.4133333333333	158.036666666667	1.25071450680462	Up	0.856894446214293	Aspergillus flavus NRRL3357 small nuclear ribonucleoprotein SmD3, putative, mRNA	K11088|1|2e-59|229|afv:AFLA_026260|small nuclear ribonucleoprotein D3	GO:0032991//macromolecular complex	GO:0097159//organic cyclic compound binding	-	gi|995935261|gb|KXG47957.1|/1.02285e-57/Ribonucleoprotein LSM domain, eukaryotic/archaea-type [Penicillium griseofulvum]
7912982	474.00	37.6233333333333	8.9	-2.07975043250812	Down	0.860597854943188	Aspergillus flavus NRRL3357 NADPH fad oxidoreductase, putative, mRNA	K14338|1|1e-35|148|npa:UCRNP2_2514|cytochrome P450 / NADPH-cytochrome P450 reductase [EC:1.14.14.1 1.6.2.4]	-	GO:0003824//catalytic activity	GO:0044710	gi|238482799|ref|XP_002372638.1|/1.38252e-75/NADPH fad oxidoreductase, putative [Aspergillus flavus NRRL3357]
7912846	1473.00	27.1733333333333	72.23	1.4104066195965	Up	0.850151322077095	Aspergillus flavus NRRL3357 signal transduction protein Syg1, putative, mRNA	K08874|1|1e-51|204|npa:UCRNP2_3495|transformation/transcription domain-associated protein;K14430|3|2e-07|57.8|cput:CONPUDRAFT_120023|phosphate transporter	GO:0031224//intrinsic component of membrane	-	-	gi|238505060|ref|XP_002383759.1|/0/signal transduction protein Syg1, putative [Aspergillus flavus NRRL3357]
7921339	1710.00	395.293333333333	41.1866666666667	-3.26267434879103	Down	0.931732505044069	Aspergillus flavus NRRL3357 glucose dehydrogenase, putative, mRNA	K00108|1|1e-61|238|hir:HETIRDRAFT_66113|choline dehydrogenase [EC:1.1.99.1]	-	GO:0016614//oxidoreductase activity, acting on CH-OH group of donors;GO:0000166//nucleotide binding	GO:0044281//small molecule metabolic process	gi|238508343|ref|XP_002385367.1|/0/glucose dehydrogenase, putative [Aspergillus flavus NRRL3357]
7916487	1956.00	38.2333333333333	10.96	-1.8025831872215	Down	0.850204417542742	Aspergillus flavus NRRL3357 conserved hypothetical protein, mRNA	-	-	-	-	gi|169777267|ref|XP_001823099.1|/0/hypothetical protein AOR_1_424114 [Aspergillus oryzae RIB40]
7919651	351.00	17.8266666666667	47.31	1.40810819613947	Up	0.832789104810449	Aspergillus flavus NRRL3357 histone-like transcription factor, putative, mRNA	K03004|1|9e-23|105|nfi:NFIA_076590|DNA-directed RNA polymerase I subunit RPA43	-	-	-	gi|238506927|ref|XP_002384665.1|/1.29271e-48/histone-like transcription factor, putative [Aspergillus flavus NRRL3357]
7914200	720.00	41.2833333333333	96.07	1.21852652487467	Up	0.844045343527663	Aspergillus flavus NRRL3357 formyltetrahydrofolate deformylase, putative, mRNA	K01433|1|1e-133|475|afv:AFLA_108270|formyltetrahydrofolate deformylase [EC:3.5.1.10]	-	GO:0016811//hydrolase activity, acting on carbon-nitrogen (but not peptide) bonds, in linear amides;GO:0031406//carboxylic acid binding;GO:0016741	GO:0006188//IMP biosynthetic process	gi|169772989|ref|XP_001820963.1|/7.22004e-133/formyltetrahydrofolate deformylase [Aspergillus oryzae RIB40]
7915808	1631.00	1.37666666666667	40.3233333333333	4.87236371829509	Up	0.927803440586174	Aspergillus flavus NRRL3357 alpha-amylase, putative, mRNA	K01176|1|0.0|1108|afv:AFLA_023490|alpha-amylase [EC:3.2.1.1]	-	GO:0016798//hydrolase activity, acting on glycosyl bonds;GO:0046872//metal ion binding	GO:0044238//primary metabolic process	gi|238485244|ref|XP_002373860.1|/0/alpha-amylase, putative [Aspergillus flavus NRRL3357]
7915634	1287.00	98.6966666666667	14.5566666666667	-2.76132133022512	Down	0.905012211957099	Aspergillus flavus NRRL3357 conserved hypothetical protein, mRNA	-	-	-	-	gi|238504498|ref|XP_002383480.1|/0/conserved hypothetical protein [Aspergillus flavus NRRL3357]
7913431	1344.00	0.186666666666667	23.3333333333333	6.96578428466209	Up	0.928865349899119	Aspergillus flavus NRRL3357 conserved hypothetical protein, mRNA	K00752|1|3e-23|110|npa:UCRNP2_7533|hyaluronan synthase [EC:2.4.1.212];K03135|2|3e-08|60.5|ani:AN8230.2|transcription initiation factor TFIID subunit 11	-	GO:0016746//transferase activity, transferring acyl groups	-	gi|768701836|gb|KJJ28956.1|/0/hypothetical protein AFLA70_38g004380 [Aspergillus flavus AF70]
7916556	2904.00	6.24	21.69	1.79741211881003	Up	0.81209514707444	Aspergillus flavus NRRL3357 TPR domain protein, mRNA	-	-	-	-	gi|238482679|ref|XP_002372578.1|/0/TPR domain protein [Aspergillus flavus NRRL3357]
7917430	1863.00	98.2166666666667	21.1533333333333	-2.21508283982133	Down	0.894937347350536	Aspergillus flavus NRRL3357 C6 transcription factor, putative, mRNA	K01301|1|1e-14|82.4|npa:UCRNP2_9074|N-acetylated-alpha-linked acidic dipeptidase [EC:3.4.17.21]	GO:0043231//intracellular membrane-bounded organelle	GO:0003676//nucleic acid binding;GO:0046914//transition metal ion binding;GO:0003700//transcription factor activity, sequence-specific DNA binding	GO:0006366//transcription from RNA polymerase II promoter	gi|238506671|ref|XP_002384537.1|/0/C6 transcription factor, putative [Aspergillus flavus NRRL3357]
7912468	1056.00	1.07666666666667	14.31	3.7323801027539	Up	0.837315493256876	Aspergillus flavus NRRL3357 adenosine deaminase, mRNA	K01488|1|0.0|723|afv:AFLA_045840|adenosine deaminase [EC:3.5.4.4]	GO:0043231//intracellular membrane-bounded organelle	GO:0016814//hydrolase activity, acting on carbon-nitrogen (but not peptide) bonds, in cyclic amidines;GO:0046914//transition metal ion binding	GO:0043096;GO:0009127//purine nucleoside monophosphate biosynthetic process;GO:0006145//purine nucleobase catabolic process	gi|238493619|ref|XP_002378046.1|/0/adenosine deaminase [Aspergillus flavus NRRL3357]
7918184	1770.00	1.33333333333333	13.6333333333333	3.35402893805439	Up	0.823683232451949	Aspergillus flavus NRRL3357 glycerol:H+ symporter (Gup1), putative, mRNA	-	GO:0031224//intrinsic component of membrane;GO:0043231//intracellular membrane-bounded organelle	GO:0016747//transferase activity, transferring acyl groups other than amino-acyl groups	GO:0006071//glycerol metabolic process;GO:0006497//protein lipidation;GO:0008643//carbohydrate transport	gi|238487564|ref|XP_002375020.1|/0/glycerol:H+ symporter (Gup1), putative [Aspergillus flavus NRRL3357]
7920117	2976.00	604.216666666667	14.92	-5.33974653909942	Down	0.97519114367633	Aspergillus flavus NRRL3357 sodium P-type ATPase, putative, mRNA	K01536|1|0.0|1654|afm:AFUA_6G03690|Na+-exporting ATPase [EC:3.6.3.7];K01537|3|0.0|926|pic:PICST_74899|Ca2+-transporting ATPase [EC:3.6.3.8]	GO:0031224//intrinsic component of membrane	GO:0043169//cation binding;GO:0008324//cation transmembrane transporter activity;GO:0003824//catalytic activity;GO:0032550	GO:0006811//ion transport	gi|238503602|ref|XP_002383034.1|/0/sodium P-type ATPase, putative [Aspergillus flavus NRRL3357]
7912586	2588.00	1151.55666666667	458.08	-1.3299139255378	Down	0.878902516725072	Aspergillus flavus NRRL3357 mitochondrial Hsp70 chaperone (Ssc70), putative, mRNA	K04043|1|0.0|1228|afv:AFLA_044620|molecular chaperone DnaK	-	GO:0005515//protein binding;GO:0016628//oxidoreductase activity, acting on the CH-CH group of donors, NAD or NADP as acceptor;GO:0032550	GO:0050896//response to stimulus;GO:0044267//cellular protein metabolic process;GO:0044710	gi|317157134|ref|XP_001826240.2|/0/heat shock protein [Aspergillus oryzae RIB40]
7916397	942.00	32.4733333333333	67.67	1.05926090609028	Up	0.817099394711692	Aspergillus flavus NRRL3357 3' exoribonuclease family protein, mRNA	K12587|1|1e-163|575|afv:AFLA_014840|exosome complex component MTR3	-	-	-	gi|238488533|ref|XP_002375504.1|/8.20249e-163/3' exoribonuclease family protein [Aspergillus flavus NRRL3357]
7921454	381.00	51.29	8.53666666666667	-2.58693281910101	Down	0.886614633110332	Aspergillus flavus NRRL3357 hypothetical protein, mRNA	K09240|1|5e-09|59.7|cten:CANTEDRAFT_117377|transcriptional regulatory protein CAT8	GO:0043231//intracellular membrane-bounded organelle	GO:0003676//nucleic acid binding;GO:0046914//transition metal ion binding;GO:0003700//transcription factor activity, sequence-specific DNA binding	GO:0006366//transcription from RNA polymerase II promoter	gi|238496231|ref|XP_002379351.1|/1.17217e-62/hypothetical protein AFLA_133370 [Aspergillus flavus NRRL3357]
7916919	2256.00	19.22	50.8066666666667	1.40240947852149	Up	0.835855367951577	Aspergillus flavus NRRL3357 S-adenosylmethionine-dependent methyltransferase superfamily domain-containing protein, partial mRNA	K14835|1|0.0|1058|afv:AFLA_024870|ribosomal RNA methyltransferase Nop2 [EC:2.1.1.-]	-	-	-	gi|169771881|ref|XP_001820410.1|/0/S-adenosylmethionine-dependent methyltransferase superfamily domain-containing protein [Aspergillus oryzae RIB40]
7921217	480.00	705.603333333333	228.453333333333	-1.62695788345356	Down	0.897870871827546	Aspergillus flavus NRRL3357 iron-sulfur cofactor synthesis protein (Isu1), putative, mRNA	K04488|1|7e-43|172|kla:KLLA0D07161g|nitrogen fixation protein NifU and related proteins	-	GO:0046914//transition metal ion binding;GO:0051540	GO:0009058//biosynthetic process	gi|238491898|ref|XP_002377186.1|/1.00548e-84/iron-sulfur cofactor synthesis protein (Isu1), putative [Aspergillus flavus NRRL3357]
7921284	1354.00	20.3633333333333	46.8466666666667	1.2019726581436	Up	0.814803015822449	Aspergillus flavus NRRL3357 general stress response protein Whi2, putative, mRNA	K01277|1|1e-142|506|ani:AN4321.2|dipeptidyl-peptidase III [EC:3.4.14.4];K06158|2|7e-122|437|pte:PTT_19147|ATP-binding cassette, subfamily F, member 3;K13123|5|1e-120|433|nhe:NECHADRAFT_91342|G patch domain-containing protein 1	-	-	-	gi|83769331|dbj|BAE59468.1|/1.56309e-176/unnamed protein product [Aspergillus oryzae RIB40]
7920272	450.00	65.21	147.496666666667	1.17751722598078	Up	0.850589359668684	Aspergillus flavus NRRL3357 ubiquitin conjugating enzyme (UbcM), putative, mRNA	K10580|1|2e-84|310|afv:AFLA_091230|ubiquitin-conjugating enzyme E2 N [EC:2.3.2.23]	-	GO:0016879//ligase activity, forming carbon-nitrogen bonds	-	gi|145247166|ref|XP_001395832.1|/3.51587e-83/ubiquitin-conjugating enzyme E2 N [Aspergillus niger CBS 513.88]
7910952	501.00	163.91	35.2466666666667	-2.21734514352418	Down	0.903366252522035	Aspergillus flavus NRRL3357 conserved hypothetical protein, mRNA	-	-	-	-	gi|238504794|ref|XP_002383626.1|/9.73733e-92/conserved hypothetical protein [Aspergillus flavus NRRL3357]
7911116	741.00	25.66	6.71333333333333	-1.93441998780405	Down	0.830452904321971	Aspergillus flavus NRRL3357 conserved hypothetical protein, mRNA	K01488|1|1e-28|126|tmn:UCRPA7_4714|adenosine deaminase [EC:3.5.4.4];K01104|2|1e-26|120|mbe:MBM_06792|protein-tyrosine phosphatase [EC:3.1.3.48]	-	-	-	gi|238488277|ref|XP_002375376.1|/1.74356e-137/conserved hypothetical protein [Aspergillus flavus NRRL3357]
7921653	1473.00	99.7766666666667	237.943333333333	1.25384365602643	Up	0.862947329298078	Aspergillus flavus NRRL3357 RNAPII degradation factor Def1, putative, mRNA	-	-	-	-	gi|169770819|ref|XP_001819879.1|/0/RNAPII degradation factor Def1 [Aspergillus oryzae RIB40]
7912544	933.00	233.953333333333	758.466666666667	1.69686499369143	Up	0.901653923754911	Aspergillus flavus NRRL3357 pyridoxine biosynthesis protein, mRNA	K06215|1|3e-151|535|afv:AFLA_061880|pyridoxal 5'-phosphate synthase pdxS subunit [EC:4.3.3.6]	-	-	GO:0009108//coenzyme biosynthetic process	gi|169778123|ref|XP_001823527.1|/1.59181e-150/pyridoxine biosynthesis protein pyroA [Aspergillus oryzae RIB40]
7915622	741.00	22.7166666666667	49.0466666666667	1.11040393432721	Up	0.808630667940958	Aspergillus flavus NRRL3357 3-hydroxyacyl-CoA dehyrogenase, putative, mRNA	K00022|1|8e-126|449|afv:AFLA_053430|3-hydroxyacyl-CoA dehydrogenase [EC:1.1.1.35]	-	GO:0036094//small molecule binding;GO:0043168//anion binding;GO:0016616//oxidoreductase activity, acting on the CH-OH group of donors, NAD or NADP as acceptor	GO:0032787//monocarboxylic acid metabolic process	gi|238504474|ref|XP_002383468.1|/4.45448e-125/3-hydroxyacyl-CoA dehyrogenase, putative [Aspergillus flavus NRRL3357]
7921661	2817.00	4.01333333333333	30.5633333333333	2.92892900544022	Up	0.869942656897101	Aspergillus flavus NRRL3357 DUF221 domain protein, putative, mRNA	K01196|1|2e-28|128|ani:AN0352.2|glycogen debranching enzyme [EC:2.4.1.25 3.2.1.33];K13431|2|4e-27|124|bze:COCCADRAFT_90306|signal recognition particle receptor subunit alpha	-	-	-	gi|238486732|ref|XP_002374604.1|/0/DUF221 domain protein, putative [Aspergillus flavus NRRL3357]
7912054	1362.00	89.5566666666667	28.3033333333333	-1.66182885973458	Down	0.875995539980886	Aspergillus flavus NRRL3357 conserved hypothetical protein, mRNA	-	-	-	-	gi|238483491|ref|XP_002372984.1|/0/conserved hypothetical protein [Aspergillus flavus NRRL3357]
7914012	1047.00	16.1566666666667	50.2533333333333	1.63708971249796	Up	0.855832536901349	Aspergillus flavus NRRL3357 clathrin-coated vesicle protein, putative, mRNA	-	-	-	-	gi|317143893|ref|XP_003189548.1|/5.83188e-59/golgi apparatus membrane protein tvp18 [Aspergillus oryzae RIB40]
7918771	600.00	436.99	952.01	1.12337646208166	Up	0.863186258893491	Aspergillus flavus NRRL3357 conserved hypothetical protein, mRNA	-	-	-	-	gi|238505620|ref|XP_002384026.1|/1.94921e-89/conserved hypothetical protein [Aspergillus flavus NRRL3357]
7915224	1506.00	29.3266666666667	111.633333333333	1.92848286968395	Up	0.888937559732399	Aspergillus flavus NRRL3357 mitochondrial ribosomal protein DAP3, putative, mRNA	K17408|1|0.0|994|afv:AFLA_073710|small subunit ribosomal protein S29	GO:0030529//intracellular ribonucleoprotein complex	-	-	gi|169765540|ref|XP_001817241.1|/0/hypothetical protein AOR_1_242174 [Aspergillus oryzae RIB40]
7911549	1635.00	1.34666666666667	256.996666666667	7.57621304481868	Up	0.9911197833705	Aspergillus flavus NRRL3357 1,3-beta-glucanosyltransferase, putative, mRNA	K01183|1|3e-08|60.8|ttt:THITE_2111816|chitinase [EC:3.2.1.14];K19898|3|8e-06|52.8|tdl:TDEL_0E04030|alpha-agglutinin	-	-	-	gi|317142855|ref|XP_001819136.2|/0/1,3-beta-glucanosyltransferase gel3 [Aspergillus oryzae RIB40]
7919770	1017.00	56.5233333333333	114.966666666667	1.02429717516878	Up	0.824400021238186	Aspergillus flavus NRRL3357 mitochondrial 54S ribosomal protein YmL17/YmL30, partial mRNA	K17427|1|0.0|643|afv:AFLA_002470|large subunit ribosomal protein L46	-	GO:0003824//catalytic activity	-	gi|914764661|gb|KOC18470.1|/0/mitochondrial 54S ribosomal protein [Aspergillus flavus AF70]
7914767	3138.00	97.0866666666667	8.42	-3.52738103927213	Down	0.9213125199108	Aspergillus flavus NRRL3357 sodium P-type ATPase, putative, mRNA	K01536|1|0.0|1709|afm:AFUA_4G09440|Na+-exporting ATPase [EC:3.6.3.7];K01537|3|0.0|1039|pic:PICST_74899|Ca2+-transporting ATPase [EC:3.6.3.8]	GO:0031224//intrinsic component of membrane	GO:0043169//cation binding;GO:0008324//cation transmembrane transporter activity;GO:0003824//catalytic activity;GO:0032550	GO:0006811//ion transport	gi|238491274|ref|XP_002376874.1|/0/sodium P-type ATPase, putative [Aspergillus flavus NRRL3357]
7908926	507.00	11.4233333333333	1.20666666666667	-3.24288458943597	Down	0.802511415525114	Aspergillus flavus NRRL3357 conserved hypothetical protein, mRNA	-	-	-	GO:0008152//metabolic process	gi|238488739|ref|XP_002375607.1|/1.1234e-90/conserved hypothetical protein [Aspergillus flavus NRRL3357]
7921175	2725.00	13.7	90.3333333333333	2.72108255255955	Up	0.903047679728151	Aspergillus flavus NRRL3357 mitochondrial carrier protein, putative, mRNA	K15105|1|0.0|1337|afv:AFLA_075120|solute carrier family 25 (mitochondrial aspartate/glutamate transporter), member 12/13	GO:0031224//intrinsic component of membrane	GO:0046872//metal ion binding	GO:0051234//establishment of localization;GO:0044763	gi|391864555|gb|EIT73850.1|/0/aspartate/glutamate carrier protein Aralar/Citrin [Aspergillus oryzae 3.042]
7917567	2760.00	445.99	84.1333333333333	-2.40626195276119	Down	0.916441010937666	Aspergillus flavus NRRL3357 alpha,alpha-trehalose phosphate synthase subunit, putative, mRNA	K16055|1|0.0|1722|afv:AFLA_087640|trehalose 6-phosphate synthase/phosphatase [EC:2.4.1.15 3.1.3.12]	-	GO:0016740//transferase activity	-	gi|169767948|ref|XP_001818445.1|/0/alpha,alpha-trehalose phosphate synthase subunit [Aspergillus oryzae RIB40]
7909285	905.00	10.4533333333333	38.7766666666667	1.89122573258898	Up	0.853522884145694	Aspergillus flavus NRRL3357 short chain type dehydrogenase, putative, mRNA	K16066|1|1e-26|120|cgr:CAGL0M11242g|3-hydroxy acid dehydrogenase / malonic semialdehyde reductase [EC:1.1.1.381 1.1.1.-]	-	GO:0036094//small molecule binding;GO:0003824//catalytic activity	GO:0044710	gi|238506355|ref|XP_002384379.1|/1.05117e-119/short chain type dehydrogenase, putative [Aspergillus flavus NRRL3357]
7919159	1347.00	115.946666666667	40.09	-1.53214702215538	Down	0.869982478496336	Aspergillus flavus NRRL3357 conserved hypothetical protein, mRNA	-	GO:0005789//endoplasmic reticulum membrane	GO:0016787//hydrolase activity	GO:0006664//glycolipid metabolic process;GO:0015031//protein transport	gi|238498152|ref|XP_002380311.1|/0/conserved hypothetical protein [Aspergillus flavus NRRL3357]
7915205	1116.00	6.71	38.9333333333333	2.53662119684604	Up	0.872889455240522	Aspergillus flavus NRRL3357 protein-ER retention protein (Erd1), putative, mRNA	-	GO:0031224//intrinsic component of membrane	-	-	gi|238482063|ref|XP_002372270.1|/0/protein-ER retention protein (Erd1), putative [Aspergillus flavus NRRL3357]
7920324	681.00	129.49	323.313333333333	1.32009231636223	Up	0.871137304874164	Aspergillus flavus NRRL3357 NADH-quinone oxidoreductase, 23 kDa subunit, putative, mRNA	K03941|1|5e-126|450|afv:AFLA_127640|NADH dehydrogenase (ubiquinone) Fe-S protein 8 [EC:1.6.5.3 1.6.99.3]	-	GO:0051536//iron-sulfur cluster binding;GO:0050136//NADH dehydrogenase (quinone) activity	GO:0044710	gi|238501446|ref|XP_002381957.1|/2.9122e-125/NADH-quinone oxidoreductase, 23 kDa subunit, putative [Aspergillus flavus NRRL3357]
7910460	773.00	616.64	1871.1	1.60138628289232	Up	0.899211532335139	Aspergillus flavus NRRL3357 60S ribosomal protein L35, partial mRNA	K02918|1|5e-41|168|afv:AFLA_069180|large subunit ribosomal protein L35e	GO:0005622//intracellular	-	-	gi|238498484|ref|XP_002380477.1|/2.8063e-40/60S ribosomal protein L35 [Aspergillus flavus NRRL3357]
7915397	1173.00	45.7433333333333	2.79666666666667	-4.03178128423584	Down	0.91463576510566	Aspergillus flavus NRRL3357 vacuolar protease A, putative, mRNA	K01381|1|0.0|749|afv:AFLA_126850|saccharopepsin [EC:3.4.23.25]	-	GO:0004175//endopeptidase activity	GO:0019538//protein metabolic process	gi|238501288|ref|XP_002381878.1|/0/vacuolar protease A, putative [Aspergillus flavus NRRL3357]
7910739	582.00	6.70333333333333	27.7533333333333	2.04971047683487	Up	0.842784326218541	Aspergillus flavus NRRL3357 DNA-directed RNA polymerase III subunit 22.9 kDa, putative, mRNA	K03022|1|8e-110|395|afv:AFLA_011730|DNA-directed RNA polymerase III subunit RPC8	-	GO:0034062//RNA polymerase activity	GO:0010467//gene expression	gi|169784414|ref|XP_001826668.1|/4.54436e-109/DNA-directed RNA polymerase III subunit RPC8 [Aspergillus oryzae RIB40]
7918239	465.00	28.51	3.72333333333333	-2.93680135417579	Down	0.866172878836147	Aspergillus flavus NRRL3357 hypothetical protein, mRNA	-	-	-	-	gi|238508106|ref|XP_002385254.1|/5.6848e-87/hypothetical protein AFLA_010090 [Aspergillus flavus NRRL3357]
7916648	2485.00	7.7	34.6033333333333	2.16798066820881	Up	0.858593501115005	Aspergillus flavus NRRL3357 conserved hypothetical protein, mRNA	K14310|1|0.0|1475|afv:AFLA_093760|nuclear pore complex protein Nup205	GO:0005635//nuclear envelope	-	-	gi|238499923|ref|XP_002381196.1|/0/conserved hypothetical protein [Aspergillus flavus NRRL3357]
7913202	3057.00	5.12666666666667	36.2933333333333	2.82361156354217	Up	0.877402569820537	Aspergillus flavus NRRL3357 Sec23/Sec24 family protein, mRNA	K14007|1|0.0|1858|afv:AFLA_085130|protein transport protein SEC24	GO:0012507//ER to Golgi transport vesicle membrane	GO:0046914//transition metal ion binding	GO:0016482//cytosolic transport;GO:0015031//protein transport	gi|238484377|ref|XP_002373427.1|/0/Sec23/Sec24 family protein [Aspergillus flavus NRRL3357]
7918742	705.00	737.333333333333	232.696666666667	-1.66386643516623	Down	0.900114155251142	Aspergillus flavus NRRL3357 short chain dehydrogenase/reductase family protein, mRNA	K20367|1|2e-19|96.7|gtr:GLOTRDRAFT_121678|endoplasmic reticulum-Golgi intermediate compartment protein 3;K00218|2|6e-18|91.3|dha:DEHA2C15202g|protochlorophyllide reductase [EC:1.3.1.33];K11153|4|4e-12|72.0|psq:PUNSTDRAFT_55413|retinol dehydrogenase 12 [EC:1.1.1.300];K03686|5|4e-12|72.0|maw:MAC_01367|molecular chaperone DnaJ	-	GO:0036094//small molecule binding;GO:0003824//catalytic activity	GO:0044710	gi|238505552|ref|XP_002383997.1|/9.03335e-125/short chain dehydrogenase/reductase family protein [Aspergillus flavus NRRL3357]
7912477	1242.00	3.45333333333333	29.2833333333333	3.08401828320918	Up	0.872756716576404	Aspergillus flavus NRRL3357 arginine N-methyltransferase (Rmt2), putative, mRNA	K18477|1|0.0|738|afv:AFLA_045930|type IV protein arginine methyltransferase [EC:2.1.1.322]	-	-	-	gi|770303346|gb|KJK61466.1|/0/ANK ankyrin repeat protein [Aspergillus parasiticus SU-1]
7921261	1395.00	18.2133333333333	68.0466666666667	1.90152950870848	Up	0.87624774344271	Aspergillus flavus NRRL3357 rRNA processing protein gar2, partial mRNA	K14838|1|1e-155|550|afv:AFLA_113610|nucleolar protein 15	-	-	-	gi|169773955|ref|XP_001821446.1|/6.57413e-155/rRNA processing protein gar2 [Aspergillus oryzae RIB40]
7911575	1284.00	12.5433333333333	41.65	1.73139570690618	Up	0.851452160985452	Aspergillus flavus NRRL3357 60S ribosome subunit biogenesis protein NOP53, partial mRNA	K14840|1|0.0|763|afv:AFLA_129700|nucleolar protein 53	-	-	-	gi|238501858|ref|XP_002382163.1|/0/60S ribosome subunit biogenesis protein NOP53 [Aspergillus flavus NRRL3357]
7912624	363.00	34.7733333333333	9.38	-1.89032154099454	Down	0.848027503451205	Aspergillus flavus NRRL3357 hypothetical protein, mRNA	-	-	-	-	gi|238493451|ref|XP_002377962.1|/8.81566e-66/hypothetical protein AFLA_045000 [Aspergillus flavus NRRL3357]
7914496	411.00	14.0333333333333	55.0933333333333	1.9730200209113	Up	0.872159392587873	Aspergillus flavus NRRL3357 conserved hypothetical protein, mRNA	K14154|1|2e-25|114|tmn:UCRPA7_1662|thiamine-phosphate diphosphorylase / hydroxyethylthiazole kinase [EC:2.5.1.3 2.7.1.50]	-	-	-	gi|238493657|ref|XP_002378065.1|/4.62979e-67/conserved hypothetical protein [Aspergillus flavus NRRL3357]
7920553	720.00	0.01	16.42	10.6812384117778	Up	0.907706806838696	Aspergillus flavus NRRL3357 NPP1 domain protein, mRNA	-	-	-	-	gi|238500459|ref|XP_002381464.1|/1.3158e-134/NPP1 domain protein [Aspergillus flavus NRRL3357]
7911017	432.00	83.4433333333333	359.473333333333	2.10701605591496	Up	0.909684612934055	Aspergillus flavus NRRL3357 Acyl CoA binding protein family, mRNA	K08762|1|1e-12|72.0|psq:PUNSTDRAFT_86604|diazepam-binding inhibitor (GABA receptor modulator, acyl-CoA-binding protein)	-	GO:0043168//anion binding	-	gi|238496341|ref|XP_002379406.1|/2.32413e-74/Acyl CoA binding protein family [Aspergillus flavus NRRL3357]
7916247	734.00	317.173333333333	1981.72666666667	2.64341460463307	Up	0.925599978761814	Aspergillus flavus NRRL3357 40S ribosomal protein S12, partial mRNA	K02951|1|4e-73|274|afv:AFLA_050800|small subunit ribosomal protein S12e	GO:0030529//intracellular ribonucleoprotein complex	GO:0005198//structural molecule activity	GO:0010467//gene expression	gi|238503950|ref|XP_002383207.1|/2.52933e-72/40S ribosomal protein S12 [Aspergillus flavus NRRL3357]
7914860	1674.00	1.07333333333333	15.85	3.88431274763331	Up	0.848677922905384	Aspergillus flavus NRRL3357 conserved hypothetical protein, mRNA	-	-	-	-	gi|238494688|ref|XP_002378580.1|/0/conserved hypothetical protein [Aspergillus flavus NRRL3357]
7921815	1503.00	107.76	14.1933333333333	-2.92453640173117	Down	0.910361580121058	Aspergillus flavus NRRL3357 cytochrome P450 monooxygenase, putative, mRNA	K17645|1|2e-85|317|pan:PODANSg8563|averantin hydroxylase [EC:1.14.13.174];K17475|5|2e-49|197|nfi:NFIA_106550|tryprostatin B 6-hydroxylase [EC:1.14.13.176]	-	GO:0046914//transition metal ion binding;GO:0016491//oxidoreductase activity;GO:0046906//tetrapyrrole binding	GO:0044710	gi|238502139|ref|XP_002382303.1|/0/cytochrome P450 monooxygenase, putative [Aspergillus flavus NRRL3357]
7918942	1626.00	4.90333333333333	57.5333333333333	3.55256331281149	Up	0.909432409472231	Aspergillus flavus NRRL3357 conserved hypothetical protein, mRNA	-	-	-	-	gi|238492997|ref|XP_002377735.1|/0/conserved hypothetical protein [Aspergillus flavus NRRL3357]
7912265	996.00	0.01	17.04	10.7347096202258	Up	0.910481044918764	Aspergillus flavus NRRL3357 cutinase, putative, mRNA	K08095|1|7e-65|248|afm:AFUA_2G14420|cutinase [EC:3.1.1.74]	-	GO:0052689//carboxylic ester hydrolase activity	-	gi|914758180|gb|KOC12165.1|/5.19952e-102/cutinase [Aspergillus flavus AF70]
7919557	744.00	47.44	98.6266666666667	1.05587376518051	Up	0.829736115535733	Aspergillus flavus NRRL3357 mRNA turnover protein MRT4, partial mRNA	K14815|1|1e-138|492|afv:AFLA_094650|mRNA turnover protein 4	GO:0030529//intracellular ribonucleoprotein complex	-	GO:0022613//ribonucleoprotein complex biogenesis	gi|169779455|ref|XP_001824192.1|/7.89228e-138/mRNA turnover protein MRT4 [Aspergillus oryzae RIB40]
7912025	354.00	85.56	26.3133333333333	-1.7011424639931	Down	0.876619411702241	Aspergillus flavus NRRL3357 conserved hypothetical protein, mRNA	-	-	-	-	gi|914759082|gb|KOC12963.1|/7.78546e-62/hypothetical protein AFLA70_34g003831 [Aspergillus flavus AF70]
7919487	1129.00	206.32	589.913333333333	1.51561933936291	Up	0.886601359243921	Aspergillus flavus NRRL3357 mitochondrial ATPase subunit ATP4, putative, mRNA	K02127|1|3e-119|429|afv:AFLA_078520|F-type H+-transporting ATPase subunit b	GO:0005753//mitochondrial proton-transporting ATP synthase complex	GO:0015077//monovalent inorganic cation transmembrane transporter activity	GO:0006754//ATP biosynthetic process	gi|317139625|ref|XP_001817648.2|/1.63655e-118/ATP synthase subunit 4 [Aspergillus oryzae RIB40]
7910337	789.00	5.89333333333333	67.75	3.52306517245832	Up	0.91338802166295	Aspergillus flavus NRRL3357 GPI anchored serine-threonine rich protein, mRNA	-	-	-	-	gi|169771247|ref|XP_001820093.1|/1.26214e-75/extracellular serine-threonine rich protein [Aspergillus oryzae RIB40]
7914009	483.00	568.213333333333	1205.22333333333	1.0847959187391	Up	0.860717319740894	Aspergillus flavus NRRL3357 mitochondrial F1F0 ATP synthase subunit Atp14, putative, mRNA	K02141|1|2e-58|224|afv:AFLA_032070|F-type H+-transporting ATPase subunit h	-	-	-	gi|238486958|ref|XP_002374717.1|/8.2231e-58/mitochondrial F1F0 ATP synthase subunit Atp14, putative [Aspergillus flavus NRRL3357]
7915794	1545.00	37.5366666666667	13.7533333333333	-1.44851922106173	Down	0.823059360730594	Aspergillus flavus NRRL3357 MFS transporter, putative, mRNA	K13336|1|4e-56|219|afv:AFLA_048740|peroxin-3;K01939|2|7e-52|205|pte:PTT_16160|adenylosuccinate synthase [EC:6.3.4.4]	GO:0031224//intrinsic component of membrane	-	GO:0044763	gi|238494622|ref|XP_002378547.1|/0/MFS transporter, putative [Aspergillus flavus NRRL3357]
7910363	2685.00	0.92	17.8066666666667	4.27463980385694	Up	0.868708187320803	Aspergillus flavus NRRL3357 DNA replication licensing factor Mcm3, putative, mRNA	K02541|1|0.0|1479|afv:AFLA_028600|DNA replication licensing factor MCM3 [EC:3.6.4.12]	GO:0043231//intracellular membrane-bounded organelle;GO:0043234//protein complex;GO:0032993//protein-DNA complex	GO:0032550;GO:0004386//helicase activity;GO:0043565//sequence-specific DNA binding	GO:0006261//DNA-dependent DNA replication;GO:0000724//double-strand break repair via homologous recombination;GO:0051320;GO:0006342//chromatin silencing;GO:0009154//purine ribonucleotide catabolic process;GO:0032392//DNA geometric change	gi|238486264|ref|XP_002374370.1|/0/DNA replication licensing factor Mcm3, putative [Aspergillus flavus NRRL3357]
7918704	594.00	75.32	23.85	-1.65904373372135	Down	0.871641711797812	Aspergillus flavus NRRL3357 conserved hypothetical protein, mRNA	-	-	-	-	gi|914758868|gb|KOC12783.1|/2.23674e-98/C2H2 finger domain protein [Aspergillus flavus AF70]
7914753	825.00	604.23	237.13	-1.34941962173067	Down	0.877123818625889	Aspergillus flavus NRRL3357 FYVE domain protein, putative, mRNA	K12481|1|2e-10|67.0|yli:YALI0E21824g|rabenosyn-5;K00921|3|1e-09|63.9|fme:FOMMEDRAFT_105874|1-phosphatidylinositol-3-phosphate 5-kinase [EC:2.7.1.150]	-	GO:0043169//cation binding	-	gi|238491246|ref|XP_002376860.1|/1.12303e-162/FYVE domain protein, putative [Aspergillus flavus NRRL3357]
7916006	735.00	12.1233333333333	33.7266666666667	1.47610331335165	Up	0.818758628013168	Aspergillus flavus NRRL3357 hypothetical protein, mRNA	K02328|1|5e-75|281|ani:AN3857.2|DNA polymerase delta subunit 2;K01874|2|3e-36|152|maj:MAA_06145|methionyl-tRNA synthetase [EC:6.1.1.10]	-	GO:0016407//acetyltransferase activity	-	gi|238491654|ref|XP_002377064.1|/1.01663e-137/hypothetical protein AFLA_111950 [Aspergillus flavus NRRL3357]
7917522	963.00	2.72666666666667	27.2466666666667	3.32086949507891	Up	0.875345120526707	Aspergillus flavus NRRL3357 endo alpha-1,4 polygalactosaminidase, putative, mRNA	-	-	-	-	gi|169767870|ref|XP_001818406.1|/7.70262e-164/endo alpha-1,4 polygalactosaminidase [Aspergillus oryzae RIB40]
7915743	636.00	13.2366666666667	1.26666666666667	-3.38543103719352	Down	0.821094828501646	Aspergillus flavus NRRL3357 conserved hypothetical protein, mRNA	-	-	-	-	gi|238494520|ref|XP_002378496.1|/2.3604e-115/conserved hypothetical protein [Aspergillus flavus NRRL3357]
7913106	342.00	67.8	178.283333333333	1.39481466166631	Up	0.86905330784751	Aspergillus flavus NRRL3357 mitochondrial 37S ribosomal protein MRP2, partial mRNA	K02954|1|6e-59|225|afv:AFLA_043320|small subunit ribosomal protein S14	GO:0000314//organellar small ribosomal subunit;GO:0043231//intracellular membrane-bounded organelle	GO:0005198//structural molecule activity	GO:0010467//gene expression	gi|169783342|ref|XP_001826133.1|/3.90061e-58/mitochondrial 37S ribosomal protein MRP2 [Aspergillus oryzae RIB40]
7912488	1941.00	32.41	8.78666666666667	-1.88305115103094	Down	0.843594032069661	Aspergillus flavus NRRL3357 pyruvate carboxylase, putative, mRNA	K01958|1|4e-96|353|afm:AFUA_4G07710|pyruvate carboxylase [EC:6.4.1.1]	-	GO:0016879//ligase activity, forming carbon-nitrogen bonds;GO:0032550;GO:0043169//cation binding	-	gi|238495280|ref|XP_002378876.1|/0/pyruvate carboxylase, putative [Aspergillus flavus NRRL3357]
7921419	1260.00	93.4766666666667	211.706666666667	1.17938850635559	Up	0.856456408622704	Aspergillus flavus NRRL3357 MYB DNA-binding domain protein, mRNA	-	-	GO:0003676//nucleic acid binding	-	gi|238496161|ref|XP_002379316.1|/0/MYB DNA-binding domain protein [Aspergillus flavus NRRL3357]
7915392	1887.00	16.5166666666667	1.77	-3.2221012912697	Down	0.837010194329404	Aspergillus flavus NRRL3357 GMC oxidoreductase, putative, mRNA	K00108|1|0.0|653|afm:AFUA_2G15020|choline dehydrogenase [EC:1.1.99.1]	-	GO:0016614//oxidoreductase activity, acting on CH-OH group of donors;GO:0000166//nucleotide binding	GO:0044281//small molecule metabolic process	gi|238488937|ref|XP_002375706.1|/0/GMC oxidoreductase, putative [Aspergillus flavus NRRL3357]
7916005	1329.00	0.723333333333333	11.3633333333333	3.97358165169547	Up	0.82039131358182	Aspergillus flavus NRRL3357 DNA polymerase delta subunit 2, putative, mRNA	K02328|1|0.0|798|afv:AFLA_111940|DNA polymerase delta subunit 2	-	GO:0003676//nucleic acid binding;GO:0034061//DNA polymerase activity	GO:0006259//DNA metabolic process	gi|238491652|ref|XP_002377063.1|/0/DNA polymerase delta subunit 2, putative [Aspergillus flavus NRRL3357]
7911618	1731.00	53.4733333333333	217.313333333333	2.02288517725885	Up	0.902729106934268	Aspergillus flavus NRRL3357 seryl-tRNA synthetase, mRNA	K01875|1|0.0|898|afv:AFLA_048010|seryl-tRNA synthetase [EC:6.1.1.11]	GO:0044424	GO:0004812//aminoacyl-tRNA ligase activity;GO:0032550	GO:0006418//tRNA aminoacylation for protein translation	gi|238503390|ref|XP_002382928.1|/0/seryl-tRNA synthetase [Aspergillus flavus NRRL3357]
7918941	1104.00	2.25	21.01	3.22307925545601	Up	0.855659976637995	Aspergillus flavus NRRL3357 conserved hypothetical protein, mRNA	-	-	-	-	gi|238492995|ref|XP_002377734.1|/0/conserved hypothetical protein [Aspergillus flavus NRRL3357]
7912138	524.00	179.22	370.856666666667	1.04913006022416	Up	0.849421259424445	Aspergillus flavus NRRL3357 conserved hypothetical protein, mRNA	-	-	-	-	gi|238489355|ref|XP_002375915.1|/1.83863e-38/conserved hypothetical protein [Aspergillus flavus NRRL3357]
7918530	712.00	1628.31666666667	4823.75666666667	1.56677583782758	Up	0.896384198789423	Aspergillus flavus NRRL3357 40S ribosomal protein S18, partial mRNA	K02964|1|1e-68|259|afv:AFLA_009000|small subunit ribosomal protein S18e	GO:0030529//intracellular ribonucleoprotein complex	GO:0003676//nucleic acid binding;GO:0005198//structural molecule activity	GO:0010467//gene expression	gi|169784886|ref|XP_001826904.1|/6.06128e-68/40S ribosomal protein S18 [Aspergillus oryzae RIB40]
7920409	1404.00	19.1133333333333	80.5566666666667	2.07542458382005	Up	0.888021662949984	Aspergillus flavus NRRL3357 mitochondrial export translocase Oxa1, putative, mRNA	K03217|1|0.0|752|afv:AFLA_006440|YidC/Oxa1 family membrane protein insertase	GO:0031224//intrinsic component of membrane	-	-	gi|238503221|ref|XP_002382844.1|/0/mitochondrial export translocase Oxa1, putative [Aspergillus flavus NRRL3357]
7913231	1119.00	428.506666666667	2522.78666666667	2.55762865852688	Up	0.923396516937454	Aspergillus flavus NRRL3357 60S ribosomal protein L4, partial mRNA	K02930|1|0.0|653|afv:AFLA_005730|large subunit ribosomal protein L4e	GO:0030529//intracellular ribonucleoprotein complex	GO:0005198//structural molecule activity	GO:0010467//gene expression	gi|992228718|ref|XP_015411177.1|/0/60S ribosomal protein L4 [Aspergillus nomius NRRL 13137]
7916945	480.00	123.136666666667	47.9633333333333	-1.36025658906606	Down	0.86031910374854	Aspergillus flavus NRRL3357 conserved hypothetical protein, mRNA	-	-	-	-	gi|169764000|ref|XP_001727900.1|/2.83358e-79/hypothetical protein AOR_1_1694194 [Aspergillus oryzae RIB40]
7921223	711.00	6.63666666666667	41.6766666666667	2.65070917398315	Up	0.879274184984602	Aspergillus flavus NRRL3357 kinase-related protein, mRNA	K05351|1|1e-32|140|ani:AN8109.2|D-xylulose reductase [EC:1.1.1.9]	-	GO:0016772//transferase activity, transferring phosphorus-containing groups	GO:0006796//phosphate-containing compound metabolic process	gi|169773885|ref|XP_001821411.1|/2.41561e-133/kinase-related protein [Aspergillus oryzae RIB40]
7921577	951.00	416.62	129.223333333333	-1.68886550301242	Down	0.898335457151959	Aspergillus flavus NRRL3357 CORD and CS domain protein, mRNA	K00894|1|1e-127|456|ani:AN1141.2|ethanolamine kinase [EC:2.7.1.82];K12795|2|2e-12|73.6|ppa:PAS_chr2-1_0330|suppressor of G2 allele of SKP1	-	-	-	gi|238498286|ref|XP_002380378.1|/0/CORD and CS domain protein [Aspergillus flavus NRRL3357]
7916642	603.00	59.6133333333333	19.48	-1.61364136773914	Down	0.860146543485186	Aspergillus flavus NRRL3357 conserved hypothetical protein, mRNA	K00016|1|8e-23|107|bor:COCMIDRAFT_38590|L-lactate dehydrogenase [EC:1.1.1.27];K10666|2|9e-20|97.1|npa:UCRNP2_54|E3 ubiquitin-protein ligase RNF5 [EC:2.3.2.27]	-	-	-	gi|317150540|ref|XP_003190431.1|/9.1311e-103/C3HC4 type (RING finger) zinc finger containing protein [Aspergillus oryzae RIB40]
7917087	645.00	25.7766666666667	82.1233333333333	1.67172647437311	Up	0.874389402145057	Aspergillus flavus NRRL3357 conserved hypothetical protein, mRNA	K02961|1|3e-21|102|pte:PTT_17907|small subunit ribosomal protein S17	GO:0030529//intracellular ribonucleoprotein complex	GO:0005198//structural molecule activity	GO:0010467//gene expression	gi|238487348|ref|XP_002374912.1|/9.53315e-88/conserved hypothetical protein [Aspergillus flavus NRRL3357]
7920194	417.00	71.4433333333333	9.81	-2.86447435232978	Down	0.901229160029733	Aspergillus flavus NRRL3357 conserved hypothetical protein, mRNA	-	-	-	-	gi|238507666|ref|XP_002385034.1|/1.58595e-59/conserved hypothetical protein [Aspergillus flavus NRRL3357]
7913710	867.00	63.3533333333333	128.143333333333	1.01626599043963	Up	0.82692205585643	Aspergillus flavus NRRL3357 conserved hypothetical protein, mRNA	K16261|1|2e-26|120|nhe:NECHADRAFT_52243|yeast amino acid transporter	-	-	-	gi|238501944|ref|XP_002382206.1|/0/conserved hypothetical protein [Aspergillus flavus NRRL3357]
7910473	3933.00	6.16666666666667	24.5566666666667	1.99355197188303	Up	0.829656472337262	Aspergillus flavus NRRL3357 conserved hypothetical protein, mRNA	K14303|1|0.0|2576|afv:AFLA_069310|nuclear pore complex protein Nup160	-	-	-	gi|238498510|ref|XP_002380490.1|/0/conserved hypothetical protein [Aspergillus flavus NRRL3357]
7911547	2940.00	41.6033333333333	16.9166666666667	-1.2982538027227	Down	0.817484336837634	Aspergillus flavus NRRL3357 C6 transcription factor, putative, mRNA	-	GO:0043231//intracellular membrane-bounded organelle	GO:0003676//nucleic acid binding;GO:0046914//transition metal ion binding;GO:0003700//transcription factor activity, sequence-specific DNA binding	GO:0006366//transcription from RNA polymerase II promoter	gi|238501802|ref|XP_002382135.1|/0/C6 transcription factor, putative [Aspergillus flavus NRRL3357]
7921687	975.00	27.2133333333333	65.52	1.26762167532945	Up	0.836213762344696	Aspergillus flavus NRRL3357 arginase, putative, mRNA	K01476|1|3e-179|627|afv:AFLA_031200|arginase [EC:3.5.3.1]	GO:0005937//mating projection;GO:0043231//intracellular membrane-bounded organelle;GO:0044444//cytoplasmic part	GO:0016813//hydrolase activity, acting on carbon-nitrogen (but not peptide) bonds, in linear amidines;GO:0046914//transition metal ion binding;GO:0004857//enzyme inhibitor activity	GO:0006527//arginine catabolic process;GO:0006521//regulation of cellular amino acid metabolic process	gi|317144013|ref|XP_001819846.2|/1.9282e-178/arginase [Aspergillus oryzae RIB40]
7921269	1320.00	0.826666666666667	14.1466666666667	4.09701263052789	Up	0.846116066687905	Aspergillus flavus NRRL3357 longevity-assurance protein (LAC1), putative, mRNA	K04709|1|0.0|838|afv:AFLA_113690|Acyl-CoA-dependent ceramide synthase [EC:2.3.1.24]	-	-	-	gi|914753142|gb|KOC07323.1|/0/longevity-assurance protein [Aspergillus flavus AF70]
7916160	1986.00	152.246666666667	73.0833333333333	-1.05879629973866	Down	0.839731336943825	Aspergillus flavus NRRL3357 disulfide isomerase, putative, mRNA	K13996|1|0.0|1271|afv:AFLA_044020|protein disulfide-isomerase [EC:5.3.4.1]	-	GO:0003824//catalytic activity	GO:0019725//cellular homeostasis	gi|238493255|ref|XP_002377864.1|/0/disulfide isomerase, putative [Aspergillus flavus NRRL3357]
7916026	1788.00	138.38	340.636666666667	1.29959829137171	Up	0.870234681958161	Aspergillus flavus NRRL3357 phosphoribosylaminoimidazolecarboxamide formyltransferase/IMP, mRNA	K00602|1|0.0|1174|afv:AFLA_112150|phosphoribosylaminoimidazolecarboxamide formyltransferase / IMP cyclohydrolase [EC:2.1.2.3 3.5.4.10]	GO:0044444//cytoplasmic part	GO:0016742//hydroxymethyl-, formyl- and related transferase activity;GO:0019238//cyclohydrolase activity	GO:0006188//IMP biosynthetic process;GO:0045333//cellular respiration;GO:0022413	gi|238491694|ref|XP_002377084.1|/0/phosphoribosylaminoimidazolecarboxamide formyltransferase/IMP [Aspergillus flavus NRRL3357]
7915707	450.00	45.13	13.9566666666667	-1.69313236119334	Down	0.85393437400446	Aspergillus flavus NRRL3357 histone h1.3., putative, mRNA	-	-	-	-	gi|238491540|ref|XP_002377007.1|/3.10876e-47/histone h1.3., putative [Aspergillus flavus NRRL3357]
7911933	663.00	88.1033333333333	212.7	1.27155152456244	Up	0.863226080492726	Aspergillus flavus NRRL3357 conserved hypothetical protein, mRNA	-	-	-	-	gi|83767547|dbj|BAE57686.1|/1.90577e-110/unnamed protein product [Aspergillus oryzae RIB40]
7916666	1263.00	24.2166666666667	99.4933333333333	2.03859956229658	Up	0.891725071678879	Aspergillus flavus NRRL3357 mitochondrial 54S ribosomal protein YmL35, partial mRNA	K17439|1|0.0|832|afv:AFLA_093940|large subunit ribosomal protein L35	-	-	-	gi|169779321|ref|XP_001824125.1|/0/mitochondrial 54S ribosomal protein YmL35 [Aspergillus oryzae RIB40]
7910606	366.00	25214.4933333333	103.486666666667	-7.92866452414862	Down	0.999482319209939	Aspergillus flavus NRRL3357 conserved hypothetical protein, mRNA	-	-	-	-	gi|238502817|ref|XP_002382642.1|/5.33383e-63/conserved hypothetical protein [Aspergillus flavus NRRL3357]
7913161	1029.00	29.8666666666667	6.55666666666667	-2.18750177466644	Down	0.850469894870978	Aspergillus flavus NRRL3357 C6 transcription factor, putative, mRNA	K09240|1|5e-08|59.3|pic:PICST_622|transcriptional regulatory protein CAT8	GO:0043231//intracellular membrane-bounded organelle	GO:0003700//transcription factor activity, sequence-specific DNA binding;GO:0046914//transition metal ion binding	GO:0006366//transcription from RNA polymerase II promoter	gi|238484295|ref|XP_002373386.1|/0/C6 transcription factor, putative [Aspergillus flavus NRRL3357]
7909818	438.00	10.5333333333333	86.6233333333333	3.03979363182125	Up	0.910627057449294	Aspergillus flavus NRRL3357 conserved hypothetical protein, mRNA	K17434|1|1e-10|65.5|pno:SNOG_04427|large subunit ribosomal protein L53	-	-	-	gi|238484695|ref|XP_002373586.1|/1.22531e-75/conserved hypothetical protein [Aspergillus flavus NRRL3357]
7910771	1293.00	205.306666666667	37.2466666666667	-2.46259725035579	Down	0.910958904109589	Aspergillus flavus NRRL3357 N-acetylglucosamine-6-phosphate deacetylase (NagA), putative, mRNA	K01443|1|0.0|790|afv:AFLA_012050|N-acetylglucosamine-6-phosphate deacetylase [EC:3.5.1.25]	-	GO:0016811//hydrolase activity, acting on carbon-nitrogen (but not peptide) bonds, in linear amides	GO:0044238//primary metabolic process;GO:1901071	gi|169784364|ref|XP_001826643.1|/0/N-acetylglucosamine-6-phosphate deacetylase (NagA) [Aspergillus oryzae RIB40]
7912377	716.00	119.416666666667	316.546666666667	1.40641399985451	Up	0.876592863969417	Aspergillus flavus NRRL3357 NADH-ubiquinone oxidoreductase 21 kDa subunit, putative, mRNA	-	-	-	-	gi|169784119|ref|XP_001826521.1|/1.44906e-85/NADH-ubiquinone oxidoreductase subunit [Aspergillus oryzae RIB40]
7909200	1290.00	2051.59666666667	4128.70333333333	1.00894162543451	Up	0.850642455134332	Aspergillus flavus NRRL3357 glyceraldehyde 3-phosphate dehydrogenase GpdA, mRNA	K00134|1|0.0|672|afv:AFLA_025100|glyceraldehyde 3-phosphate dehydrogenase [EC:1.2.1.12]	GO:0044424	GO:0016620//oxidoreductase activity, acting on the aldehyde or oxo group of donors, NAD or NADP as acceptor;GO:0000166//nucleotide binding	GO:0044710;GO:0006007//glucose catabolic process	gi|238485566|ref|XP_002374021.1|/0/glyceraldehyde 3-phosphate dehydrogenase GpdA [Aspergillus flavus NRRL3357]
7910725	1095.00	43.0333333333333	246.063333333333	2.51550319338907	Up	0.913228735266008	Aspergillus flavus NRRL3357 3-isopropylmalate dehydrogenase Leu2A, mRNA	K00052|1|0.0|676|afv:AFLA_083640|3-isopropylmalate dehydrogenase [EC:1.1.1.85]	GO:0044424	GO:0046872//metal ion binding;GO:0016616//oxidoreductase activity, acting on the CH-OH group of donors, NAD or NADP as acceptor;GO:0000166//nucleotide binding	GO:0008652//cellular amino acid biosynthetic process;GO:0006551//leucine metabolic process	gi|914755999|gb|KOC10164.1|/0/3-isopropylmalate dehydrogenase Leu2A, partial [Aspergillus flavus AF70]
7911621	3984.00	58.29	25.15	-1.21269000161361	Down	0.825939789741956	Aspergillus flavus NRRL3357 P-type ATPase, putative, mRNA	K14951|1|0.0|2533|afv:AFLA_048040|cation-transporting ATPase 13A3/4/5 [EC:3.6.3.-]	GO:0031224//intrinsic component of membrane	GO:0017111//nucleoside-triphosphatase activity;GO:0043169//cation binding;GO:0032550;GO:0008324//cation transmembrane transporter activity	GO:0009154//purine ribonucleotide catabolic process;GO:0006811//ion transport	gi|238503396|ref|XP_002382931.1|/0/P-type ATPase, putative [Aspergillus flavus NRRL3357]
7919713	1281.00	317.58	699.363333333333	1.1389220996765	Up	0.862947329298078	Aspergillus flavus NRRL3357 14-3-3 protein sigma, gamma, zeta, beta/alpha, putative, mRNA	K06630|1|2e-138|322|act:ACLA_088530|14-3-3 protein epsilon	-	GO:0005515//protein binding	-	gi|992089262|ref|XP_015408170.1|/5.97118e-144/14-3-3 protein [Aspergillus nomius NRRL 13137]
7911935	1878.00	9.27333333333333	39.8766666666667	2.1043848991915	Up	0.864075607943082	Aspergillus flavus NRRL3357 Phospholipid:diacylglycerol acyltransferase, putative, mRNA	K00679|1|0.0|1194|afv:AFLA_033060|phospholipid:diacylglycerol acyltransferase [EC:2.3.1.158]	-	-	-	gi|770307422|gb|KJK64834.1|/0/hypothetical protein P875_00010901 [Aspergillus parasiticus SU-1]
7911092	1239.00	36.4833333333333	11.2233333333333	-1.70073632824066	Down	0.843793140065838	Aspergillus flavus NRRL3357 cellulase family protein, mRNA	-	-	GO:0016798//hydrolase activity, acting on glycosyl bonds	GO:0044238//primary metabolic process	gi|238488229|ref|XP_002375352.1|/0/cellulase family protein [Aspergillus flavus NRRL3357]
7922136	1503.00	76.05	31.4833333333333	-1.27235995205728	Down	0.841350748646066	Aspergillus flavus NRRL3357 aminobutyrate aminotransferase, putative, mRNA	K10590|1|4e-103|375|hir:HETIRDRAFT_445800|E3 ubiquitin-protein ligase TRIP12 [EC:2.3.2.26];K00823|3|1e-41|171|lbc:LACBIDRAFT_190873|4-aminobutyrate aminotransferase [EC:2.6.1.19]	-	GO:0043168//anion binding;GO:0016769//transferase activity, transferring nitrogenous groups	-	gi|238507009|ref|XP_002384706.1|/0/aminobutyrate aminotransferase, putative [Aspergillus flavus NRRL3357]
7908913	1554.00	72.9566666666667	31.3133333333333	-1.22026272252001	Down	0.835815546352342	Aspergillus flavus NRRL3357 cytochrome P450 benzoate 4-monooxygenase, putative, mRNA	K07824|1|0.0|1048|afv:AFLA_015740|benzoate 4-monooxygenase [EC:1.14.13.12]	-	GO:0016709//oxidoreductase activity, acting on paired donors, with incorporation or reduction of molecular oxygen, NAD(P)H as one donor, and incorporation of one atom of oxygen;GO:0046914//transition metal ion binding;GO:0046906//tetrapyrrole binding	GO:0044710	gi|238488713|ref|XP_002375594.1|/0/cytochrome P450 benzoate 4-monooxygenase, putative [Aspergillus flavus NRRL3357]
7913834	1710.00	35.3733333333333	9.67	-1.8710743800307	Down	0.848292980779441	Aspergillus flavus NRRL3357 DNA (apurinic or apyrimidinic site) lyase, endon uclease, mRNA	K10771|1|0.0|885|afv:AFLA_036870|AP endonuclease 1 [EC:4.2.99.18]	GO:0044464	GO:0046914//transition metal ion binding;GO:0003676//nucleic acid binding;GO:0004518//nuclease activity	GO:0006259//DNA metabolic process	gi|238487916|ref|XP_002375196.1|/0/DNA (apurinic or apyrimidinic site) lyase, endon uclease [Aspergillus flavus NRRL3357]
7909789	468.00	1218.64333333333	368.836666666667	-1.72422195797008	Down	0.904029945842625	Aspergillus flavus NRRL3357 coactivator bridging factor 1 (Mbf1), putative, mRNA	K03627|1|2e-83|307|afv:AFLA_086430|putative transcription factor	-	GO:0003677//DNA binding	-	gi|770304759|gb|KJK62697.1|/3.31769e-82/Multiprotein bridging factor 1 [Aspergillus parasiticus SU-1]
7919643	513.00	114.08	229.076666666667	1.00578462893432	Up	0.835895189550812	Aspergillus flavus NRRL3357 20S proteasome maturation protein Ump1, putative, mRNA	K11599|1|4e-84|310|afv:AFLA_119500|proteasome maturation protein	-	-	-	gi|317158977|ref|XP_003191025.1|/2.36336e-83/proteasome maturation factor Ump1 [Aspergillus oryzae RIB40]
7909871	1146.00	2.09666666666667	14.0566666666667	2.74508509939984	Up	0.807728045024955	Aspergillus flavus NRRL3357 actin-related protein ArpA, mRNA	K16575|1|0.0|748|afv:AFLA_052260|centractin	-	-	-	gi|145230045|ref|XP_001389331.1|/0/actin [Aspergillus niger CBS 513.88]
7914748	789.00	20.2733333333333	163.326666666667	3.01010514103285	Up	0.92058245725815	Aspergillus flavus NRRL3357 translation elongation factor eEF-1B gamma subunit, putative, mRNA	K03233|1|5e-116|417|afv:AFLA_109860|elongation factor 1-gamma	-	-	-	gi|992091766|ref|XP_015409410.1|/5.44942e-95/translation elongation factor eEF-1B gamma subunit [Aspergillus nomius NRRL 13137]
7915084	2179.00	62.3466666666667	196.34	1.65496978618889	Up	0.889813634915578	Aspergillus flavus NRRL3357 nucleolar protein nop5, mRNA	K14565|1|0.0|919|afv:AFLA_020450|nucleolar protein 58	GO:0031981//nuclear lumen;GO:0005732//small nucleolar ribonucleoprotein complex;GO:0030684//preribosome	-	GO:0000462//maturation of SSU-rRNA from tricistronic rRNA transcript (SSU-rRNA, 5.8S rRNA, LSU-rRNA)	gi|238489655|ref|XP_002376065.1|/0/nucleolar protein nop5 [Aspergillus flavus NRRL3357]
7918076	1678.00	369.693333333333	155.766666666667	-1.24694249121006	Down	0.867234788149092	Aspergillus flavus NRRL3357 bZIP transcription factor HacA, mRNA	K16230|1|0.0|717|afv:AFLA_089270|transcriptional activator HAC1	GO:0043231//intracellular membrane-bounded organelle	GO:0001071//nucleic acid binding transcription factor activity;GO:0003677//DNA binding	GO:0006351//transcription, DNA-templated;GO:0035966//response to topologically incorrect protein	gi|238499027|ref|XP_002380748.1|/0/bZIP transcription factor HacA [Aspergillus flavus NRRL3357]
7916613	276.00	14.98	1.76	-3.08939028982145	Down	0.824904428161835	Aspergillus flavus NRRL3357 conserved hypothetical protein, mRNA	-	-	-	-	gi|238499853|ref|XP_002381161.1|/2.58641e-49/conserved hypothetical protein [Aspergillus flavus NRRL3357]
7909117	312.00	354.21	742.19	1.06718362021432	Up	0.857000637145588	Aspergillus flavus NRRL3357 conserved hypothetical protein, mRNA	K03938|1|2e-56|217|afv:AFLA_051220|NADH dehydrogenase (ubiquinone) Fe-S protein 5	-	-	-	gi|317138313|ref|XP_003189032.1|/1.42419e-55/NADH-ubiquinone oxidoreductase kD subunit [Aspergillus oryzae RIB40]
7921234	921.00	0.92	147.693333333333	7.32675512986591	Up	0.985013804821068	Aspergillus flavus NRRL3357 conserved hypothetical protein, mRNA	K06889|1|2e-30|133|afv:AFLA_037130|uncharacterized protein	-	-	-	gi|169773905|ref|XP_001821421.1|/8.52176e-157/X-Pro dipeptidyl-peptidase (S15 family) protein [Aspergillus oryzae RIB40]
7920091	765.00	1329.19666666667	5827.68333333333	2.1323679056868	Up	0.916932143994903	Aspergillus flavus NRRL3357 60S ribosomal protein L2, partial mRNA	K02938|1|3e-145|514|afv:AFLA_048810|large subunit ribosomal protein L8e	GO:0030529//intracellular ribonucleoprotein complex	GO:0005198//structural molecule activity	GO:0010467//gene expression	gi|238503550|ref|XP_002383008.1|/2.05257e-144/60S ribosomal protein L2 [Aspergillus flavus NRRL3357]
7917934	1430.00	8.46333333333333	37.9	2.1628999541321	Up	0.862588934904959	Aspergillus flavus NRRL3357 methionine aminopeptidase, type I, putative, mRNA	K01265|1|0.0|815|afv:AFLA_095210|methionyl aminopeptidase [EC:3.4.11.18]	GO:0005840//ribosome	GO:0046914//transition metal ion binding;GO:0003723//RNA binding;GO:0004177//aminopeptidase activity;GO:0008237//metallopeptidase activity	GO:0070084//protein initiator methionine removal;GO:0010467//gene expression	gi|238500213|ref|XP_002381341.1|/0/methionine aminopeptidase, type I, putative [Aspergillus flavus NRRL3357]
7911823	2694.00	265.226666666667	98.8866666666667	-1.42337792137299	Down	0.875570776255708	Aspergillus flavus NRRL3357 G1/S-specific cyclin Pcl5, putative, mRNA	K06657|1|3e-07|58.5|cten:CANTEDRAFT_105790|G1/S-specific cyclin PLC2	-	GO:0019900//kinase binding	GO:0051726//regulation of cell cycle	gi|238503778|ref|XP_002383121.1|/0/G1/S-specific cyclin Pcl5, putative [Aspergillus flavus NRRL3357]
7915021	1512.00	5.46666666666667	28.6033333333333	2.38744996935865	Up	0.854332589996814	Aspergillus flavus NRRL3357 aminopeptidase, putative, mRNA	K01264|1|0.0|972|afv:AFLA_013980|aminopeptidase Y [EC:3.4.11.15]	GO:0000322//storage vacuole	GO:0008238//exopeptidase activity	GO:0044257//cellular protein catabolic process	gi|238488361|ref|XP_002375418.1|/0/aminopeptidase, putative [Aspergillus flavus NRRL3357]
7908867	1191.00	120.643333333333	58.1066666666667	-1.05397259458673	Down	0.832935117340979	Aspergillus flavus NRRL3357 actin-binding protein Fragmin, putative, mRNA	K05768|1|0.0|811|afv:AFLA_054350|gelsolin	-	GO:0008092//cytoskeletal protein binding	-	gi|391873859|gb|EIT82863.1|/0/actin regulatory protein [Aspergillus oryzae 3.042]
7910547	1914.00	358.34	149.886666666667	-1.2574570421002	Down	0.867526813210152	Aspergillus flavus NRRL3357 cell surface protein, putative, mRNA	K20047|1|1e-27|125|spo:SPAC25G10.09c|actin cytoskeleton-regulatory complex protein PAN1	-	-	-	gi|238484543|ref|XP_002373510.1|/0/cell surface protein, putative [Aspergillus flavus NRRL3357]
7919499	1005.00	34.5366666666667	111.336666666667	1.6887280439329	Up	0.882420091324201	Aspergillus flavus NRRL3357 methylenetetrahydrofolate dehydrogenase, mRNA	K00295|1|7e-174|610|afv:AFLA_078640|methylenetetrahydrofolate dehydrogenase (NAD+) [EC:1.5.1.15]	-	-	-	gi|992085084|ref|XP_015406091.1|/7.72272e-170/methylenetetrahydrofolate dehydrogenase [Aspergillus nomius NRRL 13137]
7911441	573.00	324.176666666667	67.5366666666667	-2.26303737272741	Down	0.910972177976001	Aspergillus flavus NRRL3357 alcohol dehydrogenase, putative, mRNA	K00344|1|2e-13|75.9|tml:GSTUM_00007134001|NADPH2:quinone reductase [EC:1.6.5.5]	-	GO:0003824//catalytic activity;GO:0046914//transition metal ion binding	GO:0044710	gi|238492349|ref|XP_002377411.1|/9.06947e-107/alcohol dehydrogenase, putative [Aspergillus flavus NRRL3357]
7911729	1209.00	15.0133333333333	1.49333333333333	-3.32963619002263	Down	0.8320590421578	Aspergillus flavus NRRL3357 C6 transcription factor, putative, mRNA	K00767|1|3e-35|150|pno:SNOG_12170|nicotinate-nucleotide pyrophosphorylase (carboxylating) [EC:2.4.2.19]	GO:0043231//intracellular membrane-bounded organelle	GO:0046914//transition metal ion binding;GO:0003676//nucleic acid binding	GO:0010467//gene expression	gi|914759787|gb|KOC13615.1|/0/putative C6 transcription factor [Aspergillus flavus AF70]
7915231	1401.00	2784.50333333333	1175.29666666667	-1.24439505395628	Down	0.874893809068706	Aspergillus flavus NRRL3357 conserved hypothetical protein, mRNA	K00698|1|9e-11|68.9|ure:UREG_06140|chitin synthase [EC:2.4.1.16];K13344|2|5e-06|53.1|lel:LELG_05336|peroxin-13	-	-	-	gi|238482115|ref|XP_002372296.1|/0/conserved hypothetical protein [Aspergillus flavus NRRL3357]
7920413	1482.00	125.926666666667	279.163333333333	1.148525637921	Up	0.857266114473824	Aspergillus flavus NRRL3357 S-adenosylmethionine decarboxylase proenzyme, mRNA	K01611|1|0.0|1009|afv:AFLA_006490|S-adenosylmethionine decarboxylase [EC:4.1.1.50]	-	GO:0016831//carboxy-lyase activity	GO:0006596//polyamine biosynthetic process	gi|169776523|ref|XP_001822728.1|/0/S-adenosylmethionine decarboxylase proenzyme [Aspergillus oryzae RIB40]
7914638	345.00	86.4	18.91	-2.19188194910107	Down	0.891446320484231	Aspergillus flavus NRRL3357 conserved hypothetical protein, mRNA	-	-	-	-	gi|914763401|gb|KOC17210.1|/1.38364e-55/hypothetical protein AFLA70_117g001971 [Aspergillus flavus AF70]
7915346	672.00	10.19	37.6133333333333	1.8840901136986	Up	0.852076032706807	Aspergillus flavus NRRL3357 glutathione S-transferase, putative, mRNA	K00799|1|6e-126|449|afv:AFLA_016400|glutathione S-transferase [EC:2.5.1.18]	-	GO:0003824//catalytic activity	-	gi|238488845|ref|XP_002375660.1|/3.69047e-125/glutathione S-transferase, putative [Aspergillus flavus NRRL3357]
7911143	1335.00	14.7166666666667	38.6666666666667	1.39363946236647	Up	0.821134650100881	Aspergillus flavus NRRL3357 phosphoethanolamine, mRNA	K00967|1|0.0|930|afv:AFLA_114050|ethanolamine-phosphate cytidylyltransferase [EC:2.7.7.14]	-	-	GO:0008152//metabolic process	gi|914757200|gb|KOC11326.1|/0/phosphoethanolamine [Aspergillus flavus AF70]
7916933	1368.00	63.78	142.696666666667	1.16177563176302	Up	0.848146968248912	Aspergillus flavus NRRL3357 mitochondrial 37S ribosomal protein NAM9, partial mRNA	-	-	GO:0003723//RNA binding	-	gi|169763980|ref|XP_001727890.1|/0/mitochondrial 37S ribosomal protein NAM9 [Aspergillus oryzae RIB40]
7917282	1212.00	9	84.7333333333333	3.23493271795413	Up	0.913852606987363	Aspergillus flavus NRRL3357 methionine aminopeptidase, putative, mRNA	K01265|1|0.0|848|afv:AFLA_088020|methionyl aminopeptidase [EC:3.4.11.18]	GO:0005840//ribosome	GO:0043169//cation binding;GO:0003723//RNA binding;GO:0004177//aminopeptidase activity;GO:0008237//metallopeptidase activity	GO:0070084//protein initiator methionine removal;GO:0010467//gene expression	gi|238484953|ref|XP_002373715.1|/0/methionine aminopeptidase, putative [Aspergillus flavus NRRL3357]
7916586	674.00	22.6433333333333	82.31	1.86198136362157	Up	0.880415737496018	Aspergillus flavus NRRL3357 cytokinesis EF-hand protein Cdc4, putative, mRNA	K06877|1|6e-52|204|bsc:COCSADRAFT_25756|DEAD/DEAH box helicase domain-containing protein;K02183|2|2e-26|119|pfp:PFL1_00701|calmodulin	-	GO:0046872//metal ion binding	-	gi|317139453|ref|XP_003189166.1|/6.60558e-74/myosin regulatory light chain cdc4 [Aspergillus oryzae RIB40]
7911540	876.00	186.373333333333	84.6433333333333	-1.13872710272867	Down	0.851199957523628	Aspergillus flavus NRRL3357 conserved hypothetical protein, mRNA	K12839|1|2e-142|505|afv:AFLA_129350|survival of motor neuron-related-splicing factor 30	-	-	-	gi|238501788|ref|XP_002382128.1|/9.25619e-142/conserved hypothetical protein [Aspergillus flavus NRRL3357]
7910453	714.00	11.72	56.8133333333333	2.27725698103482	Up	0.88190241053414	Aspergillus flavus NRRL3357 glycerol-3-phosphate phosphatase (GppA), putative, mRNA	K06116|1|7e-134|476|afv:AFLA_069110|glycerol 3-phosphatase 1 [EC:3.1.3.21]	-	GO:0003824//catalytic activity	-	gi|317155692|ref|XP_001825298.2|/4.15787e-133/glycerol-3-phosphate phosphatase (GppA) [Aspergillus oryzae RIB40]
7919911	1608.00	62.6466666666667	199.01	1.66753127308068	Up	0.890902091961347	Aspergillus flavus NRRL3357 t-complex protein 1, delta subunit, putative, mRNA	K09496|1|0.0|990|afv:AFLA_100010|T-complex protein 1 subunit delta	GO:0044424	GO:0005515//protein binding;GO:0032550	GO:0044267//cellular protein metabolic process	gi|169780542|ref|XP_001824735.1|/0/T-complex protein 1 subunit delta [Aspergillus oryzae RIB40]
7916021	390.00	1146.1	370.626666666667	-1.62869433579809	Down	0.900021238186259	Aspergillus flavus NRRL3357 conserved hypothetical protein, mRNA	-	-	-	-	gi|770309867|gb|KJK66898.1|/6.61825e-53/hypothetical protein P875_00127701 [Aspergillus parasiticus SU-1]
7915807	1650.00	1.26333333333333	159.226666666667	6.9777028152048	Up	0.98458904109589	Aspergillus flavus NRRL3357 alpha-amylase, putative, mRNA	K01176|1|0.0|767|ani:AN3308.2|alpha-amylase [EC:3.2.1.1]	-	GO:0046872//metal ion binding;GO:0016160//amylase activity	GO:0005975//carbohydrate metabolic process	gi|238485242|ref|XP_002373859.1|/0/alpha-amylase, putative [Aspergillus flavus NRRL3357]
7918970	1125.00	7.75	27.79	1.84229761903896	Up	0.832629818413507	Aspergillus flavus NRRL3357 RNA binding protein Rnp24, putative, mRNA	K11294|1|2e-15|84.0|bfu:BC1G_12782|nucleolin	-	-	-	gi|169779936|ref|XP_001824432.1|/0/RNA binding protein Rnp24 [Aspergillus oryzae RIB40]
7916175	453.00	542.85	2419.08	2.15583296709845	Up	0.917011787193374	Aspergillus flavus NRRL3357 40S ribosomal protein S14, partial mRNA	K02955|1|3e-64|243|afv:AFLA_044170|small subunit ribosomal protein S14e	GO:0030529//intracellular ribonucleoprotein complex	GO:0005198//structural molecule activity	GO:0010467//gene expression	gi|992078558|ref|XP_015402823.1|/1.17244e-62/40S ribosomal protein S14 [Aspergillus nomius NRRL 13137]
7916142	2166.00	2621.96666666667	320.043333333333	-3.03431018259294	Down	0.933909419135606	Aspergillus flavus NRRL3357 RNA helicase (Dbp), putative, mRNA	K12823|1|0.0|894|afv:AFLA_043840|ATP-dependent RNA helicase DDX5/DBP2 [EC:3.6.4.13]	-	GO:0032550;GO:0042623//ATPase activity, coupled	-	gi|317157028|ref|XP_001826178.2|/0/ATP-dependent RNA helicase dbp2 [Aspergillus oryzae RIB40]
7911586	1839.00	78.3	191.96	1.29372150553779	Up	0.863026972496549	Aspergillus flavus NRRL3357 cytoplasmic asparaginyl-tRNA synthetase, putative, mRNA	K01893|1|0.0|1168|afv:AFLA_129810|asparaginyl-tRNA synthetase [EC:6.1.1.22]	GO:0044424	GO:0032550;GO:0004812//aminoacyl-tRNA ligase activity	GO:0006418//tRNA aminoacylation for protein translation	gi|238501880|ref|XP_002382174.1|/0/cytoplasmic asparaginyl-tRNA synthetase, putative [Aspergillus flavus NRRL3357]
7918655	3081.00	74.8366666666667	32.85	-1.18785192973917	Down	0.83426250398216	Aspergillus flavus NRRL3357 sodium/calcium exchanger protein, mRNA	K13754|1|0.0|1842|afv:AFLA_131290|solute carrier family 24 (sodium/potassium/calcium exchanger), member 6	GO:0031224//intrinsic component of membrane	-	GO:0044763	gi|238495815|ref|XP_002379143.1|/0/sodium/calcium exchanger protein [Aspergillus flavus NRRL3357]
7918790	620.00	8.71666666666667	32.6233333333333	1.90405575315279	Up	0.8445364765849	Aspergillus flavus NRRL3357 Sybindin-like family protein, mRNA	K20303|1|3e-72|271|afv:AFLA_016920|trafficking protein particle complex subunit 4	GO:0043231//intracellular membrane-bounded organelle	-	GO:0016482//cytosolic transport	gi|238488949|ref|XP_002375712.1|/1.49127e-71/Sybindin-like family protein [Aspergillus flavus NRRL3357]
7908961	615.00	0.283333333333333	34.0633333333333	6.90957546888225	Up	0.947992991398535	Aspergillus flavus NRRL3357 conserved hypothetical protein, mRNA	-	-	-	-	gi|238507149|ref|XP_002384776.1|/4.84656e-107/conserved hypothetical protein [Aspergillus flavus NRRL3357]
7920314	693.00	169.946666666667	28.2466666666667	-2.58892953204825	Down	0.912020813422534	Aspergillus flavus NRRL3357 GPI anchored protein, putative, mRNA	K01527|1|6e-31|134|pte:PTT_12812|nascent polypeptide-associated complex subunit beta;K20280|2|1e-06|53.5|tmn:UCRPA7_5299|trafficking protein particle complex subunit 5	-	-	-	gi|914754825|gb|KOC08990.1|/3.01759e-93/GPI anchored protein [Aspergillus flavus AF70]
7920708	839.00	655.953333333333	2242.74333333333	1.77359943771024	Up	0.906790910056281	Aspergillus flavus NRRL3357 60S ribosomal protein L14, partial mRNA	K02875|1|1e-79|296|afv:AFLA_056250|large subunit ribosomal protein L14e	GO:0030529//intracellular ribonucleoprotein complex	GO:0005198//structural molecule activity	GO:0010467//gene expression	gi|238494266|ref|XP_002378369.1|/7.92081e-79/60S ribosomal protein L14 [Aspergillus flavus NRRL3357]
7912319	593.00	0.146666666666667	8.92666666666667	5.92750862668701	Up	0.83602792821493	Aspergillus flavus NRRL3357 hypothetical protein, mRNA	-	-	-	-	gi|238502677|ref|XP_002382572.1|/6.10726e-40/hypothetical protein AFLA_003710 [Aspergillus flavus NRRL3357]
7913299	2088.00	34.0233333333333	2.86666666666667	-3.56907842740911	Down	0.889667622385048	Aspergillus flavus NRRL3357 galactose oxidase, putative, mRNA	K04618|1|0.0|1440|afv:AFLA_071790|galactose oxidase [EC:1.1.3.9]	-	-	GO:0022610	gi|238481797|ref|XP_002372137.1|/0/galactose oxidase, putative [Aspergillus flavus NRRL3357]
7909908	687.00	183.146666666667	498.7	1.4451727592715	Up	0.881623659339492	Aspergillus flavus NRRL3357 NADH-ubiquinone oxidoreductase 213 kDa subunit, mRNA	-	GO:0005743//mitochondrial inner membrane;GO:0031224//intrinsic component of membrane	GO:0008320//protein transmembrane transporter activity	GO:0015031//protein transport	gi|238504316|ref|XP_002383389.1|/2.16955e-128/NADH-ubiquinone oxidoreductase 213 kDa subunit [Aspergillus flavus NRRL3357]
7913530	1323.00	15.8	75.6366666666667	2.25916122623068	Up	0.889574705320166	Aspergillus flavus NRRL3357 GDP-mannose pyrophosphorylase A, mRNA	K00966|1|0.0|881|afv:AFLA_036250|mannose-1-phosphate guanylyltransferase [EC:2.7.7.13]	-	GO:0016772//transferase activity, transferring phosphorus-containing groups	GO:0008152//metabolic process	gi|238487794|ref|XP_002375135.1|/0/GDP-mannose pyrophosphorylase A [Aspergillus flavus NRRL3357]
7916958	741.00	13.8733333333333	122.596666666667	3.1435333840432	Up	0.917210895189551	Aspergillus flavus NRRL3357 DSBA-like thioredoxin domain protein, mRNA	-	-	GO:0015036//disulfide oxidoreductase activity	-	gi|914761051|gb|KOC14866.1|/2.2005e-140/DSBA-like thioredoxin domain protein, partial [Aspergillus flavus AF70]
7911101	615.00	2.39333333333333	28.48	3.5728558978645	Up	0.880867048954019	Aspergillus flavus NRRL3357 conserved hypothetical protein, mRNA	K17900|1|7e-06|50.8|pno:SNOG_02954|lipase ATG15 [EC:3.1.1.3]	-	GO:0016407//acetyltransferase activity	-	gi|238488247|ref|XP_002375361.1|/4.99219e-120/conserved hypothetical protein [Aspergillus flavus NRRL3357]
7913792	1497.00	21.6466666666667	86.6333333333333	2.00077734407347	Up	0.88718540936604	Aspergillus flavus NRRL3357 alanine aminotransferase, putative, mRNA	K00814|1|0.0|936|afv:AFLA_036440|alanine transaminase [EC:2.6.1.2]	-	-	-	gi|635506213|gb|KDE78258.1|/0/alanine aminotransferase [Aspergillus oryzae 100-8]
7921732	838.00	0.566666666666667	28.17	5.63551541295839	Up	0.925892003822874	Aspergillus flavus NRRL3357 thioesterase family protein, mRNA	K00860|1|6e-42|171|maj:MAA_00215|adenylylsulfate kinase [EC:2.7.1.25]	-	-	-	gi|914760527|gb|KOC14342.1|/4.14194e-128/thioesterase family protein [Aspergillus flavus AF70]
7911490	1623.00	213.99	98.4933333333333	-1.11944539735241	Down	0.851770733779335	Aspergillus flavus NRRL3357 bZIP transcription factor, putative, mRNA	K14309|1|1e-70|268|maw:MAC_00028|nuclear pore complex protein Nup93	-	-	-	gi|317137183|ref|XP_001727550.2|/0/bZIP transcription factor [Aspergillus oryzae RIB40]
7919504	3126.00	38.0433333333333	11.0533333333333	-1.78316215367123	Down	0.84923542529468	Aspergillus flavus NRRL3357 RNA interference and gene silencing protein (Qde2), putative, mRNA	K11593|1|3e-90|334|cput:CONPUDRAFT_89572|eukaryotic translation initiation factor 2C	-	GO:0097159//organic cyclic compound binding	-	gi|238483095|ref|XP_002372786.1|/0/RNA interference and gene silencing protein (Qde2), putative [Aspergillus flavus NRRL3357]
7914713	1257.00	14.54	40.69	1.48464701115412	Up	0.829616650738027	Aspergillus flavus NRRL3357 glutamate 5-kinase, putative, mRNA	K00931|1|0.0|778|afv:AFLA_047280|glutamate 5-kinase [EC:2.7.2.11]	GO:0044424	GO:0003676//nucleic acid binding;GO:0016774//phosphotransferase activity, carboxyl group as acceptor	GO:0006560//proline metabolic process;GO:0006796//phosphate-containing compound metabolic process	gi|238493907|ref|XP_002378190.1|/0/glutamate 5-kinase, putative [Aspergillus flavus NRRL3357]
7914436	504.00	25.2733333333333	6.28	-2.00877949155786	Down	0.833877561856218	Aspergillus flavus NRRL3357 hypothetical protein, mRNA	-	-	-	GO:0006351//transcription, DNA-templated	gi|238498796|ref|XP_002380633.1|/3.09992e-85/hypothetical protein AFLA_070740 [Aspergillus flavus NRRL3357]
7913525	312.00	22.43	6.41333333333333	-1.80628332203739	Down	0.815201231814803	Aspergillus flavus NRRL3357 conserved hypothetical protein, mRNA	K18932|1|2e-33|140|aor:AOR_1_326154|palmitoyltransferase [EC:2.3.1.225];K20003|2|5e-29|126|ang:ANI_1_324094|palmitoyltransferase ZDHHC4 [EC:2.3.1.225]	-	-	-	gi|238487784|ref|XP_002375130.1|/2.27376e-53/conserved hypothetical protein [Aspergillus flavus NRRL3357]
7912804	894.00	89.4433333333333	42.0933333333333	-1.08738219495372	Down	0.831196240841032	Aspergillus flavus NRRL3357 DnaJ domain protein, mRNA	K01230|1|6e-28|125|maw:MAC_01164|mannosyl-oligosaccharide alpha-1,2-mannosidase [EC:3.2.1.113];K03686|2|9e-13|74.7|pfj:MYCFIDRAFT_156462|molecular chaperone DnaJ;K19374|3|1e-12|74.3|cci:CC1G_04842|DnaJ homolog subfamily C member 30	-	-	-	gi|238491870|ref|XP_002377172.1|/6.60144e-167/DnaJ domain protein [Aspergillus flavus NRRL3357]
7913047	1302.00	0.676666666666667	10.3433333333333	3.93411206434354	Up	0.81011734097908	Aspergillus flavus NRRL3357 conserved hypothetical protein, mRNA	-	-	-	-	gi|238482929|ref|XP_002372703.1|/0/conserved hypothetical protein [Aspergillus flavus NRRL3357]
7914153	918.00	34.0533333333333	1.3	-4.71121249595311	Down	0.91742327705214	Aspergillus flavus NRRL3357 conserved hypothetical protein, mRNA	-	-	-	-	gi|238498624|ref|XP_002380547.1|/7.19e-148/conserved hypothetical protein [Aspergillus flavus NRRL3357]
7910610	15036.00	35.86	1.32666666666667	-4.75649765304588	Down	0.921086864181799	Aspergillus flavus NRRL3357 nonribosomal peptide synthase, putative, mRNA	K18281|1|0.0|1083|aor:AOR_1_760134|brevianamide F synthase	-	GO:0019842//vitamin binding	-	gi|238502825|ref|XP_002382646.1|/0/nonribosomal peptide synthase, putative [Aspergillus flavus NRRL3357]
7911569	1020.00	74.6233333333333	167.613333333333	1.16743820721183	Up	0.851930020176277	Aspergillus flavus NRRL3357 HEAT repeat protein, mRNA	K06072|1|0.0|634|afv:AFLA_129640|deoxyhypusine monooxygenase [EC:1.14.99.29]	GO:0043231//intracellular membrane-bounded organelle	GO:0043169//cation binding;GO:0004497//monooxygenase activity	GO:0007010//cytoskeleton organization;GO:0044710;GO:0018205//peptidyl-lysine modification	gi|238501846|ref|XP_002382157.1|/2.21939e-180/HEAT repeat protein [Aspergillus flavus NRRL3357]
7911433	822.00	3.62	29.9566666666667	3.04881549897862	Up	0.873699161091643	Aspergillus flavus NRRL3357 cell wall serine-threonine-rich galactomannoprotein Mp1, mRNA	-	-	-	-	gi|238492333|ref|XP_002377403.1|/4.33771e-82/cell wall serine-threonine-rich galactomannoprotein Mp1 [Aspergillus flavus NRRL3357]
7909811	396.00	52.14	432.666666666667	3.05279348951715	Up	0.928639694170118	Aspergillus flavus NRRL3357 conserved hypothetical protein, mRNA	-	-	-	-	gi|238484681|ref|XP_002373579.1|/3.03613e-74/conserved hypothetical protein [Aspergillus flavus NRRL3357]
7915198	2070.00	84.0166666666667	20.6866666666667	-2.02197435236801	Down	0.886959753637039	Aspergillus flavus NRRL3357 copper amine oxidase, putative, mRNA	K00276|1|0.0|1410|afv:AFLA_073450|primary-amine oxidase [EC:1.4.3.21]	-	GO:0046914//transition metal ion binding;GO:0016641//oxidoreductase activity, acting on the CH-NH2 group of donors, oxygen as acceptor;GO:0048037//cofactor binding	GO:0044710;GO:1901564	gi|238482049|ref|XP_002372263.1|/0/copper amine oxidase, putative [Aspergillus flavus NRRL3357]
7909488	1002.00	0.126666666666667	13.0266666666667	6.6842872385248	Up	0.88358819156844	Aspergillus flavus NRRL3357 thymidylate synthase, mRNA	K00560|1|0.0|665|afv:AFLA_114900|thymidylate synthase [EC:2.1.1.45]	-	GO:0042083//5,10-methylenetetrahydrofolate-dependent methyltransferase activity	GO:0009117//nucleotide metabolic process;GO:0009177;GO:0009212//pyrimidine deoxyribonucleoside triphosphate biosynthetic process	gi|992078014|ref|XP_015402548.1|/0/thymidylate synthase [Aspergillus nomius NRRL 13137]
7921082	1146.00	589.503333333333	7.54666666666667	-6.28751660835347	Down	0.988292449824785	Aspergillus flavus NRRL3357 alcohol dehydrogenase, putative, mRNA	K18369|1|4e-34|146|nhe:NECHADRAFT_95800|alcohol dehydrogenase [EC:1.1.1.-]	-	GO:0046914//transition metal ion binding;GO:0036094//small molecule binding;GO:0003824//catalytic activity	GO:0044710	gi|238497958|ref|XP_002380214.1|/0/alcohol dehydrogenase, putative [Aspergillus flavus NRRL3357]
7915434	727.00	832.85	3157.20333333333	1.92251858922934	Up	0.91022884145694	Aspergillus flavus NRRL3357 60S ribosomal protein L27, partial mRNA	K02901|1|2e-72|272|afv:AFLA_127220|large subunit ribosomal protein L27e	GO:0030529//intracellular ribonucleoprotein complex	GO:0005198//structural molecule activity	GO:0010467//gene expression	gi|992084106|ref|XP_015405585.1|/1.007e-81/60S ribosomal protein L27e [Aspergillus nomius NRRL 13137]
7912253	825.00	119.53	58.7666666666667	-1.02430278166986	Down	0.825302644154189	Aspergillus flavus NRRL3357 conserved hypothetical protein, mRNA	K14213|1|3e-11|69.3|mbe:MBM_01204|Xaa-Pro dipeptidase [EC:3.4.13.9];K14326|2|1e-07|57.8|ttt:THITE_130005|regulator of nonsense transcripts 1 [EC:3.6.4.-];K02920|3|1e-06|54.3|ani:AN4452.2|large subunit ribosomal protein L36e;K06110|4|1e-06|54.3|cthr:CTHT_0001930|exocyst complex component 3	-	-	-	gi|238490230|ref|XP_002376352.1|/8.12317e-129/conserved hypothetical protein [Aspergillus flavus NRRL3357]
7913646	2445.00	2.53333333333333	20.55	3.02002957095925	Up	0.849062865031326	Aspergillus flavus NRRL3357 dynein heavy chain, putative, mRNA	K10413|1|0.0|1561|afv:AFLA_092810|dynein heavy chain 1, cytosolic	GO:0005875//microtubule associated complex	GO:0032550;GO:0003774//motor activity	GO:0009154//purine ribonucleotide catabolic process;GO:0006928//movement of cell or subcellular component	gi|238499733|ref|XP_002381101.1|/0/dynein heavy chain, putative [Aspergillus flavus NRRL3357]
7914929	747.00	13.3033333333333	40.13	1.59289337798988	Up	0.841244557714771	Aspergillus flavus NRRL3357 conserved hypothetical protein, mRNA	K11566|1|2e-135|481|afv:AFLA_019710|DASH complex subunit ASK1	-	-	-	gi|238489507|ref|XP_002375991.1|/1.07556e-134/conserved hypothetical protein [Aspergillus flavus NRRL3357]
7918477	1029.00	0.983333333333333	12.7266666666667	3.69403024315473	Up	0.823855792715302	Aspergillus flavus NRRL3357 conserved hypothetical protein, mRNA	-	-	GO:0016740//transferase activity	-	gi|238507782|ref|XP_002385092.1|/0/conserved hypothetical protein [Aspergillus flavus NRRL3357]
7920385	735.00	64.53	357.896666666667	2.47150117642898	Up	0.915830413082723	Aspergillus flavus NRRL3357 mitochondrial protein, putative, mRNA	K17786|1|2e-119|428|afv:AFLA_128250|mitochondrial organizing structure protein 2	-	-	-	gi|770305812|gb|KJK63620.1|/1.38041e-118/Apolipoprotein O [Aspergillus parasiticus SU-1]
7921721	2403.00	79.4833333333333	33.5066666666667	-1.24620420640106	Down	0.840819793989593	Aspergillus flavus NRRL3357 C6 transcription factor (PrnA), putative, mRNA	K09248|1|2e-23|111|tdl:TDEL_0B07490|proline utilization trans-activator	-	-	-	gi|317142739|ref|XP_001819062.2|/0/C6 transcription factor (PrnA) [Aspergillus oryzae RIB40]
7913621	597.00	8.2	35.9133333333333	2.13082374961249	Up	0.85973505362642	Aspergillus flavus NRRL3357 conserved hypothetical protein, mRNA	K18184|1|6e-77|286|afv:AFLA_085300|cytochrome c oxidase assembly protein subunit 20	-	-	-	gi|238484411|ref|XP_002373444.1|/3.18538e-76/conserved hypothetical protein [Aspergillus flavus NRRL3357]
7915140	408.00	0.22	10.7233333333333	5.60710610129428	Up	0.851080492725921	Aspergillus flavus NRRL3357 hypothetical protein, mRNA	-	-	-	-	gi|238489767|ref|XP_002376121.1|/1.07035e-63/hypothetical protein AFLA_021010 [Aspergillus flavus NRRL3357]
7910113	177.00	28.1333333333333	9.48333333333333	-1.5688143464006	Down	0.815559626207922	Aspergillus flavus NRRL3357 hypothetical protein, mRNA	-	-	-	-	gi|238501188|ref|XP_002381828.1|/6.6475e-29/hypothetical protein AFLA_126350 [Aspergillus flavus NRRL3357]
7915001	312.00	0.01	21.4833333333333	11.0690021425279	Up	0.927511415525114	Aspergillus flavus NRRL3357 conserved hypothetical protein, mRNA	-	-	-	-	gi|914764232|gb|KOC18041.1|/6.40775e-48/hypothetical protein AFLA70_30g004600 [Aspergillus flavus AF70]
7916825	966.00	138.176666666667	68.0533333333333	-1.02177628073853	Down	0.828541467558671	Aspergillus flavus NRRL3357 pyruvate dehydrogenase kinase, mRNA	K00898|1|0.0|641|afv:AFLA_134790|pyruvate dehydrogenase kinase 2/3/4 [EC:2.7.11.2]	-	GO:0032550;GO:0004672//protein kinase activity	GO:0006796//phosphate-containing compound metabolic process	gi|238496513|ref|XP_002379492.1|/0/pyruvate dehydrogenase kinase [Aspergillus flavus NRRL3357]
7918319	348.00	7.84333333333333	29.0533333333333	1.88916487589161	Up	0.837660613783583	Aspergillus flavus NRRL3357 hypothetical protein, mRNA	K10416|1|7e-54|208|afv:AFLA_091860|dynein light intermediate chain 1, cytosolic	-	GO:0017111//nucleoside-triphosphatase activity	-	gi|169778961|ref|XP_001823945.1|/4.90805e-53/dynein light intermediate chain [Aspergillus oryzae RIB40]
7919676	504.00	909.646666666667	409.586666666667	-1.15113751738316	Down	0.865031326324732	Aspergillus flavus NRRL3357 conserved serine-rich protein, mRNA	-	-	-	-	gi|238487002|ref|XP_002374739.1|/2.22155e-83/conserved serine-rich protein [Aspergillus flavus NRRL3357]
7921133	2046.00	28.45	5.91	-2.26719861701641	Down	0.849328342359562	Aspergillus flavus NRRL3357 conserved hypothetical protein, mRNA	K09244|1|6e-25|116|ure:UREG_01825|transcriptional regulatory protein AMDR	GO:0043231//intracellular membrane-bounded organelle	GO:0003676//nucleic acid binding;GO:0046914//transition metal ion binding;GO:0003700//transcription factor activity, sequence-specific DNA binding	GO:0006366//transcription from RNA polymerase II promoter	gi|238482297|ref|XP_002372387.1|/0/conserved hypothetical protein [Aspergillus flavus NRRL3357]
7922158	858.00	166.89	16.1433333333333	-3.3698871040943	Down	0.927219390464054	Aspergillus flavus NRRL3357 conserved hypothetical protein, mRNA	K01613|1|5e-15|82.0|ani:AN9039.2|phosphatidylserine decarboxylase [EC:4.1.1.65];K14213|2|1e-14|80.9|mbe:MBM_01204|Xaa-Pro dipeptidase [EC:3.4.13.9];K19619|3|4e-13|75.9|afv:AFLA_066970|tyrosyl-DNA phosphodiesterase 2 [EC:3.1.4.-];K02920|4|1e-12|73.9|ani:AN4452.2|large subunit ribosomal protein L36e;K01051|5|9e-12|71.2|afv:AFLA_023340|pectinesterase [EC:3.1.1.11]	-	-	-	gi|238507053|ref|XP_002384728.1|/4.90295e-164/conserved hypothetical protein [Aspergillus flavus NRRL3357]
7920660	552.00	0.393333333333333	48.7966666666667	6.95488633570058	Up	0.96161197833705	Aspergillus flavus NRRL3357 conserved hypothetical protein, mRNA	-	-	-	-	gi|238494170|ref|XP_002378321.1|/1.33145e-80/conserved hypothetical protein [Aspergillus flavus NRRL3357]
7916286	939.00	6.19666666666667	21.76	1.81211428705201	Up	0.813090687055326	Aspergillus flavus NRRL3357 ribonuclease T2, putative, mRNA	K01166|1|8e-180|629|afv:AFLA_082890|ribonuclease T2 [EC:3.1.27.1]	-	GO:0003676//nucleic acid binding;GO:0016892//endoribonuclease activity, producing 3'-phosphomonoesters	-	gi|238483931|ref|XP_002373204.1|/4.76034e-179/ribonuclease T2, putative [Aspergillus flavus NRRL3357]
7915065	897.00	12.9066666666667	1.28	-3.33390073655344	Down	0.818214399490284	Aspergillus flavus NRRL3357 gluconate 5-dehydrogenase, putative, mRNA	K00069|1|7e-21|101|bsc:COCSADRAFT_113511|15-hydroxyprostaglandin dehydrogenase (NAD) [EC:1.1.1.141];K17739|3|3e-14|79.7|cthr:CTHT_0037040|tetrahydroxynaphthalene reductase [EC:1.1.1.252];K17742|4|6e-14|78.6|mlr:MELLADRAFT_77343|sorbose reductase [EC:1.1.1.289]	-	-	GO:0008152//metabolic process	gi|169762640|ref|XP_001727220.1|/8.42006e-154/gluconate 5-dehydrogenase [Aspergillus oryzae RIB40]
7912663	1152.00	2.55333333333333	22.5333333333333	3.14160694924459	Up	0.857146649676118	Aspergillus flavus NRRL3357 alcohol dehydrogenase, putative, mRNA	K00121|1|0.0|743|afv:AFLA_059790|S-(hydroxymethyl)glutathione dehydrogenase / alcohol dehydrogenase [EC:1.1.1.284 1.1.1.1]	-	GO:0046914//transition metal ion binding;GO:0036094//small molecule binding;GO:0016616//oxidoreductase activity, acting on the CH-OH group of donors, NAD or NADP as acceptor	GO:0006067//ethanol metabolic process	gi|327507736|sp|P0CL53.1|FADH_ASPOR/0/RecName: Full=S-(hydroxymethyl)glutathione dehydrogenase; AltName: Full=Glutathione-dependent formaldehyde dehydrogenase; Short=FALDH; Short=FDH; Short=FLD; Short=GSH-FDH
7910026	1917.00	52.9966666666667	108.486666666667	1.03354421566445	Up	0.825196453222895	Aspergillus flavus NRRL3357 mitochondrial outer membrane translocase receptor (TOM70), putative, mRNA	K17768|1|0.0|1048|afv:AFLA_062370|mitochondrial import receptor subunit TOM70	GO:0031966//mitochondrial membrane	GO:0008320//protein transmembrane transporter activity	GO:0015031//protein transport	gi|238495490|ref|XP_002378981.1|/0/mitochondrial outer membrane translocase receptor (TOM70), putative [Aspergillus flavus NRRL3357]
7910427	1494.00	42.35	154.84	1.87034433807275	Up	0.89290644578953	Aspergillus flavus NRRL3357 neutral amino acid permease, putative, mRNA	K00606|1|8e-40|165|wic:J056_003735|3-methyl-2-oxobutanoate hydroxymethyltransferase [EC:2.1.2.11];K15015|2|4e-11|70.5|cput:CONPUDRAFT_44089|solute carrier family 32 (vesicular inhibitory amino acid transporter)	GO:0031224//intrinsic component of membrane	-	-	gi|914757808|gb|KOC11855.1|/0/putative neutral amino acid permease [Aspergillus flavus AF70]
7912222	1875.00	422.366666666667	47.9666666666667	-3.13839188980645	Down	0.928812254433471	Aspergillus flavus NRRL3357 conserved hypothetical protein, mRNA	-	-	-	-	gi|238490168|ref|XP_002376321.1|/0/conserved hypothetical protein [Aspergillus flavus NRRL3357]
7916848	1664.00	20.4933333333333	55.1066666666667	1.42707219868377	Up	0.841337474779654	Aspergillus flavus NRRL3357 lectin family integral membrane protein, putative, mRNA	K10082|1|1e-167|590|afv:AFLA_135020|lectin, mannose-binding 2	-	-	-	gi|317147101|ref|XP_001821882.2|/7.23893e-167/lectin family integral membrane protein [Aspergillus oryzae RIB40]
7909157	1215.00	179.493333333333	77.8166666666667	-1.20577917320581	Down	0.855885632366996	Aspergillus flavus NRRL3357 SAM binding motif containing protein, mRNA	-	-	GO:0016741	GO:0008152//metabolic process	gi|169764627|ref|XP_001816785.1|/0/SAM binding motif containing protein [Aspergillus oryzae RIB40]
7918163	1671.00	22.12	1.86666666666667	-3.5668151540109	Down	0.865841032175852	Aspergillus flavus NRRL3357 MFS monosaccharide transporter, putative, mRNA	K08139|1|2e-100|367|dha:DEHA2C11374g|MFS transporter, SP family, sugar:H+ symporter	GO:0031224//intrinsic component of membrane	GO:0022857//transmembrane transporter activity	GO:0051234//establishment of localization;GO:0044763	gi|914754461|gb|KOC08626.1|/0/putative MFS monosaccharide transporter, partial [Aspergillus flavus AF70]
7921831	1998.00	1.14333333333333	12.1366666666667	3.4080542592717	Up	0.8126128278645	Aspergillus flavus NRRL3357 pheromone-regulated membrane protein, putative, mRNA	-	-	-	-	gi|238502171|ref|XP_002382319.1|/0/pheromone-regulated membrane protein, putative [Aspergillus flavus NRRL3357]
7916261	801.00	726.546666666667	2676.47333333333	1.88120590724516	Up	0.909273123075289	Aspergillus flavus NRRL3357 40S ribosomal protein S3, partial mRNA	K02985|1|1e-125|449|nfi:NFIA_019120|small subunit ribosomal protein S3e	GO:0044391//ribosomal subunit	GO:0003676//nucleic acid binding;GO:0005198//structural molecule activity	GO:0010467//gene expression	gi|169764753|ref|XP_001816848.1|/8.78483e-125/40S ribosomal protein S3 [Aspergillus oryzae RIB40]
7922052	678.00	87.8133333333333	202.153333333333	1.20293807627236	Up	0.856987363279176	Aspergillus flavus NRRL3357 conserved hypothetical protein, mRNA	-	-	-	-	gi|238490296|ref|XP_002376385.1|/7.83396e-131/conserved hypothetical protein [Aspergillus flavus NRRL3357]
7917874	753.00	786.643333333333	3287.73666666667	2.0633131836523	Up	0.915830413082723	Aspergillus flavus NRRL3357 60S ribosomal protein L20, partial mRNA	K02882|1|2e-142|504|afv:AFLA_029450|large subunit ribosomal protein L18Ae	GO:0030529//intracellular ribonucleoprotein complex	GO:0005198//structural molecule activity	GO:0010467//gene expression	gi|914759834|gb|KOC13661.1|/1.20603e-141/60S ribosomal protein, partial [Aspergillus flavus AF70]
7911009	564.00	375.1	116.166666666667	-1.69107910762684	Down	0.897698311564192	Aspergillus flavus NRRL3357 AMFR protein, putative, mRNA	K14022|1|1e-79|295|afv:AFLA_133840|coupling of ubiquitin conjugation to ER degradation protein 1	-	-	-	gi|169775037|ref|XP_001821986.1|/7.78497e-79/protein AMFR [Aspergillus oryzae RIB40]
7920380	1413.00	81.1766666666667	304.586666666667	1.90771578357885	Up	0.901587554422852	Aspergillus flavus NRRL3357 FKBP-type peptidyl-prolyl isomerase, putative, mRNA	K14826|1|2e-169|596|afv:AFLA_128200|FK506-binding nuclear protein [EC:5.2.1.8]	-	-	GO:0044267//cellular protein metabolic process	gi|169769120|ref|XP_001819030.1|/1.06371e-168/FK506-binding protein 4 [Aspergillus oryzae RIB40]
7913706	771.00	67.3366666666667	28.89	-1.22082210201955	Down	0.83301476053945	Aspergillus flavus NRRL3357 conserved hypothetical protein, mRNA	-	-	-	-	gi|238501936|ref|XP_002382202.1|/2.57236e-110/conserved hypothetical protein [Aspergillus flavus NRRL3357]
7916654	372.00	3.40666666666667	43.1133333333333	3.66170141411026	Up	0.902715833067856	Aspergillus flavus NRRL3357 ssDNA binding protein Ssb3, putative, mRNA	K10740|1|1e-15|81.6|pno:SNOG_10424|replication factor A3	-	-	-	gi|317150556|ref|XP_001824114.2|/4.63659e-67/ssDNA binding protein Ssb3 [Aspergillus oryzae RIB40]
7914601	1494.00	20.1	3.87	-2.37679002992188	Down	0.829390995009026	Aspergillus flavus NRRL3357 indoleamine 2,3-dioxygenase family protein, mRNA	K00463|1|0.0|1016|afv:AFLA_071180|indoleamine 2,3-dioxygenase [EC:1.13.11.52]	-	GO:0016701//oxidoreductase activity, acting on single donors with incorporation of molecular oxygen;GO:0046906//tetrapyrrole binding	-	gi|238498884|ref|XP_002380677.1|/0/indoleamine 2,3-dioxygenase family protein [Aspergillus flavus NRRL3357]
7913806	1719.00	67.6033333333333	25.1366666666667	-1.42730103461183	Down	0.849301794626739	Aspergillus flavus NRRL3357 catabolite repressor protein (CreC), putative, mRNA	K14855|1|3e-10|67.8|lbc:LACBIDRAFT_296068|ribosome assembly protein 4	-	-	GO:0045892//negative regulation of transcription, DNA-templated	gi|121933322|sp|Q2UM42.1|CREC_ASPOR/0/RecName: Full=Probable catabolite repression protein creC
7916573	975.00	4.54333333333333	69.8566666666667	3.94257474222976	Up	0.924113305723691	Aspergillus flavus NRRL3357 ribonucleoprotein, putative, mRNA	K11294|1|9e-12|71.6|clu:CLUG_03443|nucleolin	-	-	-	gi|169766080|ref|XP_001817511.1|/2.52415e-170/ribonucleoprotein [Aspergillus oryzae RIB40]
7918035	1272.00	103.923333333333	15.2466666666667	-2.76895384083767	Down	0.906113942869279	Aspergillus flavus NRRL3357 O-methyltransferase, putative, mRNA	K18280|1|0.0|848|afv:AFLA_116210|6-hydroxytryprostatin B O-methyltransferase [EC:2.1.1.293]	-	GO:0008168//methyltransferase activity	GO:0008152//metabolic process	gi|238506253|ref|XP_002384328.1|/0/O-methyltransferase, putative [Aspergillus flavus NRRL3357]
7914813	1314.00	81.85	1750.01666666667	4.41824243502024	Up	0.96080227248593	Aspergillus flavus NRRL3357 GPI anchored cell wall protein, putative, mRNA	K01199|1|1e-49|197|npa:UCRNP2_626|glucan endo-1,3-beta-D-glucosidase [EC:3.2.1.39]	-	-	-	gi|238491366|ref|XP_002376920.1|/3.75446e-88/GPI anchored cell wall protein, putative [Aspergillus flavus NRRL3357]
7911382	849.00	48.3666666666667	5.12	-3.23979739823295	Down	0.898826590209196	Aspergillus flavus NRRL3357 C6 finger domain protein, putative, mRNA	K09243|1|7e-07|55.1|lth:KLTH0F08074g|transcriptional regulatory protein UME6;K09245|2|2e-06|53.5|yli:YALI0D20394g|transcriptional activator protein UGA3;K09246|3|3e-06|53.1|nhe:NECHADRAFT_86758|arginine metabolism regulation protein II	GO:0043231//intracellular membrane-bounded organelle	GO:0003700//transcription factor activity, sequence-specific DNA binding;GO:0046914//transition metal ion binding	GO:0006366//transcription from RNA polymerase II promoter	gi|238492231|ref|XP_002377352.1|/9.09094e-155/C6 finger domain protein, putative [Aspergillus flavus NRRL3357]
7915152	2220.00	12.1766666666667	31.8866666666667	1.38883403762429	Up	0.809068705532548	Aspergillus flavus NRRL3357 lupus la ribonucleoprotein, putative, mRNA	K18757|1|0.0|1208|afv:AFLA_021130|la-related protein 1	-	-	-	gi|169763828|ref|XP_001727814.1|/0/RNA-binding La domain protein [Aspergillus oryzae RIB40]
7914882	1341.00	14.6333333333333	58.81	2.00680305146037	Up	0.876592863969417	Aspergillus flavus NRRL3357 GTP cyclohydrolase II, putative, mRNA	K01497|1|1e-08|61.6|scm:SCHCODRAFT_72200|GTP cyclohydrolase II [EC:3.5.4.25]	-	GO:0003933//GTP cyclohydrolase activity	GO:0006771//riboflavin metabolic process	gi|635508854|gb|KDE80829.1|/0/bifunctional GTP cyclohydrolase II/3, 4-dihydroxy-2butanone-4-phosphate [Aspergillus oryzae 100-8]
7910454	1635.00	36.2633333333333	79.5966666666667	1.13419647112557	Up	0.831116597642561	Aspergillus flavus NRRL3357 GTP binding protein, putative, mRNA	K14538|1|0.0|816|afv:AFLA_069120|nuclear GTP-binding protein	-	-	-	gi|169781672|ref|XP_001825299.1|/0/GTP-binding protein [Aspergillus oryzae RIB40]
7912113	903.00	542.96	2699.51	2.31377973773202	Up	0.919467452479558	Aspergillus flavus NRRL3357 60S ribosomal protein L5, partial mRNA	K02932|1|3e-172|604|afv:AFLA_018700|large subunit ribosomal protein L5e	-	-	-	gi|770309011|gb|KJK66234.1|/1.00174e-170/hypothetical protein P875_00021648 [Aspergillus parasiticus SU-1]
7910651	1098.00	26.2	75.7966666666667	1.53256759218495	Up	0.859482850164596	Aspergillus flavus NRRL3357 conserved hypothetical protein, mRNA	K01051|1|6e-07|55.8|afv:AFLA_023340|pectinesterase [EC:3.1.1.11];K14950|2|8e-07|55.5|ani:AN3146.2|cation-transporting ATPase 13A1 [EC:3.6.3.-];K01613|3|7e-06|52.4|ani:AN9039.2|phosphatidylserine decarboxylase [EC:4.1.1.65]	-	-	-	gi|238504840|ref|XP_002383649.1|/7.24141e-164/conserved hypothetical protein [Aspergillus flavus NRRL3357]
7910710	2625.00	6.73	30.94	2.20079478683872	Up	0.852660082828926	Aspergillus flavus NRRL3357 cysteinyl-tRNA synthetase, mRNA	K01883|1|0.0|1666|afv:AFLA_098350|cysteinyl-tRNA synthetase [EC:6.1.1.16]	GO:0044424	GO:0004812//aminoacyl-tRNA ligase activity;GO:0032550	GO:0006418//tRNA aminoacylation for protein translation	gi|238504958|ref|XP_002383708.1|/0/cysteinyl-tRNA synthetase [Aspergillus flavus NRRL3357]
7911024	1404.00	86.0066666666667	179.686666666667	1.06296296275154	Up	0.842651587554423	Aspergillus flavus NRRL3357 secretory pathway gdp dissociation inhibitor, mRNA	K17255|1|0.0|939|afv:AFLA_133990|Rab GDP dissociation inhibitor	-	GO:0005092//GDP-dissociation inhibitor activity	GO:0045184//establishment of protein localization;GO:0006810//transport	gi|169775007|ref|XP_001821971.1|/0/Rab GDP-dissociation inhibitor [Aspergillus oryzae RIB40]
7916455	1548.00	18.9133333333333	72.7866666666667	1.94427054647206	Up	0.879606031644897	Aspergillus flavus NRRL3357 glutathione synthetase, putative, mRNA	K01920|1|0.0|1044|afv:AFLA_056570|glutathione synthase [EC:6.3.2.3]	-	GO:0016881//acid-amino acid ligase activity;GO:0032550	GO:0006749//glutathione metabolic process	gi|169777203|ref|XP_001823067.1|/0/glutathione synthetase [Aspergillus oryzae RIB40]
7919329	1335.00	13.93	34.7633333333333	1.31937116578116	Up	0.8090156100669	Aspergillus flavus NRRL3357 C2H2 finger domain protein, putative, mRNA	K09467|1|3e-13|77.0|cgr:CAGL0A01628g|zinc-finger protein CreA/MIG;K09202|3|2e-12|74.3|bor:COCMIDRAFT_3064|regulatory protein SWI5	-	-	-	gi|317144646|ref|XP_001820266.2|/0/C2H2 finger domain protein [Aspergillus oryzae RIB40]
7916227	1452.00	0.86	20.3866666666667	4.56714543593755	Up	0.885247424869916	Aspergillus flavus NRRL3357 betaine-aldehyde dehydrogenase, putative, mRNA	K00128|1|0.0|857|afv:AFLA_050600|aldehyde dehydrogenase (NAD+) [EC:1.2.1.3]	-	-	-	gi|391863383|gb|EIT72694.1|/0/aldehyde dehydrogenase [Aspergillus oryzae 3.042]
7913985	1785.00	0.543333333333333	13.0266666666667	4.58348659773731	Up	0.850363703939684	Aspergillus flavus NRRL3357 ferric-chelate reductase, putative, mRNA	K00521|1|2e-110|400|afm:AFUA_7G04970|ferric-chelate reductase [EC:1.16.1.7]	GO:0031224//intrinsic component of membrane	GO:0003824//catalytic activity	GO:0044710	gi|238486910|ref|XP_002374693.1|/0/ferric-chelate reductase, putative [Aspergillus flavus NRRL3357]
7910253	1942.00	23.6433333333333	124.063333333333	2.39157144088564	Up	0.903605182117447	Aspergillus flavus NRRL3357 mannose-1-phosphate guanylyltransferase, mRNA	K00966|1|0.0|662|afv:AFLA_027500|mannose-1-phosphate guanylyltransferase [EC:2.7.7.13]	GO:0031224//intrinsic component of membrane;GO:0044424	GO:0032550;GO:0008905//mannose-phosphate guanylyltransferase activity	GO:0044763;GO:0009226//nucleotide-sugar biosynthetic process	gi|238486044|ref|XP_002374260.1|/0/mannose-1-phosphate guanylyltransferase [Aspergillus flavus NRRL3357]
7916169	432.00	939.5	3895.35666666667	2.05179036362741	Up	0.915564935754487	Aspergillus flavus NRRL3357 40S ribosomal protein S16, partial mRNA	K02960|1|1e-76|285|afv:AFLA_044110|small subunit ribosomal protein S16e	GO:0030529//intracellular ribonucleoprotein complex	GO:0005198//structural molecule activity	GO:0010467//gene expression	gi|145232601|ref|XP_001399741.1|/3.58563e-75/40S ribosomal protein S16 [Aspergillus niger CBS 513.88]
7915139	2004.00	14.0033333333333	197.106666666667	3.8151343827372	Up	0.93805086545609	Aspergillus flavus NRRL3357 conserved hypothetical protein, mRNA	-	-	GO:0016866//intramolecular transferase activity	-	gi|992082808|ref|XP_015404949.1|/0/UDP-galactopyranose mutase, partial [Aspergillus nomius NRRL 13137]
7919948	1068.00	6.28666666666667	20.3266666666667	1.69300647433465	Up	0.802219390464054	Aspergillus flavus NRRL3357 tartrate dehydrogenase, putative, mRNA	K05824|1|3e-40|166|ang:ANI_1_398134|homoisocitrate dehydrogenase [EC:1.1.1.87];K00052|2|4e-39|162|mgl:MGL_0905|3-isopropylmalate dehydrogenase [EC:1.1.1.85]	-	GO:0046872//metal ion binding;GO:0016614//oxidoreductase activity, acting on CH-OH group of donors;GO:0016831//carboxy-lyase activity;GO:0000166//nucleotide binding	GO:0044710	gi|770310944|gb|KJK67808.1|/0/Isocitrate/isopropylmalate dehydrogenase [Aspergillus parasiticus SU-1]
7917217	1372.00	24.6	53.4666666666667	1.11998142039452	Up	0.813701284910269	Aspergillus flavus NRRL3357 mitochondrial cation transporter, putative, mRNA	K09486|1|1e-114|414|npa:UCRNP2_3632|hypoxia up-regulated 1	GO:0043231//intracellular membrane-bounded organelle	GO:0015075//ion transmembrane transporter activity	GO:0006811//ion transport;GO:0044763	gi|992079444|ref|XP_015403268.1|/1.47884e-151/transport protein FSF1 [Aspergillus nomius NRRL 13137]
7920449	2205.00	8.48	25.9533333333333	1.61378367406293	Up	0.814670277158331	Aspergillus flavus NRRL3357 oxidosqualene:lanosterol cyclase, mRNA	K01852|1|0.0|1524|afv:AFLA_006860|lanosterol synthase [EC:5.4.99.7]	-	GO:0016853//isomerase activity	-	gi|169776585|ref|XP_001822759.1|/0/lanosterol synthase [Aspergillus oryzae RIB40]
7913998	606.00	1000.00666666667	4480.31	2.16358894023859	Up	0.917250716788786	Aspergillus flavus NRRL3357 40S ribosomal protein S7, partial mRNA	K02993|1|8e-109|392|afv:AFLA_031960|small subunit ribosomal protein S7e	GO:0030529//intracellular ribonucleoprotein complex	GO:0005198//structural molecule activity	GO:0010467//gene expression	gi|992074938|ref|XP_015401010.1|/2.09394e-107/40S ribosomal protein S7 [Aspergillus nomius NRRL 13137]
7909601	570.00	4.12333333333333	22.8066666666667	2.46757260379153	Up	0.840726876924711	Aspergillus flavus NRRL3357 conserved hypothetical protein, mRNA	-	-	-	-	gi|770306226|gb|KJK63980.1|/3.25791e-80/hypothetical protein P875_00064536 [Aspergillus parasiticus SU-1]
7916167	1709.00	38.37	123.12	1.68201446672542	Up	0.883827121163853	Aspergillus flavus NRRL3357 urate oxydase UaZ, mRNA	K00365|1|5e-175|615|afv:AFLA_044090|urate oxidase [EC:1.7.3.3]	GO:0042579//microbody	GO:0016663	GO:0009112;GO:0044282	gi|770303120|gb|KJK61270.1|/4.82314e-174/urate oxidase [Aspergillus parasiticus SU-1]
7910842	399.00	137.576666666667	38.78	-1.8268510976834	Down	0.890251672507168	Aspergillus flavus NRRL3357 lactam utilization protein LamB, mRNA	K07160|1|2e-73|273|afv:AFLA_084010|UPF0271 protein	-	-	GO:0044238//primary metabolic process	gi|238484155|ref|XP_002373316.1|/1.27205e-72/lactam utilization protein LamB [Aspergillus flavus NRRL3357]
7913863	984.00	797.213333333333	2454.45333333333	1.62236399246045	Up	0.90105659976638	Aspergillus flavus NRRL3357 thiazole biosynthesis enzyme Sti35, mRNA	K03146|1|0.0|652|afv:AFLA_037160|thiamine thiazole synthase	GO:0043231//intracellular membrane-bounded organelle	GO:0043169//cation binding	GO:0006772//thiamine metabolic process	gi|238487974|ref|XP_002375225.1|/0/thiazole biosynthesis enzyme Sti35 [Aspergillus flavus NRRL3357]
7911850	258.00	1224.95333333333	362.44	-1.75691269879718	Down	0.905184772220452	Aspergillus flavus NRRL3357 conserved hypothetical protein, mRNA	-	-	-	-	gi|238503832|ref|XP_002383148.1|/8.1722e-32/conserved hypothetical protein [Aspergillus flavus NRRL3357]
7917075	516.00	15.1033333333333	76.87	2.34755367833366	Up	0.892866624190294	Aspergillus flavus NRRL3357 ankyrin repeat protein, mRNA	K06867|1|1e-22|106|sce:YGL242C|uncharacterized protein	-	-	-	gi|169778753|ref|XP_001823841.1|/4.89064e-97/ankyrin repeat protein [Aspergillus oryzae RIB40]
7913183	1431.00	139.36	31.5866666666667	-2.14142892607979	Down	0.90010088138473	Aspergillus flavus NRRL3357 conserved hypothetical protein, mRNA	K08735|1|3e-44|180|ure:UREG_06875|DNA mismatch repair protein MSH2	-	-	-	gi|238484339|ref|XP_002373408.1|/0/conserved hypothetical protein [Aspergillus flavus NRRL3357]
7916036	519.00	13.5166666666667	60.0566666666667	2.15158498929681	Up	0.881318360412021	Aspergillus flavus NRRL3357 conserved hypothetical protein, mRNA	-	-	-	-	gi|238491714|ref|XP_002377094.1|/5.73406e-77/conserved hypothetical protein [Aspergillus flavus NRRL3357]
7920432	633.00	30.98	68.9066666666667	1.1533064251832	Up	0.827758309440374	Aspergillus flavus NRRL3357 2Fe-2S iron-sulfur cluster binding domain protein, mRNA	K03361|1|4e-29|128|wic:J056_002677|F-box and WD-40 domain protein CDC4;K02259|2|2e-19|95.9|spo:SPAC22E12.10c|cytochrome c oxidase assembly protein subunit 15;K17967|3|2e-11|69.3|pno:SNOG_15440|mitochondrial fusion and transport protein UGO1	-	GO:0043169//cation binding;GO:0016651//oxidoreductase activity, acting on NAD(P)H;GO:0051536//iron-sulfur cluster binding	GO:0006783//heme biosynthetic process;GO:0006743//ubiquinone metabolic process	gi|169776557|ref|XP_001822745.1|/2.41456e-112/2Fe-2S iron-sulfur cluster binding domain protein [Aspergillus oryzae RIB40]
7919779	279.00	871.21	3736.04333333333	2.10041876963254	Up	0.916613571201019	Aspergillus flavus NRRL3357 60S ribosomal protein L43, partial mRNA	K02921|1|1e-47|188|afv:AFLA_002560|large subunit ribosomal protein L37Ae	GO:0030529//intracellular ribonucleoprotein complex	GO:0005198//structural molecule activity	GO:0010467//gene expression	gi|972231142|emb|CEL08803.1|/9.17589e-47/Putative 60S ribosomal protein L43 [Aspergillus calidoustus]
7915089	850.00	3.69333333333333	19.8233333333333	2.42420419432702	Up	0.829205160879261	Aspergillus flavus NRRL3357 Rho-like small GTPase, putative, mRNA	K07975|1|1e-13|77.8|ncs:NCAS_0G02730|Rho family, other	-	GO:0032550	GO:0035556//intracellular signal transduction	gi|238489665|ref|XP_002376070.1|/2.77556e-103/Rho-like small GTPase, putative [Aspergillus flavus NRRL3357]
7921656	1203.00	92.66	279.983333333333	1.59532236242571	Up	0.889627800785813	Aspergillus flavus NRRL3357 saccharopine dehydrogenase Lys1, putative, mRNA	K00290|1|0.0|754|afv:AFLA_030890|saccharopine dehydrogenase (NAD+, L-lysine forming) [EC:1.5.1.7];K11874|3|0.0|674|ani:AN2873.2|ubiquitin carboxyl-terminal hydrolase 16 [EC:3.4.19.12]	-	GO:0036094//small molecule binding;GO:0004753//saccharopine dehydrogenase activity	GO:0006553//lysine metabolic process	gi|317144056|ref|XP_001819876.2|/0/saccharopine dehydrogenase [NAD+, L-lysine-forming] [Aspergillus oryzae RIB40]
7919194	231.00	27.0666666666667	5.92	-2.19284814572243	Down	0.84490814484443	Aspergillus flavus NRRL3357 hypothetical protein, mRNA	-	-	-	-	gi|238502905|ref|XP_002382686.1|/7.5393e-41/hypothetical protein AFLA_004850 [Aspergillus flavus NRRL3357]
7920455	1287.00	132.29	20.37	-2.69918612483452	Down	0.909419135605819	Aspergillus flavus NRRL3357 cAMP receptor-like protein, putative, mRNA	K12762|1|9e-08|58.9|dha:DEHA2E15048g|G protein-coupled receptor GPR1	-	-	-	gi|914754464|gb|KOC08629.1|/0/cAMP receptor-like protein [Aspergillus flavus AF70]
7913560	4941.00	0.16	21.0066666666667	7.03663153829638	Up	0.922985027078687	Aspergillus flavus NRRL3357 chitin synthase, putative, mRNA	K00698|1|0.0|3188|afv:AFLA_136040|chitin synthase [EC:2.4.1.16]	GO:0015629//actin cytoskeleton	GO:0046906//tetrapyrrole binding;GO:0016757//transferase activity, transferring glycosyl groups;GO:0003676//nucleic acid binding;GO:0017111//nucleoside-triphosphatase activity;GO:0032550	-	gi|238496763|ref|XP_002379617.1|/0/chitin synthase, putative [Aspergillus flavus NRRL3357]
7914872	1365.00	1.56	124.843333333333	6.32242894371756	Up	0.976624721248805	Aspergillus flavus NRRL3357 1,3-beta-glucanosyltransferase Gel1, mRNA	-	-	GO:0003824//catalytic activity	GO:0044238//primary metabolic process	gi|770306428|gb|KJK64154.1|/0/Glucanosyltransferase [Aspergillus parasiticus SU-1]
7919773	993.00	349.073333333333	105.283333333333	-1.72925307818295	Down	0.898202718487841	Aspergillus flavus NRRL3357 succinate:fumarate antiporter (Acr1), putative, mRNA	K15100|1|1e-178|625|afv:AFLA_002500|solute carrier family 25 (mitochondrial citrate transporter), member 1	GO:0031224//intrinsic component of membrane	-	GO:0051234//establishment of localization;GO:0044763	gi|169775789|ref|XP_001822361.1|/7.55376e-178/succinate/fumarate transporter [Aspergillus oryzae RIB40]
7910161	1005.00	445.53	6.73	-6.0487722645966	Down	0.984389933099713	Aspergillus flavus NRRL3357 conserved hypothetical protein, mRNA	-	-	-	-	gi|238501284|ref|XP_002381876.1|/6.53768e-169/conserved hypothetical protein [Aspergillus flavus NRRL3357]
7917811	1854.00	8.82	25.0533333333333	1.50615200514138	Up	0.80005575023893	Aspergillus flavus NRRL3357 conserved hypothetical protein, mRNA	-	-	-	-	gi|238485986|ref|XP_002374231.1|/0/conserved hypothetical protein [Aspergillus flavus NRRL3357]
7910827	423.00	684.673333333333	158.913333333333	-2.10717564695705	Down	0.913003079537008	Aspergillus flavus NRRL3357 conserved hypothetical protein, mRNA	K06287|1|2e-34|144|ani:AN0897.2|septum formation protein;K09102|3|2e-09|61.2|pic:PICST_30772|heteromeric Ino2p/Ino4p transcription factor	-	-	-	gi|317140303|ref|XP_003189255.1|/1.80848e-47/helix-loop-helix DNA-binding domain protein [Aspergillus oryzae RIB40]
7909800	734.00	91.0933333333333	397.236666666667	2.12458141667022	Up	0.910401401720293	Aspergillus flavus NRRL3357 glycine-rich RNA-binding protein, putative, mRNA	K11294|1|1e-12|73.6|cpw:CPC735_039790|nucleolin	-	GO:0036094//small molecule binding;GO:0097159//organic cyclic compound binding	-	gi|169767750|ref|XP_001818346.1|/1.77205e-33/glycine-rich RNA-binding protein 2 [Aspergillus oryzae RIB40]
7915893	408.00	0.01	7.27	9.50581155391959	Up	0.825408835085484	Aspergillus flavus NRRL3357 conserved hypothetical protein, mRNA	-	-	-	-	gi|336273407|ref|XP_003351458.1|/6.58456e-13/hypothetical protein SMAC_07657 [Sordaria macrospora k-hell]
7914998	711.00	0.01	7	9.45121111183233	Up	0.820630243177233	Aspergillus flavus NRRL3357 NPP1 domain protein, putative, mRNA	-	-	-	-	gi|317136592|ref|XP_003189959.1|/7.77076e-132/NPP1 domain protein [Aspergillus oryzae RIB40]
7919581	1674.00	66.3766666666667	28.9466666666667	-1.19727895609426	Down	0.830585642986089	Aspergillus flavus NRRL3357 FHA domain protein, mRNA	-	-	-	-	gi|238500149|ref|XP_002381309.1|/0/FHA domain protein [Aspergillus flavus NRRL3357]
7911018	855.00	202.5	84.8466666666667	-1.25499202052308	Down	0.860717319740894	Aspergillus flavus NRRL3357 U-box domain protein, putative, mRNA	K09561|1|8e-160|563|afv:AFLA_133930|STIP1 homology and U-box containing protein 1 [EC:2.3.2.27]	-	-	-	gi|391868807|gb|EIT78016.1|/4.71865e-159/chaperone-dependent E3 ubiquitin protein ligase [Aspergillus oryzae 3.042]
7912301	1962.00	9.13	32.96	1.852029477199	Up	0.843501115004779	Aspergillus flavus NRRL3357 dihydroxy acid dehydratase, putative, mRNA	K01687|1|0.0|1292|afv:AFLA_003530|dihydroxy-acid dehydratase [EC:4.2.1.9]	-	GO:0016836//hydro-lyase activity	-	gi|317148025|ref|XP_001822453.2|/0/dihydroxy acid dehydratase [Aspergillus oryzae RIB40]
7909847	1137.00	311.52	104.51	-1.57568379652815	Down	0.890105659976638	Aspergillus flavus NRRL3357 conserved hypothetical protein, mRNA	-	-	-	-	gi|238504192|ref|XP_002383328.1|/7.8905e-145/conserved hypothetical protein [Aspergillus flavus NRRL3357]
7922267	1035.00	12.6933333333333	65.8533333333333	2.3751854900705	Up	0.889866730381225	Aspergillus flavus NRRL3357 pyridoxal kinase, putative, mRNA	K00868|1|5e-163|574|afv:AFLA_080300|pyridoxine kinase [EC:2.7.1.35]	-	GO:0016301//kinase activity	GO:0042823//pyridoxal phosphate biosynthetic process	gi|238483417|ref|XP_002372947.1|/2.76936e-162/pyridoxal kinase, putative [Aspergillus flavus NRRL3357]
7911492	822.00	22.98	61.8033333333333	1.42730585331362	Up	0.845903684825316	Aspergillus flavus NRRL3357 SAGA-associated factor, putative, mRNA	K11364|1|5e-154|543|afv:AFLA_018130|SAGA-associated factor 29	-	-	-	gi|238489191|ref|XP_002375833.1|/2.75355e-153/SAGA-associated factor, putative [Aspergillus flavus NRRL3357]
7921377	2472.00	42.6966666666667	5.28	-3.01551360818959	Down	0.88997292131252	Aspergillus flavus NRRL3357 conserved hypothetical protein, mRNA	K01183|1|4e-55|217|nhe:NECHADRAFT_81104|chitinase [EC:3.2.1.14]	-	-	-	gi|238504338|ref|XP_002383400.1|/0/conserved hypothetical protein [Aspergillus flavus NRRL3357]
7909330	360.00	58.11	24.95	-1.21974663909979	Down	0.826736221726664	Aspergillus flavus NRRL3357 hypothetical protein, mRNA	-	-	-	-	gi|238506445|ref|XP_002384424.1|/1.15447e-65/hypothetical protein AFLA_117170 [Aspergillus flavus NRRL3357]
7918224	981.00	4.1	192.956666666667	5.55650917000136	Up	0.971673569077201	Aspergillus flavus NRRL3357 cytochrome b5, putative, mRNA	K00326|1|9e-22|104|ang:ANI_1_2346074|cytochrome-b5 reductase [EC:1.6.2.2]	-	GO:0005488//binding	-	gi|770307243|gb|KJK64673.1|/9.34781e-64/Cytochrome b5-like Heme/Steroid binding domain protein [Aspergillus parasiticus SU-1]
7915527	2260.00	52.9033333333333	179.456666666667	1.7622049874286	Up	0.892481682064352	Aspergillus flavus NRRL3357 arginyl-tRNA synthetase, mRNA	K01887|1|0.0|1386|afv:AFLA_137960|arginyl-tRNA synthetase [EC:6.1.1.19]	GO:0043231//intracellular membrane-bounded organelle	GO:0032550;GO:0004812//aminoacyl-tRNA ligase activity	GO:0006418//tRNA aminoacylation for protein translation	gi|238497145|ref|XP_002379808.1|/0/arginyl-tRNA synthetase [Aspergillus flavus NRRL3357]
7913223	1739.00	1.16666666666667	15.9433333333333	3.77248896415398	Up	0.846487734947435	Aspergillus flavus NRRL3357 choline transport protein Ctr, putative, mRNA	K19564|1|0.0|1058|afv:AFLA_005650|choline transport protein	GO:0031224//intrinsic component of membrane	GO:0046943//carboxylic acid transmembrane transporter activity	GO:0006865//amino acid transport	gi|169776381|ref|XP_001822657.1|/0/choline transport protein [Aspergillus oryzae RIB40]
7911228	1869.00	117.98	8.55	-3.78647408405534	Down	0.92975469894871	Aspergillus flavus NRRL3357 MFS peptide transporter, putative, mRNA	K03305|1|0.0|1223|afv:AFLA_122370|proton-dependent oligopeptide transporter, POT family	GO:0031224//intrinsic component of membrane	-	GO:0015833//peptide transport	gi|238507483|ref|XP_002384943.1|/0/MFS peptide transporter, putative [Aspergillus flavus NRRL3357]
7917627	1154.00	0.726666666666667	17.6366666666667	4.60114037763041	Up	0.875464585324413	Aspergillus flavus NRRL3357 conserved hypothetical protein, mRNA	-	-	-	-	gi|238497640|ref|XP_002380055.1|/1.15985e-151/conserved hypothetical protein [Aspergillus flavus NRRL3357]
7919618	2862.00	0.56	21.8233333333333	5.28430084080976	Up	0.904109589041096	Aspergillus flavus NRRL3357 DNA replication licensing factor Mcm6, putative, mRNA	K02542|1|0.0|1795|afv:AFLA_119250|DNA replication licensing factor MCM6 [EC:3.6.4.12]	GO:0043231//intracellular membrane-bounded organelle;GO:0043234//protein complex;GO:0032993//protein-DNA complex	GO:0032550;GO:0004003//ATP-dependent DNA helicase activity;GO:0043565//sequence-specific DNA binding	GO:0006261//DNA-dependent DNA replication;GO:0000724//double-strand break repair via homologous recombination;GO:0051320	gi|238506861|ref|XP_002384632.1|/0/DNA replication licensing factor Mcm6, putative [Aspergillus flavus NRRL3357]
7918702	516.00	54.88	216.196666666667	1.97799189306094	Up	0.900565466709143	Aspergillus flavus NRRL3357 UPF0041 domain protein, mRNA	K11086|1|2e-06|52.0|tmn:UCRPA7_6671|small nuclear ribonucleoprotein B and B'	-	-	-	gi|169775447|ref|XP_001822191.1|/1.63185e-84/hypothetical protein AOR_1_1406014 [Aspergillus oryzae RIB40]
7919500	2104.00	452.343333333333	1676.49	1.88995376351372	Up	0.908874907082935	Aspergillus flavus NRRL3357 mitochondrial F1 ATPase subunit alpha, putative, mRNA	K02132|1|0.0|1036|afv:AFLA_078650|F-type H+-transporting ATPase subunit alpha	GO:0033178//proton-transporting two-sector ATPase complex, catalytic domain	GO:0032550;GO:0019829//cation-transporting ATPase activity	GO:0015988//energy coupled proton transmembrane transport, against electrochemical gradient;GO:0006754//ATP biosynthetic process	gi|770303942|gb|KJK61997.1|/0/ATP synthase alpha/beta family nucleotide-binding domain protein [Aspergillus parasiticus SU-1]
7917096	207.00	45.1166666666667	15.89	-1.50554135703265	Down	0.83705001592864	Aspergillus flavus NRRL3357 conserved hypothetical protein, mRNA	-	-	-	-	gi|238487366|ref|XP_002374921.1|/3.0088e-34/conserved hypothetical protein [Aspergillus flavus NRRL3357]
7921593	1329.00	61.6966666666667	26.3666666666667	-1.22647735190708	Down	0.830014866730381	Aspergillus flavus NRRL3357 ubiquitin conjugating enzyme E2, putative, mRNA	K10583|1|0.0|741|afv:AFLA_068350|ubiquitin-conjugating enzyme E2 S [EC:2.3.2.23]	-	GO:0016879//ligase activity, forming carbon-nitrogen bonds	-	gi|238498318|ref|XP_002380394.1|/0/ubiquitin conjugating enzyme E2, putative [Aspergillus flavus NRRL3357]
7911634	1964.00	98.07	198.193333333333	1.01502465219543	Up	0.83507220983328	Aspergillus flavus NRRL3357 peptide chain release factor eRF/aRF, subunit 1, mRNA	K03265|1|0.0|832|act:ACLA_008950|peptide chain release factor subunit 1	GO:0044424	GO:0003747//translation release factor activity	GO:0006412//translation	gi|914758846|gb|KOC12765.1|/0/peptide chain release factor eRF/aRF, subunit 1 [Aspergillus flavus AF70]
7911456	1017.00	57.31	15.1666666666667	-1.91788285166354	Down	0.871442603801635	Aspergillus flavus NRRL3357 D-isomer specific 2-hydroxyacid dehydrogenase family protein, mRNA	K00018|1|0.0|655|afv:AFLA_017770|glycerate dehydrogenase [EC:1.1.1.29]	-	GO:0016614//oxidoreductase activity, acting on CH-OH group of donors;GO:0000166//nucleotide binding	GO:0044710	gi|238489119|ref|XP_002375797.1|/0/D-isomer specific 2-hydroxyacid dehydrogenase family protein [Aspergillus flavus NRRL3357]
7915805	7038.00	6.97666666666667	56.89	3.02756527016021	Up	0.899968142720612	Aspergillus flavus NRRL3357 alpha-1,3-glucan synthase Ags1, mRNA	K00749|1|0.0|4578|afv:AFLA_023460|alpha-1,3-glucan synthase [EC:2.4.1.183]	-	GO:0043167//ion binding	GO:0044238//primary metabolic process	gi|238485238|ref|XP_002373857.1|/0/alpha-1,3-glucan synthase Ags1 [Aspergillus flavus NRRL3357]
7918769	270.00	82.8166666666667	282.336666666667	1.76942346056821	Up	0.897446108102368	Aspergillus flavus NRRL3357 hypothetical protein, mRNA	-	-	-	-	gi|238505616|ref|XP_002384024.1|/4.3046e-36/hypothetical protein AFLA_101520 [Aspergillus flavus NRRL3357]
7921752	1581.00	3.45666666666667	22.9133333333333	2.72873395755907	Up	0.847323988531379	Aspergillus flavus NRRL3357 feruloyl esterase, putative, mRNA	K09252|1|0.0|1095|afv:AFLA_128870|feruloyl esterase [EC:3.1.1.73]	-	GO:0052689//carboxylic ester hydrolase activity	GO:0000272//polysaccharide catabolic process	gi|298351667|sp|B8NPA4.1|FAEB1_ASPFN/0/RecName: Full=Probable feruloyl esterase B-1; AltName: Full=Ferulic acid esterase B-1; Short=FAEB-1; Flags: Precursor
7912508	1254.00	45.16	182.18	2.01224719533369	Up	0.900446001911437	Aspergillus flavus NRRL3357 conserved hypothetical protein, mRNA	-	-	-	-	gi|238495320|ref|XP_002378896.1|/3.304e-179/conserved hypothetical protein [Aspergillus flavus NRRL3357]
7910975	1215.00	6.42666666666667	26.94	2.0676072999535	Up	0.841669321439949	Aspergillus flavus NRRL3357 HAD superfamily hydrolase, putative, mRNA	K01876|1|3e-57|223|aje:HCAG_05328|aspartyl-tRNA synthetase [EC:6.1.1.12]	-	-	-	gi|317147292|ref|XP_001822030.2|/0/HAD superfamily hydrolase [Aspergillus oryzae RIB40]
7918332	648.00	939.21	2646.18666666667	1.49439516108314	Up	0.889269406392694	Aspergillus flavus NRRL3357 peptidyl-prolyl cis-trans isomerase, mRNA	K01802|1|5e-114|410|afv:AFLA_091990|peptidylprolyl isomerase [EC:5.2.1.8]	-	GO:0016859//cis-trans isomerase activity	GO:0018208//peptidyl-proline modification	gi|238499569|ref|XP_002381019.1|/2.97599e-113/peptidyl-prolyl cis-trans isomerase [Aspergillus flavus NRRL3357]
7912860	760.00	309.346666666667	2162.93666666667	2.80569502857296	Up	0.929329935223532	Aspergillus flavus NRRL3357 Cu,Zn superoxide dismutase SOD1, mRNA	K04565|1|4e-86|318|afv:AFLA_099000|superoxide dismutase, Cu-Zn family [EC:1.15.1.1]	GO:0044424	GO:0003824//catalytic activity;GO:0016209//antioxidant activity;GO:0043169//cation binding	GO:0044710;GO:0072593//reactive oxygen species metabolic process	gi|169780718|ref|XP_001824823.1|/2.12484e-85/superoxide dismutase [Cu-Zn] [Aspergillus oryzae RIB40]
7920460	1206.00	98.3466666666667	45.9066666666667	-1.09917247485942	Down	0.834966018901986	Aspergillus flavus NRRL3357 conserved hypothetical protein, mRNA	-	-	GO:0032550	GO:0044763	gi|238503323|ref|XP_002382895.1|/0/conserved hypothetical protein [Aspergillus flavus NRRL3357]
7914733	1485.00	55.0433333333333	143.37	1.38110342839171	Up	0.864845492194967	Aspergillus flavus NRRL3357 tryptophan--tRNA ligase, partial mRNA	K02946|1|0.0|979|afv:AFLA_054670|small subunit ribosomal protein S10;K01867|3|6e-117|421|aor:AOR_1_2114|tryptophanyl-tRNA synthetase [EC:6.1.1.2]	-	-	-	gi|238493950|ref|XP_002378211.1|/0/tryptophan--tRNA ligase [Aspergillus flavus NRRL3357]
7919523	237.00	3.45333333333333	192.513333333333	5.80082496186032	Up	0.975430073271743	Aspergillus flavus NRRL3357 conserved hypothetical protein, mRNA	-	-	-	-	gi|238500033|ref|XP_002381251.1|/1.19782e-38/conserved hypothetical protein [Aspergillus flavus NRRL3357]
7916716	995.00	16.9033333333333	74.1033333333333	2.1322306659504	Up	0.886866836572157	Aspergillus flavus NRRL3357 small nuclear ribonucleoprotein U2, A', mRNA	K11092|1|7e-139|493|afv:AFLA_132080|U2 small nuclear ribonucleoprotein A'	GO:0032991//macromolecular complex	GO:0097159//organic cyclic compound binding	-	gi|238495973|ref|XP_002379222.1|/4.48008e-138/small nuclear ribonucleoprotein U2, A' [Aspergillus flavus NRRL3357]
7911265	1709.00	26.1633333333333	93.1966666666667	1.83273199665328	Up	0.882526282255495	Aspergillus flavus NRRL3357 AMP deaminase Amd1, putative, mRNA	K01490|1|0.0|1016|aor:AOR_1_1324024|AMP deaminase [EC:3.5.4.6]	-	GO:0016814//hydrolase activity, acting on carbon-nitrogen (but not peptide) bonds, in cyclic amidines	GO:0009152//purine ribonucleotide biosynthetic process;GO:0009127//purine nucleoside monophosphate biosynthetic process	gi|914762784|gb|KOC16599.1|/0/AMP deaminase [Aspergillus flavus AF70]
7913548	524.00	327.926666666667	986.02	1.58824368488665	Up	0.896808962514601	Aspergillus flavus NRRL3357 cytochrome c oxidase polypeptide vib, mRNA	K02267|1|2e-54|211|afv:AFLA_135920|cytochrome c oxidase subunit 6b	GO:0005746//mitochondrial respiratory chain	GO:0015002//heme-copper terminal oxidase activity	GO:0008535//respiratory chain complex IV assembly	gi|238496739|ref|XP_002379605.1|/1.18625e-53/cytochrome c oxidase polypeptide vib [Aspergillus flavus NRRL3357]
7912828	867.00	50.51	9.53666666666667	-2.40501204482918	Down	0.881769671870022	Aspergillus flavus NRRL3357 conserved hypothetical protein, mRNA	-	-	-	-	gi|914755213|gb|KOC09378.1|/7.13183e-171/hypothetical protein AFLA70_12g006191 [Aspergillus flavus AF70]
7919888	1896.00	2.63	22.4233333333333	3.0918660528179	Up	0.856376765424233	Aspergillus flavus NRRL3357 cell wall glucanase, putative, mRNA	K01210|1|5e-45|183|pic:PICST_28554|glucan 1,3-beta-glucosidase [EC:3.2.1.58]	GO:0031224//intrinsic component of membrane	GO:0008422//beta-glucosidase activity	GO:0005976//polysaccharide metabolic process	gi|238505242|ref|XP_002383850.1|/0/cell wall glucanase, putative [Aspergillus flavus NRRL3357]
7915005	1350.00	232.676666666667	3.4	-6.09664798474321	Down	0.980978549431879	Aspergillus flavus NRRL3357 MFS myo-inositol transporter, putative, mRNA	K08150|1|1e-49|197|fme:FOMMEDRAFT_141106|MFS transporter, SP family, solute carrier family 2 (myo-inositol transporter), member 13	GO:0031224//intrinsic component of membrane	GO:0022857//transmembrane transporter activity	GO:0051234//establishment of localization;GO:0044763	gi|914764235|gb|KOC18044.1|/0/MFS myo-inositol transporter [Aspergillus flavus AF70]
7920325	689.00	252.593333333333	577.346666666667	1.19262127969389	Up	0.866000318572794	Aspergillus flavus NRRL3357 acyl carrier protein, putative, mRNA	K03955|1|1e-47|189|afv:AFLA_127650|NADH dehydrogenase (ubiquinone) 1 alpha/beta subcomplex 1	-	-	GO:0006631//fatty acid metabolic process	gi|317142611|ref|XP_003189420.1|/7.14296e-47/acyl carrier protein [Aspergillus oryzae RIB40]
7918358	2661.00	9.53666666666667	40.4133333333333	2.08327435446115	Up	0.864128703408729	Aspergillus flavus NRRL3357 conserved hypothetical protein, mRNA	-	-	-	-	gi|914760307|gb|KOC14122.1|/0/hypothetical protein AFLA70_131g002180 [Aspergillus flavus AF70]
7913103	891.00	53.9066666666667	13.67	-1.97945045994448	Down	0.871575342465753	Aspergillus flavus NRRL3357 conserved hypothetical protein, mRNA	-	-	-	-	gi|238493109|ref|XP_002377791.1|/3.7872e-106/conserved hypothetical protein [Aspergillus flavus NRRL3357]
7910045	759.00	597.506666666667	28.8866666666667	-4.37047916901812	Down	0.956395348837209	Aspergillus flavus NRRL3357 GILT family thiol reductase, putative, mRNA	-	-	-	-	gi|238495528|ref|XP_002379000.1|/4.64663e-149/GILT family thiol reductase, putative [Aspergillus flavus NRRL3357]
7919011	1613.00	35.0233333333333	83.29	1.24982689421724	Up	0.842306467027716	Aspergillus flavus NRRL3357 mitochondrial tricarboxylate transporter (Ctp), putative, mRNA	K15100|1|2e-166|586|afv:AFLA_103960|solute carrier family 25 (mitochondrial citrate transporter), member 1	GO:0031224//intrinsic component of membrane	-	GO:0051234//establishment of localization;GO:0044763	gi|238506128|ref|XP_002384266.1|/1.00279e-165/mitochondrial tricarboxylate transporter (Ctp), putative [Aspergillus flavus NRRL3357]
7911624	855.00	24.36	90.3233333333333	1.89058459572243	Up	0.883349261973028	Aspergillus flavus NRRL3357 non-canonical purine NTP pyrophosphatase, rdgB/HAM1 family, mRNA	K01519|1|5e-104|377|afv:AFLA_048070|inosine triphosphate pyrophosphatase [EC:3.6.1.19]	-	GO:0003824//catalytic activity	-	gi|238503402|ref|XP_002382934.1|/2.81161e-103/non-canonical purine NTP pyrophosphatase, rdgB/HAM1 family [Aspergillus flavus NRRL3357]
7919846	750.00	45.64	20.1433333333333	-1.17999635031017	Down	0.811763300414145	Aspergillus flavus NRRL3357 RNA binding protein, putative, mRNA	K12849|1|3e-109|394|afv:AFLA_099350|pre-mRNA-splicing factor 38A	-	-	-	gi|914754645|gb|KOC08810.1|/1.74344e-108/RNA binding protein [Aspergillus flavus AF70]
7921173	384.00	15.6866666666667	281.473333333333	4.16538752349709	Up	0.949625676967187	Aspergillus flavus NRRL3357 conserved hypothetical protein, mRNA	K01409|1|2e-21|101|afm:AFUA_7G05240|N6-L-threonylcarbamoyladenine synthase [EC:2.3.1.234]	-	-	-	gi|238482377|ref|XP_002372427.1|/2.13527e-56/conserved hypothetical protein [Aspergillus flavus NRRL3357]
7916366	1311.00	614.806666666667	249.613333333333	-1.30043780981739	Down	0.874123924816821	Aspergillus flavus NRRL3357 flavohemoprotein, putative, mRNA	K05916|1|1e-102|374|nfi:NFIA_030070|nitric oxide dioxygenase [EC:1.14.12.17]	-	GO:0046906//tetrapyrrole binding;GO:0050660//flavin adenine dinucleotide binding;GO:0046914//transition metal ion binding;GO:0016708//oxidoreductase activity, acting on paired donors, with incorporation or reduction of molecular oxygen, NAD(P)H as one donor, and incorporation of two atoms of oxygen into one donor	GO:0006950//response to stress;GO:0044710;GO:0015669	gi|238488471|ref|XP_002375473.1|/0/flavohemoprotein, putative [Aspergillus flavus NRRL3357]
7919758	825.00	147.113333333333	377.62	1.36000716820637	Up	0.875039821599235	Aspergillus flavus NRRL3357 DMRL synthase family protein, mRNA	K00794|1|5e-105|380|afv:AFLA_037950|6,7-dimethyl-8-ribityllumazine synthase [EC:2.5.1.78];K00820|5|2e-80|299|ani:AN5794.2|glucosamine--fructose-6-phosphate aminotransferase (isomerizing) [EC:2.6.1.16]	GO:0043234//protein complex	GO:0003824//catalytic activity	GO:0006771//riboflavin metabolic process	gi|238488130|ref|XP_002375303.1|/3.08706e-104/DMRL synthase family protein [Aspergillus flavus NRRL3357]
7921937	426.00	1185.73	3726.92666666667	1.65221089764868	Up	0.903459169586917	Aspergillus flavus NRRL3357 40S ribosomal protein S17, partial mRNA	K02962|1|1e-74|277|afv:AFLA_125890|small subunit ribosomal protein S17e	GO:0030529//intracellular ribonucleoprotein complex	GO:0005198//structural molecule activity	GO:0010467//gene expression	gi|169781244|ref|XP_001825085.1|/8.88227e-74/40S ribosomal protein S17 [Aspergillus oryzae RIB40]
7916278	750.00	23.2666666666667	7.07666666666667	-1.71712266519164	Down	0.814218965700329	Aspergillus flavus NRRL3357 conserved hypothetical protein, mRNA	K11811|1|3e-13|75.9|ani:AN4624.2|arsenical resistance protein ArsH;K20303|2|4e-06|52.4|aje:HCAG_00248|trafficking protein particle complex subunit 4	-	GO:0003677//DNA binding;GO:0001071//nucleic acid binding transcription factor activity	GO:0006351//transcription, DNA-templated	gi|238504012|ref|XP_002383238.1|/1.2379e-138/conserved hypothetical protein [Aspergillus flavus NRRL3357]
7919327	1389.00	109.406666666667	19.3066666666667	-2.50252964424199	Down	0.902689285335032	Aspergillus flavus NRRL3357 RING and UBP finger domain protein, putative, mRNA	K10632|1|0.0|837|afv:AFLA_026390|BRCA1-associated protein [EC:2.3.2.27]	-	GO:0046914//transition metal ion binding	-	gi|238485822|ref|XP_002374149.1|/0/RING and UBP finger domain protein, putative [Aspergillus flavus NRRL3357]
7912124	2607.00	5.47333333333333	418.17	6.25552603352001	Up	0.985942975469895	Aspergillus flavus NRRL3357 nitrate reductase NiaD, mRNA	K10534|1|0.0|1705|afv:AFLA_018810|nitrate reductase (NAD(P)H) [EC:1.7.1.1 1.7.1.2 1.7.1.3]	-	GO:0046906//tetrapyrrole binding;GO:0016661;GO:0046914//transition metal ion binding;GO:0050662//coenzyme binding;GO:0000166//nucleotide binding	GO:0042126//nitrate metabolic process	gi|238489327|ref|XP_002375901.1|/0/nitrate reductase NiaD [Aspergillus flavus NRRL3357]
7913879	1038.00	20.94	44.8833333333333	1.09991838173707	Up	0.802657428055644	Aspergillus flavus NRRL3357 quinone oxidoreductase, putative, mRNA	K11293|1|1e-98|360|mbe:MBM_05982|protein HIRA/HIR1;K00344|2|4e-76|285|afm:AFUA_8G01420|NADPH2:quinone reductase [EC:1.6.5.5];K15385|3|3e-18|93.2|afv:AFLA_066920|aspyridone synthetase trans-acting enoyl reductase;K01968|5|2e-16|87.4|cci:CC1G_13741|3-methylcrotonyl-CoA carboxylase alpha subunit [EC:6.4.1.4]	-	GO:0046914//transition metal ion binding;GO:0036094//small molecule binding;GO:0003824//catalytic activity	GO:0044710	gi|238492393|ref|XP_002377433.1|/0/quinone oxidoreductase, putative [Aspergillus flavus NRRL3357]
7922239	1028.00	352.613333333333	937.1	1.41011598108173	Up	0.883163427843262	Aspergillus flavus NRRL3357 ATP synthase gamma chain, mitochondrial precursor, putative, mRNA	K02136|1|5e-162|570|afv:AFLA_080020|F-type H+-transporting ATPase subunit gamma	-	-	-	gi|317139811|ref|XP_001817778.2|/3.01876e-161/ATP synthase subunit gamma [Aspergillus oryzae RIB40]
7911111	1623.00	19.9833333333333	0.723333333333333	-4.78799280585711	Down	0.888539343740045	Aspergillus flavus NRRL3357 myo-inositol transporter, mRNA	K08150|1|0.0|953|afv:AFLA_013510|MFS transporter, SP family, solute carrier family 2 (myo-inositol transporter), member 13	GO:0031224//intrinsic component of membrane	GO:0022857//transmembrane transporter activity	GO:0051234//establishment of localization;GO:0044763	gi|238488267|ref|XP_002375371.1|/0/myo-inositol transporter [Aspergillus flavus NRRL3357]
7916997	2286.00	118.55	58.17	-1.02714845354142	Down	0.827240628650313	Aspergillus flavus NRRL3357 ctl transporter, putative, mRNA	-	-	-	-	gi|391871161|gb|EIT80326.1|/0/choline transporter-like protein [Aspergillus oryzae 3.042]
7912743	804.00	11.7833333333333	41.3433333333333	1.81090699737197	Up	0.854014017202931	Aspergillus flavus NRRL3357 epoxide hydrolase, putative, mRNA	K01253|1|9e-99|360|afm:AFUA_4G07410|microsomal epoxide hydrolase [EC:3.3.2.9]	-	GO:0016787//hydrolase activity	-	gi|238491748|ref|XP_002377111.1|/1.35252e-157/epoxide hydrolase, putative [Aspergillus flavus NRRL3357]
7913263	222.00	3.27333333333333	17.0466666666667	2.38065723092696	Up	0.815997663799512	Aspergillus flavus NRRL3357 conserved hypothetical protein, mRNA	-	-	-	-	gi|238503143|ref|XP_002382805.1|/3.90031e-37/conserved hypothetical protein [Aspergillus flavus NRRL3357]
7918342	1037.00	862.61	259.223333333333	-1.7345128563193	Down	0.903034405861739	Aspergillus flavus NRRL3357 oxidoreductase, short-chain dehydrogenase/reductase family, mRNA	K00059|1|2e-21|103|ssl:SS1G_12245|3-oxoacyl-[acyl-carrier protein] reductase [EC:1.1.1.100];K00065|4|1e-20|101|cmt:CCM_06562|2-deoxy-D-gluconate 3-dehydrogenase [EC:1.1.1.125];K18337|5|2e-20|100|pic:PICST_50944|L-rhamnose 1-dehydrogenase [EC:1.1.1.378 1.1.1.377 1.1.1.173]	-	GO:0036094//small molecule binding;GO:0003824//catalytic activity	GO:0044710	gi|238499589|ref|XP_002381029.1|/2.43171e-150/oxidoreductase, short-chain dehydrogenase/reductase family [Aspergillus flavus NRRL3357]
7916814	1290.00	1015.64666666667	498.953333333333	-1.02542179720845	Down	0.850416799405331	Aspergillus flavus NRRL3357 C2H2 transcription factor (Crea), putative, mRNA	K09467|1|0.0|744|afv:AFLA_134680|zinc-finger protein CreA/MIG	GO:0043231//intracellular membrane-bounded organelle	GO:0046914//transition metal ion binding;GO:0003676//nucleic acid binding	GO:0006351//transcription, DNA-templated	gi|770302142|gb|KJK60425.1|/0/Zinc finger C2H2 type [Aspergillus parasiticus SU-1]
7917564	1374.00	125.56	60.91	-1.04362592449844	Down	0.831236062440268	Aspergillus flavus NRRL3357 peptidase (PNG1), putative, mRNA	K01456|1|0.0|799|afv:AFLA_087610|peptide-N4-(N-acetyl-beta-glucosaminyl)asparagine amidase [EC:3.5.1.52]	GO:0043231//intracellular membrane-bounded organelle	GO:0003677//DNA binding	GO:0006281//DNA repair	gi|238484871|ref|XP_002373674.1|/0/peptidase (PNG1), putative [Aspergillus flavus NRRL3357]
7921562	552.00	325.516666666667	965.44	1.56845518938367	Up	0.893663056175003	Aspergillus flavus NRRL3357 ADP-ribosylation factor, putative, mRNA	K07937|1|4e-102|370|afv:AFLA_068040|ADP-ribosylation factor 1	GO:0044464	GO:0060089;GO:0032550	GO:0035556//intracellular signal transduction;GO:0006892//post-Golgi vesicle-mediated transport;GO:0016482//cytosolic transport;GO:0006914//autophagy	gi|169781474|ref|XP_001825200.1|/2.33393e-101/ADP-ribosylation factor [Aspergillus oryzae RIB40]
7917366	240.00	132.7	28.2533333333333	-2.23167537860654	Down	0.900379632579378	Aspergillus flavus NRRL3357 hypothetical protein, mRNA	-	-	-	-	gi|238490636|ref|XP_002376555.1|/5.93017e-38/hypothetical protein AFLA_106840 [Aspergillus flavus NRRL3357]
7919669	435.00	21.1566666666667	82.8766666666667	1.96985363650888	Up	0.883973133694382	Aspergillus flavus NRRL3357 conserved hypothetical protein, mRNA	-	-	-	-	gi|914761170|gb|KOC14985.1|/1.22883e-75/hypothetical protein AFLA70_214g002000 [Aspergillus flavus AF70]
7912944	192.00	10.21	76.2133333333333	2.90006054949686	Up	0.903127322926622	Aspergillus flavus NRRL3357 conserved hypothetical protein, mRNA	-	-	-	-	gi|238505412|ref|XP_002383935.1|/3.85164e-29/conserved hypothetical protein [Aspergillus flavus NRRL3357]
7910760	2013.00	160.803333333333	73.76	-1.1243867519406	Down	0.84725761919932	Aspergillus flavus NRRL3357 C2H2 zinc finger protein, mRNA	-	-	-	-	gi|238508493|ref|XP_002385439.1|/0/C2H2 zinc finger protein [Aspergillus flavus NRRL3357]
7916052	1020.00	1.36666666666667	31.8866666666667	4.54421997648086	Up	0.910945630243177	Aspergillus flavus NRRL3357 aldo-keto reductase, putative, mRNA	K05275|1|1e-53|210|tml:GSTUM_00002653001|pyridoxine 4-dehydrogenase [EC:1.1.1.65]	-	GO:0003824//catalytic activity	GO:0044710	gi|238502277|ref|XP_002382372.1|/0/aldo-keto reductase, putative [Aspergillus flavus NRRL3357]
7911834	2707.00	29.2833333333333	66.0266666666667	1.17296902831853	Up	0.828116703833493	Aspergillus flavus NRRL3357 AP-1 adaptor complex subunit gamma, putative, mRNA	K12391|1|0.0|1223|afv:AFLA_050050|AP-1 complex subunit gamma-1	GO:0005794//Golgi apparatus;GO:0030119//AP-type membrane coat adaptor complex	GO:0022892//substrate-specific transporter activity	GO:0015031//protein transport	gi|238503800|ref|XP_002383132.1|/0/AP-1 adaptor complex subunit gamma, putative [Aspergillus flavus NRRL3357]
7916794	1452.00	40.44	103.266666666667	1.35251974105276	Up	0.855460868641818	Aspergillus flavus NRRL3357 6-phosphogluconate dehydrogenase family protein, mRNA	K14458|1|2e-30|134|afv:AFLA_097500|2-acylglycerol O-acyltransferase 1 [EC:2.3.1.22];K20465|2|1e-26|122|fpu:FPSE_07314|oxysterol-binding protein-related protein 9/10/11;K00020|3|2e-10|68.2|cthr:CTHT_0036890|3-hydroxyisobutyrate dehydrogenase [EC:1.1.1.31]	-	GO:0016757//transferase activity, transferring glycosyl groups;GO:0036094//small molecule binding;GO:0016616//oxidoreductase activity, acting on the CH-OH group of donors, NAD or NADP as acceptor;GO:0048037//cofactor binding	GO:0044710;GO:0006007//glucose catabolic process	gi|238496451|ref|XP_002379461.1|/0/6-phosphogluconate dehydrogenase family protein [Aspergillus flavus NRRL3357]
7914064	1539.00	15.7333333333333	50.4533333333333	1.68112522909019	Up	0.858766061378358	Aspergillus flavus NRRL3357 conserved hypothetical protein, mRNA	K01279|1|9e-29|129|ani:AN3020.2|tripeptidyl-peptidase I [EC:3.4.14.9]	-	GO:0016740//transferase activity	-	gi|169765916|ref|XP_001817429.1|/0/hypothetical protein AOR_1_620174 [Aspergillus oryzae RIB40]
7913690	1818.00	151.586666666667	58.6766666666667	-1.36928404070879	Down	0.865124243389615	Aspergillus flavus NRRL3357 MYND domain protein (SamB), putative, mRNA	-	GO:0044424	GO:0046914//transition metal ion binding	GO:0048646//anatomical structure formation involved in morphogenesis	gi|770311958|gb|KJK68543.1|/0/MYND finger [Aspergillus parasiticus SU-1]
7917672	711.00	43.6133333333333	115.083333333333	1.39983774995	Up	0.861872146118721	Aspergillus flavus NRRL3357 iron/copper transporter Atx1, putative, mRNA	K07213|1|9e-38|157|afv:AFLA_088720|copper chaperone	-	GO:0043169//cation binding	GO:0006812//cation transport	gi|317141011|ref|XP_003189318.1|/5.48299e-37/metal homeostasis factor ATX1 [Aspergillus oryzae RIB40]
7913593	1098.00	17.6466666666667	65.1466666666667	1.88429566877186	Up	0.874482319209939	Aspergillus flavus NRRL3357 alcohol dehydrogenase, putative, mRNA	K13953|1|1e-20|101|shs:STEHIDRAFT_52541|alcohol dehydrogenase, propanol-preferring [EC:1.1.1.1];K15172|2|2e-20|100|pno:SNOG_00859|transcription elongation factor SPT5	-	GO:0046914//transition metal ion binding;GO:0036094//small molecule binding;GO:0003824//catalytic activity	GO:0044710	gi|391869795|gb|EIT78988.1|/0/quinone reductase [Aspergillus oryzae 3.042]
7909603	786.00	3.10333333333333	17.6466666666667	2.5075051219366	Up	0.821439949028353	Aspergillus flavus NRRL3357 deoxyribose-phosphate aldolase, mRNA	K01619|1|2e-144|511|afv:AFLA_123760|deoxyribose-phosphate aldolase [EC:4.1.2.4]	GO:0044424	GO:0016832//aldehyde-lyase activity	GO:0009166//nucleotide catabolic process	gi|238500670|ref|XP_002381569.1|/1.07483e-143/deoxyribose-phosphate aldolase [Aspergillus flavus NRRL3357]
7920317	1690.00	376.243333333333	153.436666666667	-1.29402273494793	Down	0.870407242221514	Aspergillus flavus NRRL3357 conserved hypothetical protein, mRNA	-	GO:0019867//outer membrane;GO:0031224//intrinsic component of membrane	-	-	gi|992087932|ref|XP_015407515.1|/0/hypothetical protein ANOM_003841, partial [Aspergillus nomius NRRL 13137]
7911630	267.00	34.91	158.093333333333	2.17906426970482	Up	0.902397260273973	Aspergillus flavus NRRL3357 mitochondrial intermembrane space translocase subunit Tim10, putative, mRNA	K17780|1|1e-45|181|afv:AFLA_048130|mitochondrial import inner membrane translocase subunit TIM8	GO:0043231//intracellular membrane-bounded organelle;GO:0019866//organelle inner membrane	GO:0043169//cation binding;GO:0022892//substrate-specific transporter activity	GO:0006626//protein targeting to mitochondrion	gi|317138747|ref|XP_003189079.1|/8.67506e-45/import inner membrane translocase subunit TIM8 [Aspergillus oryzae RIB40]
7912634	1500.00	9.26	55.5566666666667	2.58487594334655	Up	0.889083572262929	Aspergillus flavus NRRL3357 conserved hypothetical protein, mRNA	-	-	-	-	gi|914756768|gb|KOC10933.1|/0/hypothetical protein AFLA70_17g005820 [Aspergillus flavus AF70]
7914498	768.00	8.24	85.8533333333333	3.38115790673379	Up	0.916852500796432	Aspergillus flavus NRRL3357 GDSL Lipase/Acylhydrolase family protein, mRNA	-	-	GO:0003824//catalytic activity	-	gi|238493661|ref|XP_002378067.1|/2.78949e-149/GDSL Lipase/Acylhydrolase family protein [Aspergillus flavus NRRL3357]
7919432	1257.00	395.563333333333	79.14	-2.3214297315337	Down	0.914463204842306	Aspergillus flavus NRRL3357 Rieske 2Fe-2S family protein, putative, mRNA	-	-	GO:0046914//transition metal ion binding;GO:0016705//oxidoreductase activity, acting on paired donors, with incorporation or reduction of molecular oxygen;GO:0051536//iron-sulfur cluster binding	GO:0044710;GO:0006725//cellular aromatic compound metabolic process	gi|391873815|gb|EIT82822.1|/0/phenylpropionate dioxygenase [Aspergillus oryzae 3.042]
7919180	1749.00	1.69	14.7866666666667	3.12920171315837	Up	0.824028352978656	Aspergillus flavus NRRL3357 SH3 domain protein, putative, mRNA	K14003|1|9e-06|52.8|cdu:CD36_61860|prolactin regulatory element-binding protein	-	-	-	gi|238498194|ref|XP_002380332.1|/0/SH3 domain protein, putative [Aspergillus flavus NRRL3357]
7909822	771.00	6.83333333333333	55.7366666666667	3.0279653155838	Up	0.899317723266433	Aspergillus flavus NRRL3357 ATP-dependent Clp protease, proteolytic subunit ClpP, mRNA	K01358|1|1e-146|518|afv:AFLA_086760|ATP-dependent Clp protease, protease subunit [EC:3.4.21.92]	-	GO:0004175//endopeptidase activity	GO:0019538//protein metabolic process	gi|238484703|ref|XP_002373590.1|/8.46454e-146/ATP-dependent Clp protease, proteolytic subunit ClpP [Aspergillus flavus NRRL3357]
7918420	297.00	6.58	33.6033333333333	2.35244486133995	Up	0.8625225655729	Aspergillus flavus NRRL3357 hypothetical protein, mRNA	-	-	-	-	gi|238507345|ref|XP_002384874.1|/1.82511e-39/hypothetical protein AFLA_121670 [Aspergillus flavus NRRL3357]
7913285	1428.00	4.88333333333333	33.2666666666667	2.76813915091501	Up	0.869942656897101	Aspergillus flavus NRRL3357 tRNA-guanine transglycosylase family protein, mRNA	K00773|1|0.0|897|afv:AFLA_006270|queuine tRNA-ribosyltransferase [EC:2.4.2.29]	-	GO:0016763//transferase activity, transferring pentosyl groups	GO:0006400//tRNA modification	gi|238503187|ref|XP_002382827.1|/0/tRNA-guanine transglycosylase family protein [Aspergillus flavus NRRL3357]
7919765	1052.00	40.5566666666667	90.8933333333333	1.16423539953422	Up	0.837673887649995	Aspergillus flavus NRRL3357 DUF298 domain protein, mRNA	K17822|1|4e-159|561|afv:AFLA_002420|DCN1-like protein 1/2	-	-	-	gi|992227334|ref|XP_015410463.1|/1.07706e-161/defective in cullin neddylation protein 1, partial [Aspergillus nomius NRRL 13137]
7914055	2289.00	13.4833333333333	0.826666666666667	-4.02772767693046	Down	0.83991717107359	Aspergillus flavus NRRL3357 conserved hypothetical protein, mRNA	-	GO:0043231//intracellular membrane-bounded organelle	GO:0003676//nucleic acid binding;GO:0046914//transition metal ion binding;GO:0003700//transcription factor activity, sequence-specific DNA binding	GO:0006366//transcription from RNA polymerase II promoter	gi|238482509|ref|XP_002372493.1|/0/conserved hypothetical protein [Aspergillus flavus NRRL3357]
7918668	648.00	36.83	157.626666666667	2.09755832263	Up	0.901414994159499	Aspergillus flavus NRRL3357 uridylate kinase Ura6, mRNA	K13800|1|1e-118|425|afv:AFLA_131420|UMP-CMP kinase [EC:2.7.4.- 2.7.4.14]	GO:0043231//intracellular membrane-bounded organelle	GO:0032550;GO:0016776//phosphotransferase activity, phosphate group as acceptor;GO:0019205//nucleobase-containing compound kinase activity	GO:0009117//nucleotide metabolic process;GO:0019856//pyrimidine nucleobase biosynthetic process	gi|169775499|ref|XP_001822217.1|/6.84488e-118/uridylate kinase [Aspergillus oryzae RIB40]
7912100	1345.00	55.32	26.37	-1.06890358528593	Down	0.809267813528725	Aspergillus flavus NRRL3357 conserved hypothetical protein, mRNA	-	-	-	-	gi|238483583|ref|XP_002373030.1|/0/conserved hypothetical protein [Aspergillus flavus NRRL3357]
7915111	1530.00	494.163333333333	78.38	-2.65643048935078	Down	0.92102049484974	Aspergillus flavus NRRL3357 conserved hypothetical protein, mRNA	-	-	-	-	gi|238489709|ref|XP_002376092.1|/0/conserved hypothetical protein [Aspergillus flavus NRRL3357]
7921254	873.00	5.05666666666667	39.6733333333333	2.97191103221708	Up	0.882884676648614	Aspergillus flavus NRRL3357 conserved hypothetical protein, mRNA	-	-	GO:0004721//phosphoprotein phosphatase activity	GO:0006470//protein dephosphorylation	gi|169773943|ref|XP_001821440.1|/5.01269e-164/hypothetical protein AOR_1_1682144 [Aspergillus oryzae RIB40]
7916643	3048.00	56.85	22.57	-1.33275393058777	Down	0.835098757566104	Aspergillus flavus NRRL3357 DNA polymerase gamma, mRNA	K02332|1|0.0|2063|afv:AFLA_093710|DNA polymerase gamma 1 [EC:2.7.7.7]	GO:0005759//mitochondrial matrix	GO:0003676//nucleic acid binding;GO:0034061//DNA polymerase activity	GO:0006259//DNA metabolic process	gi|238499913|ref|XP_002381191.1|/0/DNA polymerase gamma [Aspergillus flavus NRRL3357]
7920027	2427.00	5.80666666666667	65.1733333333333	3.48849966121987	Up	0.912472124880535	Aspergillus flavus NRRL3357 dihydroxy-acid dehydratase, putative, mRNA	K01687|1|0.0|1195|aor:AOR_1_1566194|dihydroxy-acid dehydratase [EC:4.2.1.9]	-	-	-	gi|770309261|gb|KJK66466.1|/0/hypothetical protein P875_00021406 [Aspergillus parasiticus SU-1]
7918693	1920.00	29.3166666666667	105.456666666667	1.84685731895017	Up	0.885884570457683	Aspergillus flavus NRRL3357 oxidoreductase, putative, mRNA	-	-	-	-	gi|169775463|ref|XP_001822199.1|/0/oxidoreductase [Aspergillus oryzae RIB40]
7910885	1122.00	70.5	526.936666666667	2.90193440990883	Up	0.925414144632048	Aspergillus flavus NRRL3357 conserved hypothetical protein, mRNA	K10877|1|1e-121|436|pno:SNOG_01979|DNA repair and recombination protein RAD54B [EC:3.6.4.-]	-	-	-	gi|238484241|ref|XP_002373359.1|/0/conserved hypothetical protein [Aspergillus flavus NRRL3357]
7910323	1485.00	176.42	71.32	-1.30663551441418	Down	0.863226080492726	Aspergillus flavus NRRL3357 histone deacetylase SIR2, putative, mRNA	K11121|1|0.0|929|afv:AFLA_028200|NAD-dependent histone deacetylase SIR2 [EC:3.5.1.-]	-	GO:0043168//anion binding	-	gi|238486184|ref|XP_002374330.1|/0/histone deacetylase SIR2, putative [Aspergillus flavus NRRL3357]
7915879	696.00	29.6566666666667	79.67	1.42568012323935	Up	0.854345863863226	Aspergillus flavus NRRL3357 mitochondrial 54S ribosomal protein YmL47, partial mRNA	K10756|1|2e-30|132|val:VDBG_05408|replication factor C subunit 3/5	GO:0030529//intracellular ribonucleoprotein complex	GO:0003723//RNA binding;GO:0005198//structural molecule activity	GO:0010467//gene expression	gi|169774821|ref|XP_001821878.1|/4.81907e-123/mitochondrial 54S ribosomal protein YmL47 [Aspergillus oryzae RIB40]
7919355	660.00	29.5466666666667	10.8433333333333	-1.44618705900806	Down	0.807674949559308	Aspergillus flavus NRRL3357 glutathione S-transferase, putative, mRNA	K00799|1|5e-128|456|afv:AFLA_029890|glutathione S-transferase [EC:2.5.1.18]	-	-	-	gi|317145116|ref|XP_003189670.1|/2.89577e-127/glutathione S-transferase [Aspergillus oryzae RIB40]
7921182	624.00	102.836666666667	309.836666666667	1.59115313280798	Up	0.890251672507168	Aspergillus flavus NRRL3357 conserved hypothetical protein, mRNA	-	-	-	-	-
7920278	1251.00	4.51666666666667	21.63	2.2597033144419	Up	0.830054688329617	Aspergillus flavus NRRL3357 aspartate transaminase, putative, mRNA	K14454|1|0.0|850|afv:AFLA_091290|aspartate aminotransferase, cytoplasmic [EC:2.6.1.1]	-	GO:0043168//anion binding;GO:0070546	GO:0019752//carboxylic acid metabolic process	gi|169778853|ref|XP_001823891.1|/0/aspartate aminotransferase, cytoplasmic [Aspergillus oryzae RIB40]
7921723	1059.00	145.323333333333	451.7	1.63609855091712	Up	0.896463841987894	Aspergillus flavus NRRL3357 NADH-ubiquinone oxidoreductase 304 kDa subunit precursor, mRNA	K03936|1|0.0|652|afv:AFLA_128580|NADH dehydrogenase (ubiquinone) Fe-S protein 3 [EC:1.6.5.3 1.6.99.3]	-	GO:0050136//NADH dehydrogenase (quinone) activity	GO:0044710	gi|238501634|ref|XP_002382051.1|/0/NADH-ubiquinone oxidoreductase 304 kDa subunit precursor [Aspergillus flavus NRRL3357]
7919420	855.00	21.7733333333333	57.4533333333333	1.39982830754869	Up	0.841350748646066	Aspergillus flavus NRRL3357 oxidoreductase, 2OG-Fe(II) oxygenase family, mRNA	K00472|1|7e-161|566|afv:AFLA_030540|prolyl 4-hydroxylase [EC:1.14.11.2]	-	GO:0046914//transition metal ion binding;GO:0016705//oxidoreductase activity, acting on paired donors, with incorporation or reduction of molecular oxygen;GO:0019842//vitamin binding	GO:0044710	gi|238486652|ref|XP_002374564.1|/4.26784e-160/oxidoreductase, 2OG-Fe(II) oxygenase family [Aspergillus flavus NRRL3357]
7920119	2397.00	7.22666666666667	71.9133333333333	3.31485702721852	Up	0.91030848465541	Aspergillus flavus NRRL3357 onanonoxo-7-onima-8-eninoihtemlysoneda, mRNA	K19562|1|0.0|1515|afv:AFLA_049090|bifunctional dethiobiotin synthetase / adenosylmethionine---8-amino-7-oxononanoate aminotransferase [EC:6.3.3.3 2.6.1.62]	-	GO:0032550;GO:0043168//anion binding;GO:0016882//cyclo-ligase activity;GO:0046872//metal ion binding;GO:0016769//transferase activity, transferring nitrogenous groups	GO:0006768//biotin metabolic process	gi|238503606|ref|XP_002383036.1|/0/onanonoxo-7-onima-8-eninoihtemlysoneda [Aspergillus flavus NRRL3357]
7920210	2253.00	16.7266666666667	1.79666666666667	-3.21875529265667	Down	0.837939364978231	Aspergillus flavus NRRL3357 pentafunctional AROM polypeptide, putative, mRNA	K13830|1|2e-63|244|mrr:Moror_1502|pentafunctional AROM polypeptide [EC:4.2.3.4 4.2.1.10 1.1.1.25 2.7.1.71 2.5.1.19]	-	GO:0016301//kinase activity;GO:0016616//oxidoreductase activity, acting on the CH-OH group of donors, NAD or NADP as acceptor;GO:0016836//hydro-lyase activity;GO:0032550	GO:0044710	gi|238507698|ref|XP_002385050.1|/0/pentafunctional AROM polypeptide, putative [Aspergillus flavus NRRL3357]
7918514	5154.00	3.83	16.24	2.08413533526022	Up	0.801648614208347	Aspergillus flavus NRRL3357 DNA topoisomerase II, mRNA	K03164|1|0.0|2630|afv:AFLA_008840|DNA topoisomerase II [EC:5.99.1.3]	GO:0043232	GO:0008094//DNA-dependent ATPase activity;GO:0003677//DNA binding;GO:0032550	GO:0071103//DNA conformation change	gi|238507856|ref|XP_002385129.1|/0/DNA topoisomerase II [Aspergillus flavus NRRL3357]
7919534	2115.00	106.403333333333	40.99	-1.37619945225887	Down	0.858766061378358	Aspergillus flavus NRRL3357 pH signal transduction protein PalH, mRNA	-	-	-	-	gi|238500055|ref|XP_002381262.1|/0/pH signal transduction protein PalH [Aspergillus flavus NRRL3357]
7920406	1122.00	74.1666666666667	31.5533333333333	-1.23297850889012	Down	0.83727567165764	Aspergillus flavus NRRL3357 nucleotide binding protein, putative, mRNA	K14012|1|1e-118|426|ani:AN8228.2|UBX domain-containing protein 1;K03593|2|1e-45|184|cgr:CAGL0H03091g|ATP-binding protein involved in chromosome partitioning	GO:0044424	-	GO:0009058//biosynthetic process;GO:0002097	gi|238503215|ref|XP_002382841.1|/0/nucleotide binding protein, putative [Aspergillus flavus NRRL3357]
7919904	837.00	2.49333333333333	33.41	3.74413230816849	Up	0.894101093766592	Aspergillus flavus NRRL3357 conserved hypothetical protein, mRNA	-	-	-	-	gi|238505274|ref|XP_002383866.1|/3.46593e-167/conserved hypothetical protein [Aspergillus flavus NRRL3357]
7918853	2004.00	61.44	29.58	-1.05455616362209	Down	0.811165976425613	Aspergillus flavus NRRL3357 snoRNP assembly factor Naf1, putative, mRNA	K14763|1|0.0|899|afv:AFLA_017550|H/ACA ribonucleoprotein complex non-core subunit NAF1	-	-	-	gi|238489075|ref|XP_002375775.1|/0/snoRNP assembly factor Naf1, putative [Aspergillus flavus NRRL3357]
7910668	1110.00	3.60333333333333	68.06	4.23940312895151	Up	0.929635234151003	Aspergillus flavus NRRL3357 sorbitol/xylitol dehydrogenase, putative, mRNA	K00008|1|0.0|707|afv:AFLA_097930|L-iditol 2-dehydrogenase [EC:1.1.1.14]	-	GO:0046914//transition metal ion binding;GO:0036094//small molecule binding;GO:0003824//catalytic activity	GO:0044710	gi|169780914|ref|XP_001824921.1|/0/D-xylulose reductase A [Aspergillus oryzae RIB40]
7917370	999.00	56.0633333333333	285.903333333333	2.35039801065227	Up	0.912764149941595	Aspergillus flavus NRRL3357 aldehyde reductase (AKR1), putative, mRNA	K18107|1|0.0|644|afv:AFLA_106880|L-glyceraldehyde reductase [EC:1.1.1.372]	-	GO:0003824//catalytic activity	GO:0044710	gi|238490644|ref|XP_002376559.1|/0/aldehyde reductase (AKR1), putative [Aspergillus flavus NRRL3357]
7913203	519.00	12.5666666666667	764.95	5.92769152304472	Up	0.985677498141659	Aspergillus flavus NRRL3357 extracellular thaumatin domain protein, putative, mRNA	-	-	-	-	gi|317140490|ref|XP_001818220.2|/2.56794e-85/GPI anchored cell wall protein [Aspergillus oryzae RIB40]
7920225	771.00	142.396666666667	317.556666666667	1.1570986828305	Up	0.859058086439418	Aspergillus flavus NRRL3357 conserved hypothetical protein, mRNA	-	-	-	-	gi|238507728|ref|XP_002385065.1|/7.95941e-128/conserved hypothetical protein [Aspergillus flavus NRRL3357]
7910447	942.00	288.636666666667	124.486666666667	-1.21326335424816	Down	0.861965063183604	Aspergillus flavus NRRL3357 conserved hypothetical protein, mRNA	-	-	-	-	gi|238498458|ref|XP_002380464.1|/2.02034e-161/conserved hypothetical protein [Aspergillus flavus NRRL3357]
7913697	1242.00	27.0666666666667	55.5933333333333	1.03839466087096	Up	0.803321121376234	Aspergillus flavus NRRL3357 pseudouridine synthase, mRNA	K03177|1|0.0|654|afv:AFLA_093320|tRNA pseudouridine55 synthase [EC:5.4.99.25]	-	GO:0003676//nucleic acid binding;GO:0016866//intramolecular transferase activity	GO:0010467//gene expression;GO:0009451//RNA modification	gi|238499835|ref|XP_002381152.1|/0/pseudouridine synthase [Aspergillus flavus NRRL3357]
7919008	603.00	47.08	135.163333333333	1.52151760961759	Up	0.871774450461931	Aspergillus flavus NRRL3357 mitochondrial 54S ribosomal protein YmL20, partial mRNA	K17218|1|6e-13|74.3|uma:UMAG_01195|sulfide:quinone oxidoreductase [EC:1.8.5.4]	GO:0030529//intracellular ribonucleoprotein complex	-	-	gi|169779870|ref|XP_001824399.1|/1.50161e-113/mitochondrial 54S ribosomal protein YmL20 [Aspergillus oryzae RIB40]
7912776	1959.00	6.41	35.6433333333333	2.47523600078973	Up	0.867433896145269	Aspergillus flavus NRRL3357 nuclear envelope protein, putative, mRNA	K14315|1|0.0|1235|afv:AFLA_112750|nucleoporin NDC1	GO:0036338	-	-	gi|238491814|ref|XP_002377144.1|/0/nuclear envelope protein, putative [Aspergillus flavus NRRL3357]
7918310	648.00	3.66666666666667	23.28	2.66655003521742	Up	0.847576191993204	Aspergillus flavus NRRL3357 integral membrane protein, mRNA	-	-	-	-	gi|238499525|ref|XP_002380997.1|/9.66265e-80/integral membrane protein [Aspergillus flavus NRRL3357]
7913532	1984.00	137.536666666667	354.11	1.36438129971338	Up	0.87456196240841	Aspergillus flavus NRRL3357 lysyl-tRNA synthetase, mRNA	K04567|1|0.0|1143|afv:AFLA_036270|lysyl-tRNA synthetase, class II [EC:6.1.1.6]	GO:0044424	GO:0032550;GO:0004812//aminoacyl-tRNA ligase activity	GO:0006418//tRNA aminoacylation for protein translation	gi|169769871|ref|XP_001819405.1|/0/lysine--tRNA ligase KRS1 [Aspergillus oryzae RIB40]
7920334	1687.00	96.7866666666667	205.236666666667	1.08440827882696	Up	0.847589465859616	Aspergillus flavus NRRL3357 metacaspase CasA, mRNA	-	-	GO:0004175//endopeptidase activity	GO:0012501//programmed cell death;GO:0051603//proteolysis involved in cellular protein catabolic process	gi|238501466|ref|XP_002381967.1|/0/metacaspase CasA [Aspergillus flavus NRRL3357]
7912040	597.00	15.6966666666667	709.646666666667	5.49857075796919	Up	0.97878836147393	Aspergillus flavus NRRL3357 conserved hypothetical protein, mRNA	-	-	-	-	gi|238483463|ref|XP_002372970.1|/1.53833e-54/conserved hypothetical protein [Aspergillus flavus NRRL3357]
7920320	2379.00	52.7033333333333	19.8066666666667	-1.41190810658279	Down	0.838098651375173	Aspergillus flavus NRRL3357 C6 finger domain protein, putative, mRNA	K09246|1|2e-09|65.9|dha:DEHA2A03520g|arginine metabolism regulation protein II	GO:0043231//intracellular membrane-bounded organelle	GO:0003700//transcription factor activity, sequence-specific DNA binding;GO:0046914//transition metal ion binding	GO:0006366//transcription from RNA polymerase II promoter	gi|238499513|ref|XP_002380991.1|/0/C6 finger domain protein, putative [Aspergillus flavus NRRL3357]
7917998	603.00	1.15333333333333	14.2	3.62200948747648	Up	0.833983752787512	Aspergillus flavus NRRL3357 GPI anchored cell wall protein, putative, mRNA	-	-	-	-	gi|914760925|gb|KOC14740.1|/1.17127e-49/GPI anchored cell wall protein [Aspergillus flavus AF70]
7910723	825.00	17.9333333333333	53.2433333333333	1.56995722287298	Up	0.850961027928215	Aspergillus flavus NRRL3357 conserved hypothetical protein, mRNA	K18724|1|2e-89|328|afv:AFLA_098480|nucleoporin POM34	-	-	-	gi|169780818|ref|XP_001824873.1|/1.40176e-88/nuclear pore complex component [Aspergillus oryzae RIB40]
7914346	2151.00	115.28	22.24	-2.37391354745124	Down	0.901985770415207	Aspergillus flavus NRRL3357 C6 transcription factor, putative, mRNA	K03380|1|2e-89|331|maj:MAA_07739|phenol 2-monooxygenase [EC:1.14.13.7];K01684|2|3e-15|84.7|ani:AN4828.2|galactonate dehydratase [EC:4.2.1.6];K00128|3|8e-10|66.6|bze:COCCADRAFT_36289|aldehyde dehydrogenase (NAD+) [EC:1.2.1.3]	GO:0043231//intracellular membrane-bounded organelle	GO:0003676//nucleic acid binding;GO:0046914//transition metal ion binding;GO:0003700//transcription factor activity, sequence-specific DNA binding	GO:0006366//transcription from RNA polymerase II promoter	gi|238497461|ref|XP_002379966.1|/0/C6 transcription factor, putative [Aspergillus flavus NRRL3357]
7921179	237.00	0.813333333333333	37.4833333333333	5.52625870310229	Up	0.937002230009557	Aspergillus flavus NRRL3357 conserved hypothetical protein, mRNA	K15102|1|2e-15|81.3|tmn:UCRPA7_577|solute carrier family 25 (mitochondrial phosphate transporter), member 3	-	-	-	gi|238482389|ref|XP_002372433.1|/5.03249e-37/conserved hypothetical protein [Aspergillus flavus NRRL3357]
7914822	2886.00	26.62	87.7	1.7200662714202	Up	0.87778751194648	Aspergillus flavus NRRL3357 aminopeptidase, mRNA	K13721|1|0.0|1775|afv:AFLA_110600|aminopeptidase 2 [EC:3.4.11.-]	GO:0043231//intracellular membrane-bounded organelle;GO:0042597//periplasmic space	GO:0046914//transition metal ion binding;GO:0004177//aminopeptidase activity	GO:0019538//protein metabolic process;GO:0006073//cellular glucan metabolic process;GO:0006518//peptide metabolic process	gi|238491384|ref|XP_002376929.1|/0/aminopeptidase [Aspergillus flavus NRRL3357]
7911867	576.00	62.51	178.04	1.51004249827344	Up	0.875411489858766	Aspergillus flavus NRRL3357 conserved hypothetical protein, mRNA	K17421|1|2e-87|321|afv:AFLA_032380|large subunit ribosomal protein L40	-	-	-	gi|169770559|ref|XP_001819749.1|/1.38188e-86/hypothetical protein AOR_1_1020154 [Aspergillus oryzae RIB40]
7920734	1672.00	83.8966666666667	19.93	-2.07367178131051	Down	0.888911011999575	Aspergillus flavus NRRL3357 sugar transporter, putative, mRNA	K08150|1|0.0|965|afv:AFLA_109040|MFS transporter, SP family, solute carrier family 2 (myo-inositol transporter), member 13	GO:0031224//intrinsic component of membrane	GO:0022857//transmembrane transporter activity	GO:0044765//single-organism transport;GO:0044763	gi|914755193|gb|KOC09358.1|/0/hypothetical protein AFLA70_417g000820 [Aspergillus flavus AF70]
7920835	615.00	1.33	70.9466666666667	5.73723675196061	Up	0.959766910905809	Aspergillus flavus NRRL3357 Rho GTPase Rac, putative, mRNA	K04392|1|1e-115|415|afv:AFLA_102810|Ras-related C3 botulinum toxin substrate 1	GO:0044464	GO:0032550	GO:0035556//intracellular signal transduction	gi|238505900|ref|XP_002384152.1|/8.24783e-115/Rho GTPase Rac, putative [Aspergillus flavus NRRL3357]
7919205	327.00	66.6733333333333	189.606666666667	1.50782792944815	Up	0.87639375597324	Aspergillus flavus NRRL3357 antibiotic biosynthesis monooxygenase family protein, mRNA	-	-	GO:0016491//oxidoreductase activity	-	gi|238502927|ref|XP_002382697.1|/2.24433e-53/antibiotic biosynthesis monooxygenase family protein [Aspergillus flavus NRRL3357]
7914775	471.00	601.153333333333	3337.46	2.47294562159211	Up	0.922586811086333	Aspergillus flavus NRRL3357 ATP synthase subunit ATP9, putative, mRNA	K02128|1|1e-49|195|afv:AFLA_110130|F-type H+-transporting ATPase subunit c	GO:0044425	-	GO:0015992//proton transport	gi|238491290|ref|XP_002376882.1|/4.96607e-49/ATP synthase subunit ATP9, putative [Aspergillus flavus NRRL3357]
7919298	753.00	142.866666666667	40.59	-1.81547310414506	Down	0.890477328236169	Aspergillus flavus NRRL3357 homeobox transcription factor, putative, mRNA	K19383|1|8e-12|71.2|ein:Eint_101430|homeobox protein TGIF1	GO:0043231//intracellular membrane-bounded organelle	GO:0003677//DNA binding;GO:0001071//nucleic acid binding transcription factor activity	GO:0006351//transcription, DNA-templated	gi|914762425|gb|KOC16240.1|/1.24515e-146/homeobox transcription factor [Aspergillus flavus AF70]
7912987	987.00	1.97333333333333	16.3533333333333	3.05087815292865	Up	0.831607730699798	Aspergillus flavus NRRL3357 aldo-keto reductase (YakC), putative, mRNA	K05275|1|2e-37|156|tml:GSTUM_00002653001|pyridoxine 4-dehydrogenase [EC:1.1.1.65]	-	-	-	gi|238482809|ref|XP_002372643.1|/1.11747e-173/aldo-keto reductase (YakC), putative [Aspergillus flavus NRRL3357]
7919377	1311.00	12.5733333333333	31.7566666666667	1.3366923128865	Up	0.803852076032707	Aspergillus flavus NRRL3357 COPII-coated vesicle membrane protein Erv46, putative, mRNA	K20367|1|0.0|869|afv:AFLA_030110|endoplasmic reticulum-Golgi intermediate compartment protein 3	-	-	-	gi|169770949|ref|XP_001819944.1|/0/COPII-coated vesicle membrane protein Erv46 [Aspergillus oryzae RIB40]
7919548	498.00	178.476666666667	361.056666666667	1.01648980682546	Up	0.841987894233832	Aspergillus flavus NRRL3357 peptidyl-prolyl cis-trans isomerase/cyclophilin, putative, mRNA	K01802|1|3e-83|307|afv:AFLA_094560|peptidylprolyl isomerase [EC:5.2.1.8]	-	GO:0016853//isomerase activity	GO:0044267//cellular protein metabolic process	gi|169779443|ref|XP_001824186.1|/1.37869e-82/peptidyl-prolyl cis-trans isomerase [Aspergillus oryzae RIB40]
7920312	977.00	8.40333333333333	80.0966666666667	3.25270858666263	Up	0.912631411277477	Aspergillus flavus NRRL3357 phospholipase, putative, mRNA	K06130|1|1e-46|187|cmt:CCM_08626|lysophospholipase II [EC:3.1.1.5];K06128|3|4e-43|175|mrr:Moror_15116|lysophospholipase I [EC:3.1.1.5]	-	GO:0003824//catalytic activity	-	gi|317150277|ref|XP_001823920.2|/5.67563e-138/acyl-protein thioesterase 1 [Aspergillus oryzae RIB40]
7910449	309.00	99.69	45.0066666666667	-1.14731007554062	Down	0.839253477753	Aspergillus flavus NRRL3357 hypothetical protein, mRNA	-	-	-	-	gi|238498462|ref|XP_002380466.1|/1.33645e-53/hypothetical protein AFLA_069070 [Aspergillus flavus NRRL3357]
7911462	696.00	113.353333333333	294.173333333333	1.37583965650764	Up	0.87433630667941	Aspergillus flavus NRRL3357 ribosome biogenesis protein Nhp2, partial mRNA	K11129|1|6e-71|267|afv:AFLA_017830|H/ACA ribonucleoprotein complex subunit 2	-	-	-	gi|238489131|ref|XP_002375803.1|/3.62398e-70/ribosome biogenesis protein Nhp2 [Aspergillus flavus NRRL3357]
7911448	999.00	16.7	53.2433333333333	1.67275279223439	Up	0.860491664011893	Aspergillus flavus NRRL3357 WW domain protein, mRNA	K19721|1|1e-07|58.2|mtm:MYCTH_95595|collagen, type V/XI/XXIV/XXVII, alpha	-	-	-	gi|238492363|ref|XP_002377418.1|/2.52938e-72/WW domain protein [Aspergillus flavus NRRL3357]
7911145	573.00	699.023333333333	230.943333333333	-1.59780171307845	Down	0.895640862270362	Aspergillus flavus NRRL3357 mitochondrial protein sorting (Msf1), putative, mRNA	-	-	-	-	gi|169774047|ref|XP_001821492.1|/1.07134e-107/protein MSF1 [Aspergillus oryzae RIB40]
7914043	1221.00	677.286666666667	30.4133333333333	-4.47699074353007	Down	0.959859827970691	Aspergillus flavus NRRL3357 pigment biosynthesis protein Ayg1, mRNA	-	-	-	-	gi|238482485|ref|XP_002372481.1|/0/pigment biosynthesis protein Ayg1 [Aspergillus flavus NRRL3357]
7909113	1347.00	561.473333333333	60.74	-3.20849869114262	Down	0.933391738345545	Aspergillus flavus NRRL3357 erythromycin esterase, putative, mRNA	-	-	-	GO:0009636//response to toxic substance	gi|238504024|ref|XP_002383244.1|/0/erythromycin esterase, putative [Aspergillus flavus NRRL3357]
7912681	933.00	4.95666666666667	19.4733333333333	1.97405771077676	Up	0.811126154826378	Aspergillus flavus NRRL3357 short-chain dehydrogenase, putative, mRNA	K16066|1|5e-16|85.5|pfj:MYCFIDRAFT_64321|3-hydroxy acid dehydrogenase / malonic semialdehyde reductase [EC:1.1.1.381 1.1.1.-]	-	GO:0036094//small molecule binding;GO:0003824//catalytic activity	GO:0044710	gi|914763285|gb|KOC17100.1|/2.28264e-173/putative short-chain dehydrogenase, partial [Aspergillus flavus AF70]
7914042	585.00	882.923333333333	58.5066666666667	-3.91561523999279	Down	0.949360199638951	Aspergillus flavus NRRL3357 conserved hypothetical protein, mRNA	-	-	-	-	gi|238482483|ref|XP_002372480.1|/1.94103e-99/conserved hypothetical protein [Aspergillus flavus NRRL3357]
7919890	513.00	0.6	74.5533333333333	6.95716654694071	Up	0.972470001061909	Aspergillus flavus NRRL3357 hypothetical protein, mRNA	-	-	-	-	gi|238505246|ref|XP_002383852.1|/1.99144e-98/hypothetical protein AFLA_099800 [Aspergillus flavus NRRL3357]
7910957	1770.00	19.1066666666667	4.13333333333333	-2.20869848898791	Down	0.818931188276521	Aspergillus flavus NRRL3357 conserved hypothetical protein, mRNA	-	GO:0043231//intracellular membrane-bounded organelle	GO:0046914//transition metal ion binding;GO:0003676//nucleic acid binding	GO:0010467//gene expression	gi|238504804|ref|XP_002383631.1|/0/conserved hypothetical protein [Aspergillus flavus NRRL3357]
7918866	4831.00	19.8333333333333	82.71	2.06013460036983	Up	0.888194223213338	Aspergillus flavus NRRL3357 pentafunctional polypeptide (AroM), putative, mRNA	K13830|1|0.0|3088|afv:AFLA_017680|pentafunctional AROM polypeptide [EC:4.2.3.4 4.2.1.10 1.1.1.25 2.7.1.71 2.5.1.19]	GO:0044424	GO:0043169//cation binding;GO:0032550;GO:0016616//oxidoreductase activity, acting on the CH-OH group of donors, NAD or NADP as acceptor;GO:0016765//transferase activity, transferring alkyl or aryl (other than methyl) groups;GO:0016301//kinase activity;GO:0016838;GO:0016836//hydro-lyase activity	GO:0008652//cellular amino acid biosynthetic process;GO:0006796//phosphate-containing compound metabolic process;GO:0043650	gi|317137116|ref|XP_001727508.2|/0/shikimate dehydrogenase [Aspergillus oryzae RIB40]
7914619	957.00	108.74	290.383333333333	1.41707591840674	Up	0.876340660507593	Aspergillus flavus NRRL3357 zinc knuckle nucleic acid binding protein, putative, mRNA	K09250|1|2e-93|342|afv:AFLA_071360|cellular nucleic acid-binding protein	-	GO:0097159//organic cyclic compound binding;GO:0046914//transition metal ion binding	-	gi|992228876|ref|XP_015411190.1|/1.20064e-92/putative zinc knuckle nucleic acid binding protein [Aspergillus nomius NRRL 13137]
7913877	705.00	27.8	64.2466666666667	1.20853672142434	Up	0.830187426993735	Aspergillus flavus NRRL3357 phosphoglycerate mutase, putative, mRNA	K15634|1|5e-137|486|afv:AFLA_039690|probable phosphoglycerate mutase [EC:5.4.2.12]	-	-	-	gi|317156558|ref|XP_001825833.2|/2.99325e-136/phosphoglycerate mutase family protein [Aspergillus oryzae RIB40]
7918792	971.00	24.9966666666667	71.9166666666667	1.52459043084696	Up	0.856947541679941	Aspergillus flavus NRRL3357 enoyl-CoA hydratase/isomerase family protein, mRNA	K10576|1|1e-15|84.3|wic:J056_004449|ubiquitin-conjugating enzyme E2 H [EC:2.3.2.23];K05607|2|1e-06|54.7|pfp:PFL1_00102|methylglutaconyl-CoA hydratase [EC:4.2.1.18]	-	-	-	gi|768703745|gb|KJJ30677.1|/7.83805e-140/enoyl-CoA hydratase/isomerase family protein [Aspergillus flavus AF70]
7918967	1428.00	534.383333333333	142.233333333333	-1.90961540306089	Down	0.904866199426569	Aspergillus flavus NRRL3357 IFRD domain protein, mRNA	-	-	-	-	gi|914757455|gb|KOC11552.1|/0/IFRD domain protein [Aspergillus flavus AF70]
7910335	1446.00	69.6966666666667	20.17	-1.78887857503428	Down	0.874004460019114	Aspergillus flavus NRRL3357 vanillin dehydrogenase, putative, mRNA	K00128|1|2e-68|260|ela:UCREL1_10809|aldehyde dehydrogenase (NAD+) [EC:1.2.1.3];K00135|3|8e-66|251|maj:MAA_10280|succinate-semialdehyde dehydrogenase / glutarate-semialdehyde dehydrogenase [EC:1.2.1.16 1.2.1.79 1.2.1.20];K00129|4|1e-65|251|zro:ZYRO0A07238g|aldehyde dehydrogenase (NAD(P)+) [EC:1.2.1.5]	-	GO:0016903//oxidoreductase activity, acting on the aldehyde or oxo group of donors	GO:0044710	gi|169771249|ref|XP_001820094.1|/0/aldehyde dehydrogenase family protein [Aspergillus oryzae RIB40]
7913359	2166.00	38.94	14.1833333333333	-1.45705625286813	Down	0.826072528406074	Aspergillus flavus NRRL3357 conserved hypothetical protein, mRNA	K09248|1|7e-16|86.7|tdl:TDEL_0B07490|proline utilization trans-activator;K01881|5|1e-13|79.3|nhe:NECHADRAFT_85892|prolyl-tRNA synthetase [EC:6.1.1.15]	GO:0043231//intracellular membrane-bounded organelle	GO:0046914//transition metal ion binding;GO:0003676//nucleic acid binding	GO:0010467//gene expression	gi|238481917|ref|XP_002372197.1|/0/conserved hypothetical protein [Aspergillus flavus NRRL3357]
7917829	932.00	137.5	528.236666666667	1.94175282861209	Up	0.905675905277689	Aspergillus flavus NRRL3357 ubiquinol-cytochrome c reductase complex 17 kd protein, mRNA	K00416|1|1e-38|160|afv:AFLA_027390|ubiquinol-cytochrome c reductase subunit 6	-	GO:0015078//hydrogen ion transmembrane transporter activity	GO:0022904//respiratory electron transport chain	gi|238486022|ref|XP_002374249.1|/8.11573e-38/ubiquinol-cytochrome c reductase complex 17 kd protein [Aspergillus flavus NRRL3357]
7913422	2121.00	20.9133333333333	2.68	-2.96411812266467	Down	0.845903684825316	Aspergillus flavus NRRL3357 conserved hypothetical protein, mRNA	K02365|1|8e-07|56.6|bor:COCMIDRAFT_105691|separase [EC:3.4.22.49]	GO:0043231//intracellular membrane-bounded organelle	GO:0003676//nucleic acid binding;GO:0046914//transition metal ion binding	GO:0010467//gene expression	gi|238490820|ref|XP_002376647.1|/0/conserved hypothetical protein [Aspergillus flavus NRRL3357]
7910040	1938.00	4.98666666666667	20.2266666666667	2.0201109103594	Up	0.817245407242221	Aspergillus flavus NRRL3357 myosin heavy chain, embryonic smooth muscle isoform, putative, mRNA	-	-	-	-	gi|238495518|ref|XP_002378995.1|/0/myosin heavy chain, embryonic smooth muscle isoform, putative [Aspergillus flavus NRRL3357]
7912216	2055.00	255.356666666667	2.66666666666667	-6.58133241487376	Down	0.98693851545078	Aspergillus flavus NRRL3357 subtilisin, putative, mRNA	-	-	GO:0004175//endopeptidase activity	GO:0019538//protein metabolic process	gi|238490156|ref|XP_002376315.1|/0/subtilisin, putative [Aspergillus flavus NRRL3357]
7914986	621.00	11.84	91.7433333333333	2.9539342452028	Up	0.907454603376872	Aspergillus flavus NRRL3357 glycolipid transfer protein HET-C2, putative, mRNA	-	-	-	-	gi|169763666|ref|XP_001727733.1|/2.81431e-110/glycolipid transfer protein HET-C2 [Aspergillus oryzae RIB40]
7917659	1092.00	44.84	150.563333333333	1.74751229021426	Up	0.889601253052989	Aspergillus flavus NRRL3357 nuclear pore complex protein (SonA), putative, mRNA	K14298|1|0.0|710|afv:AFLA_088590|mRNA export factor	-	-	-	gi|169768116|ref|XP_001818529.1|/0/poly(A)+ RNA export protein [Aspergillus oryzae RIB40]
7920085	606.00	87.4066666666667	20.0666666666667	-2.12294233465358	Down	0.890862270362111	Aspergillus flavus NRRL3357 conserved hypothetical protein, mRNA	-	-	-	-	gi|169765163|ref|XP_001817053.1|/4.08658e-103/hypothetical protein AOR_1_1048184 [Aspergillus oryzae RIB40]
7913518	1542.00	3.86333333333333	57.3666666666667	3.89229462592109	Up	0.916879048529256	Aspergillus flavus NRRL3357 14-alpha sterol demethylase Cyp51A, mRNA	K05917|1|0.0|1029|afv:AFLA_036130|sterol 14-demethylase [EC:1.14.13.70]	GO:0043231//intracellular membrane-bounded organelle	GO:0046906//tetrapyrrole binding;GO:0046914//transition metal ion binding;GO:0016709//oxidoreductase activity, acting on paired donors, with incorporation or reduction of molecular oxygen, NAD(P)H as one donor, and incorporation of one atom of oxygen;GO:0016741	GO:0008204//ergosterol metabolic process	gi|238487770|ref|XP_002375123.1|/0/14-alpha sterol demethylase Cyp51A [Aspergillus flavus NRRL3357]
7918464	513.00	10.4966666666667	37.6133333333333	1.84131290845016	Up	0.850788467664861	Aspergillus flavus NRRL3357 bifunctional catalase-peroxidase Cat2, mRNA	K03782|1|9e-95|345|afv:AFLA_122110|catalase-peroxidase [EC:1.11.1.21]	GO:0044424	GO:0046906//tetrapyrrole binding;GO:0043169//cation binding;GO:0004601//peroxidase activity	GO:0042743//hydrogen peroxide metabolic process;GO:0006950//response to stress;GO:0044710	gi|169786423|ref|XP_001827672.1|/5.07597e-94/catalase-peroxidase [Aspergillus oryzae RIB40]
7916821	759.00	1024.58333333333	415.516666666667	-1.30205907831538	Down	0.876619411702241	Aspergillus flavus NRRL3357 conserved hypothetical protein, mRNA	K02925|1|1e-08|60.5|abe:ARB_00629|large subunit ribosomal protein L3e	-	-	-	gi|238496505|ref|XP_002379488.1|/1.0787e-121/conserved hypothetical protein [Aspergillus flavus NRRL3357]
7919919	456.00	79.45	29.79	-1.41521909598635	Down	0.853682170542636	Aspergillus flavus NRRL3357 conserved hypothetical protein, mRNA	K03145|1|5e-21|100|ani:AN4861.2|transcription elongation factor S-II	-	-	-	gi|169780528|ref|XP_001824728.1|/7.80499e-75/hypothetical protein AOR_1_710084 [Aspergillus oryzae RIB40]
7919658	594.00	263.953333333333	726.44	1.46056075881051	Up	0.884066050759265	Aspergillus flavus NRRL3357 cytochrome c oxidase subunit V, mRNA	K02263|1|5e-104|376|afv:AFLA_119650|cytochrome c oxidase subunit 4	-	GO:0015002//heme-copper terminal oxidase activity	-	gi|238506941|ref|XP_002384672.1|/3.01604e-103/cytochrome c oxidase subunit V [Aspergillus flavus NRRL3357]
7913794	1512.00	95.5566666666667	191.316666666667	1.00153412660769	Up	0.832470532016566	Aspergillus flavus NRRL3357 Copper fist DNA binding domain protein, mRNA	K09281|1|2e-14|81.6|sce:YGL166W|copper-fist transcription factor	GO:0043231//intracellular membrane-bounded organelle	GO:0046914//transition metal ion binding;GO:0003676//nucleic acid binding;GO:0001071//nucleic acid binding transcription factor activity	GO:0006351//transcription, DNA-templated	gi|238487836|ref|XP_002375156.1|/0/Copper fist DNA binding domain protein [Aspergillus flavus NRRL3357]
7919645	1347.00	346.826666666667	152.163333333333	-1.18859407242376	Down	0.862350005309547	Aspergillus flavus NRRL3357 arrestin domain containing protein, putative, mRNA	K20061|1|0.0|856|aor:AOR_1_764024|arrestin-related trafficking adapter 3/6	-	-	-	gi|238506915|ref|XP_002384659.1|/0/arrestin domain containing protein, putative [Aspergillus flavus NRRL3357]
7910190	633.00	158.92	32.08	-2.30855465163318	Down	0.904866199426569	Aspergillus flavus NRRL3357 Mn superoxide dismutase MnSOD, mRNA	K04564|1|5e-101|367|afv:AFLA_033420|superoxide dismutase, Fe-Mn family [EC:1.15.1.1]	-	-	-	gi|914755297|gb|KOC09462.1|/6.16874e-100/Mn superoxide dismutase MnSOD [Aspergillus flavus AF70]
7912335	3834.00	83.1133333333333	41.33	-1.00789057406353	Down	0.813993309971328	Aspergillus flavus NRRL3357 inositol polyphosphate phosphatase, putative, mRNA	K20279|1|1e-44|183|pfp:PFL1_02101|synaptojanin [EC:3.1.3.36]	-	-	GO:0046488//phosphatidylinositol metabolic process	gi|238502709|ref|XP_002382588.1|/0/inositol polyphosphate phosphatase, putative [Aspergillus flavus NRRL3357]
7920501	327.00	0.28	9.26	5.04751346120263	Up	0.824492938303069	Aspergillus flavus NRRL3357 DASH complex subunit DAD1, putative, mRNA	K11553|1|3e-44|176|afv:AFLA_095930|DASH complex subunit DAD1	GO:0005819//spindle;GO:0000942//condensed nuclear chromosome outer kinetochore	-	GO:0007052//mitotic spindle organization	gi|169779683|ref|XP_001824306.1|/2.10551e-43/DASH complex subunit DAD1 [Aspergillus oryzae RIB40]
7911806	303.00	197.053333333333	25.4966666666667	-2.95020560187613	Down	0.918485186365084	Aspergillus flavus NRRL3357 hypothetical protein, mRNA	-	-	-	-	gi|238503744|ref|XP_002383104.1|/1.43206e-52/hypothetical protein AFLA_049770 [Aspergillus flavus NRRL3357]
7921522	780.00	659.886666666667	2942.72666666667	2.15686337187217	Up	0.91713125199108	Aspergillus flavus NRRL3357 40S ribosomal protein S2, partial mRNA	K02981|1|5e-117|420|afv:AFLA_117990|small subunit ribosomal protein S2e	GO:0044391//ribosomal subunit	GO:0003676//nucleic acid binding;GO:0005198//structural molecule activity	GO:0010467//gene expression	gi|914753412|gb|KOC07577.1|/3.21017e-116/40S ribosomal protein, partial [Aspergillus flavus AF70]
7916079	1857.00	62.9833333333333	18.8166666666667	-1.74295903248696	Down	0.869305511309334	Aspergillus flavus NRRL3357 glutamate cysteine ligase, putative, mRNA	K11204|1|1e-120|434|cpw:CPC735_060490|glutamate--cysteine ligase catalytic subunit [EC:6.3.2.2]	-	GO:0016881//acid-amino acid ligase activity	GO:0006749//glutathione metabolic process	gi|238502331|ref|XP_002382399.1|/0/glutamate cysteine ligase, putative [Aspergillus flavus NRRL3357]
7913559	5643.00	2.68666666666667	14.9333333333333	2.474646988417	Up	0.806413932250186	Aspergillus flavus NRRL3357 chitin synthase ChsE, mRNA	K00698|1|0.0|3601|afv:AFLA_136030|chitin synthase [EC:2.4.1.16]	GO:0015629//actin cytoskeleton	GO:0046906//tetrapyrrole binding;GO:0016757//transferase activity, transferring glycosyl groups;GO:0003676//nucleic acid binding;GO:0017111//nucleoside-triphosphatase activity;GO:0032550	-	gi|238496761|ref|XP_002379616.1|/0/chitin synthase ChsE [Aspergillus flavus NRRL3357]
7910873	939.00	506.616666666667	1015.04	1.00257013656596	Up	0.846262079218435	Aspergillus flavus NRRL3357 mitochondrial phosphate carrier protein (Mir1), putative, mRNA	K15102|1|8e-164|576|afv:AFLA_084330|solute carrier family 25 (mitochondrial phosphate transporter), member 3	GO:0031304//intrinsic component of mitochondrial inner membrane	GO:0015291//secondary active transmembrane transporter activity	GO:0044763;GO:0006817//phosphate ion transport	gi|169767354|ref|XP_001818148.1|/4.78247e-163/phosphate carrier protein 2 [Aspergillus oryzae RIB40]
7920064	585.00	17.1266666666667	77.1733333333333	2.17185803163091	Up	0.88857916533928	Aspergillus flavus NRRL3357 mitochondrial 54S ribosomal protein YmL8, partial mRNA	K02879|1|9e-37|153|spo:SPBC1271.13|large subunit ribosomal protein L17	GO:0030529//intracellular ribonucleoprotein complex	GO:0005198//structural molecule activity	GO:0010467//gene expression	gi|169763942|ref|XP_001727871.1|/7.63287e-96/mitochondrial 54S ribosomal protein YmL8 [Aspergillus oryzae RIB40]
7913829	651.00	25.7033333333333	0.496666666666667	-5.69353373218576	Down	0.921631092704683	Aspergillus flavus NRRL3357 conserved hypothetical protein, mRNA	-	-	-	-	gi|238487906|ref|XP_002375191.1|/4.52783e-85/conserved hypothetical protein [Aspergillus flavus NRRL3357]
7918701	285.00	58.6533333333333	194.623333333333	1.73039967912642	Up	0.892521503663587	Aspergillus flavus NRRL3357 NADH-ubiquinone oxidoreductase 105 kDa subunit, mRNA	K03946|1|9e-49|191|afv:AFLA_131750|NADH dehydrogenase (ubiquinone) 1 alpha subcomplex subunit 2	-	-	-	gi|238495907|ref|XP_002379189.1|/6.32244e-48/NADH-ubiquinone oxidoreductase 105 kDa subunit [Aspergillus flavus NRRL3357]
7918992	450.00	1301.27	4222.23	1.69808483225348	Up	0.905344058617394	Aspergillus flavus NRRL3357 60S ribosomal protein L28, partial mRNA	K02900|1|2e-85|313|afv:AFLA_103770|large subunit ribosomal protein L27Ae	GO:0030529//intracellular ribonucleoprotein complex	GO:0005198//structural molecule activity	GO:0010467//gene expression	gi|992090814|ref|XP_015408933.1|/9.2523e-84/ATP-dependent RNA helicase CHL1 [Aspergillus nomius NRRL 13137]
7909829	813.00	15.06	41.9866666666667	1.47920948674233	Up	0.83132897950515	Aspergillus flavus NRRL3357 conserved hypothetical protein, mRNA	-	-	-	-	gi|83766229|dbj|BAE56372.1|/5.08552e-152/unnamed protein product [Aspergillus oryzae RIB40]
7909960	1125.00	30.76	10.25	-1.58543159356902	Down	0.82567431241372	Aspergillus flavus NRRL3357 C6 finger domain protein, putative, mRNA	-	-	-	-	gi|238483673|ref|XP_002373075.1|/0/C6 finger domain protein, putative [Aspergillus flavus NRRL3357]
7920670	1293.00	107.85	37.23	-1.5344886551963	Down	0.868349792927684	Aspergillus flavus NRRL3357 conserved hypothetical protein, mRNA	K15710|1|3e-11|70.5|ani:AN5773.2|E3 ubiquitin-protein ligase SHPRH [EC:3.6.4.- 2.3.2.27];K20521|2|5e-06|53.1|pan:PODANSg3678|myosin tail region-interacting protein MTI1	-	-	-	gi|169777093|ref|XP_001823012.1|/0/hypothetical protein AOR_1_238114 [Aspergillus oryzae RIB40]
7909817	1197.00	100.966666666667	850.933333333333	3.07516703048394	Up	0.932064351704364	Aspergillus flavus NRRL3357 inorganic diphosphatase, putative, mRNA	K01507|1|0.0|705|afv:AFLA_086710|inorganic pyrophosphatase [EC:3.6.1.1]	GO:0044424	GO:0046872//metal ion binding;GO:0016462//pyrophosphatase activity	GO:0006793//phosphorus metabolic process	gi|238484693|ref|XP_002373585.1|/0/inorganic diphosphatase, putative [Aspergillus flavus NRRL3357]
7918639	1126.00	14.5566666666667	35.81	1.29868248826143	Up	0.808935966868429	Aspergillus flavus NRRL3357 G-patch RNA maturation protein (Gno1), putative, mRNA	K11135|1|2e-139|496|afv:AFLA_130830|Pin2-interacting protein X1	-	-	-	gi|121801990|sp|Q2UDW7.1|PXR1_ASPOR/1.08564e-138/RecName: Full=Protein pxr1; AltName: Full=PinX1-related protein 1
7915320	462.00	2.4	24.65	3.36048133565676	Up	0.869478071572688	Aspergillus flavus NRRL3357 conidial pigment biosynthesis scytalone dehydratase Arp1, mRNA	K17740|1|3e-87|320|afv:AFLA_016140|scytalone dehydratase [EC:4.2.1.94]	-	GO:0016836//hydro-lyase activity	GO:0019748//secondary metabolic process	gi|238488793|ref|XP_002375634.1|/1.60808e-86/conidial pigment biosynthesis scytalone dehydratase Arp1 [Aspergillus flavus NRRL3357]
7916947	2349.00	5.36333333333333	27.1633333333333	2.34045870462505	Up	0.850071678878624	Aspergillus flavus NRRL3357 c-24(28) sterol reductase, mRNA	K00223|1|0.0|1635|afv:AFLA_022120|Delta24(24(1))-sterol reductase [EC:1.3.1.71]	-	GO:0016627//oxidoreductase activity, acting on the CH-CH group of donors	GO:0044710	gi|238489989|ref|XP_002376232.1|/0/c-24(28) sterol reductase [Aspergillus flavus NRRL3357]
[truncated: 1,590 more rows]
